# Supplementary material for: A Two-tiered functional screen identifies herpesviral transcriptional modifiers and their essential domains
Source: PLoS Pathog. 2022 Jan 18;18(1):e1010236. doi: 10.1371/journal.ppat.1010236 (PMC8797222; doi:10.1371/journal.ppat.1010236)
Supplement: S1 Table — (XLSX) [file ppat.1010236.s004.xlsx]

## Sheet: Sheet1
	Latent rep1	Latent rep 2	Replicated DNA rep 1	Replicated DNA rep2	Supernatent rep 1	Supernatent rep2
Aligned reads	164795650	123368798	130643727	114902707	111795168	122456585
Total indels	260281	205906	185299	155538	130088	136901
Masked	75707	65352	65339	57180	47245	51889
Pairs	4338	3110	4055	2746	2063	2199
Duplicates	120312	88747	78278	62838	56532	57686
Simple indels	53310	42975	32835	28591	20383	21284
