# Supplementary material for: A Two-tiered functional screen identifies herpesviral transcriptional modifiers and their essential domains
Source: PLoS Pathog. 2022 Jan 18;18(1):e1010236. doi: 10.1371/journal.ppat.1010236 (PMC8797222; doi:10.1371/journal.ppat.1010236)
Supplement: S1 Data — (XLSX) [file ppat.1010236.s005.xlsx]

## Sheet: Library sequences
sgRNA Name	sgRNA Sequence
BAC16_-11646_-11760	GAGGAGGATGACGAGGAGG
BAC16_-112891	TGGCAGTGGCAGACTGCAT
BAC16_-134909	TTATTGTGGGTTCTCTCTC
BAC16_-52635	AGGAAGCTATGTGGTTTCT
BAC16_39619	TTGTTAGCACGCTCCATGA
BAC16_143771	CTGGTATAGGCAAGGTGTG
BAC16_98649	TTCCTCACGACACCTGAAA
BAC16_-78335	CCTGAAAAGGCTGATATTA
BAC16_-98459	CGTGCACTGCCCCCATTCA
BAC16_76559	TTGTTCACATGATAAAGAG
BAC16_16821	CATCCCGTCATATTGGAGC
BAC16_148098	CCCAAGGCACATGGCCCTT
BAC16_22561	TATTGAAGCCCAGGCGACC
BAC16_-103192	GGTCCTAGGCAGCACCACG
BAC16_-50251	CTGCTCCATCAACGCTGAC
BAC16_68584	CAAGAGAGGCCAGCGGAGA
BAC16_-118857	GGTGATTTGGAGGCGGAAG
BAC16_111529	TCAGGGCCAAGTGCGTGAC
BAC16_-140609	CTCCCGCAGTATGAGGTCC
BAC16_57347	GATGTGTGTAACTTTTTCG
BAC16_15684	GATCAAACGCGGACCGGGA
BAC16_-43062	AGTTTGCGCGGCCTTTTCT
BAC16_-31200	CTGGTCCCTGACTAATTTT
BAC16_104246	ATGGAGCAGGCGGATCTCC
BAC16_-151845	TTGGTTCTCGCGGTCTCTG
BAC16_-24390	TACTGTCTGGCAGCCCCCG
BAC16_125269	GCCCGGCCTGCGTCCCAGC
BAC16_-85152	ATTATAATAAGCGTGGGAA
BAC16_-98965	GCTGCCCTCCTGTTGATGT
BAC16_-57726	AATCGGTCAATACACTACA
BAC16_-96059	GCGCCTCGGGGAAAGTAGA
BAC16_-10739	TCCCACAGTGTTCACATCC
BAC16_20291	TAAGTTAAGAGGGAATAGC
BAC16_-29641	TCCTGTACCAGGGATTTCA
BAC16_-5457	GCCACCTATGCCATCACCG
BAC16_41681	TACTGACGACCACCCTGTA
BAC16_48493	CAACGGGACTTACCTAGCT
BAC16_-35907	TCTGTGAAGGCCAAGCCGG
BAC16_-28180	GAGATCCTGTGGGTTGATG
BAC16_-55764	AATTTGCCCTTTTTGAGTT
BAC16_-44438	AGACTGGCCTGGGCTGCTT
BAC16_153779	TTGTGTGTGAGCCTGTTTG
BAC16_5826	CCCACGTACTGGGGCCAGT
BAC16_145933	AGGCGGGGAGGAGGGGTGG
BAC16_72187	TATCTGAATGGTCTTTGCA
BAC16_40845	GAGAATGGGCGCCAGCTCG
BAC16_110567	CGGCCTTTGGACGCGAGGG
BAC16_132014	TGGGGCTACGATACAAAAA
BAC16_118567	AGCTACAGTCCCACCGGCT
BAC16_-82020	AGCACACACTGGTAGAGTT
BAC16_95412	CGCAGCTTAATCGAGGAGA
BAC16_51289	GGCCCACGTGGTGCTGCCT
BAC16_17269	GACGTCAGGAGTCACGTCT
BAC16_113132	GGCGGAGGCGTGCCAAATA
BAC16_142	GTCTGGCGGTTTGCTTTCG
BAC16_27362	CGCAGCATAAAACGTGGAC
BAC16_-49430	GGACCATGCCTAAAGCCGG
BAC16_93650	GTGCTTGATATGCTAATTC
BAC16_83786	GACAATACAAGTGGGACCG
BAC16_-96527	ACGTACTCAACCGCAGGCT
BAC16_4453	CTCCCCACATCTCCTGGCA
BAC16_153936	CGGCCGCCCGCGGGGGGCA
BAC16_-80376	GGGGGTAACGACAGTAGCG
BAC16_-80747	GGCCCGGACTGTTGAATCG
BAC16_62274	GAAAAAAGGGAAACAATGG
BAC16_89701	CTGATGCCGCTGGCGATTC
BAC16_31878	GGGAGTCTGGGATAACTCG
BAC16_73499	TGCCAGCGCGGGGTACCGG
BAC16_78124	AGTTATAGACGTTAGTGAG
BAC16_69688	GCGTGAGATGTGACCAATA
BAC16_-60523	CGGTGCCGCACGGAAATGC
BAC16_150273	CAGGCCGGTGAGGGCCCCC
BAC16_-3487	CACTCACTCTCGTACCCGG
BAC16_129177	GTCCCTCCTGCTCGCAGGC
BAC16_71590	ACCTAGGTTGGGTCTGTAC
BAC16_103016	GCGGCACTAAAGATTGTTC
BAC16_-15125	GGAGCTCTTAGAGCTTTAA
BAC16_-133681	TCTATTTGGCATGCAGGCC
BAC16_34456	ACAAGCCGGTCCAGCTCTA
BAC16_-34790	CAACCGTGCAAACGCCGCC
BAC16_-2149	CGTTCCTGCTTCTTCAGGG
BAC16_-87714	TCGAGGGTCTCTGTCATCT
BAC16_86746	CCACCGTGGGAAAAACTCC
BAC16_-149180	GGTGCAAACATCCCTCCTA
BAC16_83229	CAGGCCAGGGGATGTGATG
BAC16_-98189	ACTCCAGTCCAGCTGCAGC
BAC16_-97482	AACGACTCTGCCTTTTGGT
BAC16_-135525	CAGCTCCAGGCGACCAAGA
BAC16_-140091	TTTCCGCGTCTGAGTCACT
BAC16_-46063	TTTGGAACAGACGCTGGAC
BAC16_-103409	CTTGGGCCTCCCCCAGTAC
BAC16_-42737	GAGCCAGTCCAGGGATCGT
BAC16_12922	GCCAAGATCCCCACCCGTA
BAC16_128615	AGGCGGGCGAAATAGCCTC
BAC16_43367	GCGAGGATACCGTCTTTAA
BAC16_55388	ACCCAAAGGTGTCCAACTA
BAC16_123903	CCCGACGCGCAGCCTTTTC
BAC16_-43432	TGGGCCTACTGTAGGCGCG
BAC16_32189	AGAGCTCTTGCTCCAGCTT
BAC16_127246	CCCCCCGGACTGAGGGCGA
BAC16_6491	TGCCTTATCCAAGGACAGT
BAC16_123300	GACCAGGGCGCGGACAAGT
BAC16_-120174	TTAGTGACATCCCCCCCGC
BAC16_33171	CTCTTCTGTTGCCAGGCGG
BAC16_-21297	ATCGTGCCCAAAGGTTTTT
BAC16_-85193	TGTTAGCGGAAGTCAGACT
BAC16_-149213	TCAAAGAGGTCACAGAACA
BAC16_-142945	TGGGGCCCTGGAAGTAGGT
BAC16_-79799	GTAGGTATGTCCTTCATTC
BAC16_-143324	TCCTCTCAGACGCTGACGA
BAC16_73312	ATCATCCCCTTTAACCCAT
BAC16_-53979	ATCTCATCGGCCTTGCGTA
BAC16_79660	TGCACTTTCCAGAGCCAGG
BAC16_61660	GGCCGGGTTTACTCTGAAG
BAC16_-27957	TATCGGGTTGTCGGTGCTG
BAC16_-52006	AAGTGGAAGGCTGGTGGTT
BAC16_133941	TGACTGTGTTATGAGCCAC
BAC16_-26723	TCTCTACGAGGTTGGGAAG
BAC16_-98863	TCGCGCTTCAGTGCACCGT
BAC16_-105004	AGTGGCCAATTTACATGCT
BAC16_-45329	CTTCCTGACTTAGGCGACC
BAC16_-4898	GTGCCAGATAACGGTCCTC
BAC16_49857	AAGGCACTTCTGAACCTGC
BAC16_-79312	TGTCAGTTCTTCCCCATAA
BAC16_-110046	TCGATTACATAGCAGAACA
BAC16_108978	CACTCAGGTCGCCTAAGTC
BAC16_102995	TAAGAGGGAGACCCAAAGG
BAC16_135371	GTTCCTGGGGTGCGGGGTG
BAC16_83211	AACACTTCTGGAATACTAC
BAC16_19582	GAGAACCCACAATAAAACA
BAC16_-293	CCCCCTGTTTTACCCCCCC
BAC16_43888	ATCCAGTCGACCGAGACGT
BAC16_-131862	AAGTTACATTTGGCAACGC
BAC16_-24291	ATATGCCGTACCTACTTCA
BAC16_70356	TTCTCTAATTGCATCACCA
BAC16_83329	GGGTCGGCCAAATTTAACA
BAC16_124779	CTGTCACCGTTGCGCGTTA
BAC16_-77833	AAGAGGAGCCTCGACAACA
BAC16_153979	GGGGCGGGGGACGGGGGAG
BAC16_-8872	GGTAAGCACGACGGTTCAC
BAC16_116290	CCTGAGACCCGCGTCGCTC
BAC16_7689	ACCATAGAAAGTCTCCAAA
BAC16_143402	CTGGTGACGACTTGGAGGG
BAC16_120534	GTTTTGAGTCGAAACTACG
BAC16_4832	GCGTCCATGGGCATCTCGG
BAC16_-148518	TATATTTGTTGACCACCAG
BAC16_99141	ACTACCCCCGTCCGATTCT
BAC16_-141126	TCTAGAATAGTTTTCAGTG
BAC16_-37314	CTGCATGAGGCCTTGCGGC
BAC16_-84534	CGTCTTCCCACGGAAATTA
BAC16_-62198	GACGGAATCAGTACCGATG
BAC16_70776	TGGGACAAAGAGCTTGGGG
BAC16_13470	GGAGACCGTGACACTACAA
BAC16_-111477	AAGAGAAGCTCGATGTCTG
BAC16_-49616	AGGAGTGTGATAGAGTCTA
BAC16_13223	AAACCTTTGTCCTCAGCGG
BAC16_-137113	GCTTCAGGGACTTAAGTAT
BAC16_-113784	TCGTTTCTCAGGCTTGACG
BAC16_61659	TGGCCGGGTTTACTCTGAA
BAC16_76680	TGTTATTGGCACCAGGAGG
BAC16_-120669	CCCCAGGAGCGCGCCTCGC
BAC16_-40347	AACCCTCATGTACTACTGT
BAC16_120458	CCAGTCTCCAGAGTTTTAT
BAC16_-33644	CGCGGGAGATATCCATTCT
BAC16_-29632	TGCTCCGCTTCCTGTACCA
BAC16_-4234	ATGCCACCGAACCGGCCCT
BAC16_-72622	TTGTGCACGGGGGGGAATG
BAC16_-137406	AACACAATACTAGTGAGCC
BAC16_-105608	CTTGGTGGCCATTCGCACC
BAC16_-90354	TGTGTTAAAAACACTTTCG
BAC16_138132	TCATGACGCCGTGCCCACG
BAC16_-26872	CGGGCTACGGTGCGCCTTG
BAC16_-139540	CGGGTTCCTCTGCTCCGGG
BAC16_-86503	CGGGCCCATACGCCCAAAC
BAC16_-144194	GTGGATGTTTACGGAGCTC
BAC16_-87194	CCGCCCACTCGATTTCATC
BAC16_-55339	GCCACCGAGAATCGGACGG
BAC16_-16715	CACTAATTTGACACCATGC
BAC16_59342	GAAAACAGCAGCATTTCCA
BAC16_103910	TCCCCGTATATGTCCAACG
BAC16_144038	ACCCGTAGTGACCACAAGG
BAC16_153777	TCTTGTGTGTGAGCCTGTT
BAC16_36946	ATGCAGGGTCTAGCCTTCT
BAC16_-150853	ATTCGCGCAGGGTAGCTGA
BAC16_81038	AGCCCATGGTGGCACTCAC
BAC16_-95284	CCTGGTAAAGTTTATGAGA
BAC16_114236	GAAGCTCATGGACTGGCTC
BAC16_21810	TCCTCGTGTAAATGCGAAA
BAC16_30591	GTTTATTTTTTTTTCAAAC
BAC16_-93138	ACGCTCCTACGGCACTCCG
BAC16_20140	AACAGACCGGAGTATCTCC
BAC16_103363	ACGTACGGTATTCCAGACG
BAC16_-87912	CCGTGGAGCCCGGGGGAAG
BAC16_79607	AGCCGCTGTTGGAGATAAT
BAC16_-4628	TGACCCGGCCCCGGTGGTG
BAC16_-105433	GTGCATGTGACCCGGCCTG
BAC16_64516	GCTTCCTTTTCTGGCCACC
BAC16_9715	GAGATCACGGCCACCTTCA
BAC16_-107611	CTGTATATTTTGTAAACGG
BAC16_95486	AAGCGTTATCGTGAAGGGC
BAC16_98376	CGAGGGTGGGCCAGGGCAC
BAC16_-90273	ACTCAGGAGATTAGCAACC
BAC16_95300	AGCTCGCGCCCATCAGGAC
BAC16_-135356	TTCCACATGATGCGCCACG
BAC16_-101684	TAATTCCCACAGCCACACA
BAC16_-3395	CATGGCCTACGACGTCACT
BAC16_-39954	GGCGGTGATGCCGACGGCT
BAC16_110157	CGCCGGTTTCGACCCGGCA
BAC16_-110709	ATGCGCCGGTTCAGTGGGC
BAC16_73345	GCGTTTATTAGTACGTGGC
BAC16_-10196	TATATATCTGGACTTGCCT
BAC16_126411	CCACGAAGGACGGTGCCAC
BAC16_-153084	TTTGTATTTCACCTGGGTT
BAC16_-1253	CTCTAGCAACAATCCTAAA
BAC16_-80215	AGGGTGACCGCAGAGGCGG
BAC16_-84742	AAACCCGGATTTGCCCCAT
BAC16_-6477	AGCGCCCCGTACGCGCTCA
BAC16_-32897	CCCCGTCCGCTGCTTTCTC
BAC16_-62029	ATCGGGCAGTTCAAGCGAT
BAC16_-27994	AAGGTATATTGAAGCCAGG
BAC16_66720	AGTTGTCCAGGACTCATCG
BAC16_62275	AAAAAAGGGAAACAATGGG
BAC16_-47165	GCTCGCCGATTACGGCTTT
BAC16_-114723	CTGAAACACAACATCGCAC
BAC16_93599	ACTGCATTCGTTAAAGCAC
BAC16_-33895	ACGACGATTGCTCCGGCTT
BAC16_-141460	CGCTAACCGCGTCTCCTTT
BAC16_-11347	CCCCGTCTGAGGGATCCTG
BAC16_-2960	GGACCCACCCAATGTATTC
BAC16_83048	TGGCATATTTGGTAGCGAT
BAC16_54903	TCCTTCGGGAGGCTGTAGA
BAC16_145326	AGTTGCGTGGAGGACCGTG
BAC16_66870	ACAGGGGGTTTCACTAAGT
BAC16_101246	ACCTGGATGGTTCATCGCA
BAC16_11479	CCGGCCTGTTTCCAAACCC
BAC16_-21108	TGCGGTGTCCGGGTGCGTT
BAC16_143510	CTGTAGGACTTGAAAGCGG
BAC16_-78849	GCATGGTTCTCCCGGACGA
BAC16_-150759	GTACGGGCGTTGTCTGAGA
BAC16_7855	CCCGTAGGCAGCTGGTAGG
BAC16_20767	TGTGGTTAGTAAGGGAAAG
BAC16_-72026	GCAATTGACCTGCGGACGG
BAC16_8705	GGTCTAGATTGGCCACCCT
BAC16_427	CATCAAACACAGTCACTTG
BAC16_-84057	GCGCCCCACCAGGAAACCC
BAC16_41314	TTAGTGTTAATCACCATGT
BAC16_5081	TCACTGCTGACGGTCATAC
BAC16_49738	CCCAATATGAGGCTTCTGG
BAC16_-23288	TTGGAGCTCATCTCGGTGA
BAC16_55981	CAGGTGTCCAAGACTAAAA
BAC16_131673	CTTCTGCTTCAAAACGTCC
BAC16_38990	ATTTGTGGCTGAGGGACAA
BAC16_101484	AGGTGGCTGACATATTAGT
BAC16_-2026	TTTAAATACAAGTTTTAGT
BAC16_140022	GTGAGGCTTCTGAGCTTAC
BAC16_144735	TGTCGTCTGTGCTCCCCCG
BAC16_50536	AGGGAGCAAGTGGTCGCGG
BAC16_33614	TCCACTGGTATGCGGAAAA
BAC16_27557	GGCCTAACTCACCAAAAAC
BAC16_3605	GGGACGCTCTGGAGCCCAG
BAC16_-50373	GGCGTCGCACAGACGCCGG
BAC16_135538	CGTAATGCGCGAGGGGGGT
BAC16_-55592	TGTGACTCCACGGAGTACC
BAC16_-77587	CACTGCCGATCCGAGAGAT
BAC16_83108	TCAAGCTTAACTTCAGGGG
BAC16_-120807	ACAGCGCCCGCCATGGACT
BAC16_-56406	TGGCCGACAAGCAGAAGAA
BAC16_4671	GAGACCCATATGTGATCAC
BAC16_-97033	CTCCACTAGACAGCAGATG
BAC16_50676	CGGTGCGAAATGAAGAGTG
BAC16_24014	TCGGTAGATGGGGGCCGGG
BAC16_49143	TGCTATAATGGATGGCTAT
BAC16_-112574	CAGCAGCTTCATGGCCACG
BAC16_-88344	AATAGCTCCCCGTCTAGGA
BAC16_94967	CGGGATTCGATTTTTGTAC
BAC16_8722	CTGGGGACTGTCATCCTGT
BAC16_-82893	ACCTGTACAGACCCAACCT
BAC16_127772	CCTCGTAGAGAGATACGCG
BAC16_-54585	CGTGGCGGAAGGTGGCGCG
BAC16_-46180	AAGAAGAATAGGCAAATGT
BAC16_-101788	TCATACACCGGCGAGATAG
BAC16_154176	GCCCGCGCGCGCCCCCCCG
BAC16_-30880	GTTGGAGACGCTTGGACGG
BAC16_62379	ATGTTTACTGGGTCCGCGC
BAC16_51361	CACCTACACCCGGTTCAGC
BAC16_-28884	GGCGTGCTCCGGCTCCCGT
BAC16_-35292	CAGTCCAAAAGGTTGTATA
BAC16_124042	TTAGCCACGCGCTCCAGTC
BAC16_135365	CGCCGGGTTCCTGGGGTGC
BAC16_-58700	TTAAAAAAATTGGGGTTTG
BAC16_-49899	TAGGTATGTAACTCGGGGA
BAC16_44817	ACAACCCATAATCAAGATC
BAC16_12847	ATTGACTCGGTCCTGGTTA
BAC16_-32965	GTATCCGTTAGTGGGTACA
BAC16_55599	GACGCACAGCATGCCGTCA
BAC16_12789	ACCCCCGCTTTTTAAATCT
BAC16_4070	TATGGTCTGTCCTTTATTG
BAC16_-25149	CCGAAGACGGTAACGGGCT
BAC16_120577	TTATCTGCCAGTCCAAAGC
BAC16_-89921	CGACCACGTCTTGTCCGAC
BAC16_126345	CAGATACTGACTCCTCTCC
BAC16_-55583	GTCGCTTCATGTGACTCCA
BAC16_-130826	TAATTATAGAATTGCAGCT
BAC16_-136438	CAAGCCTGGCGAGCAAGAG
BAC16_73489	CCGCAGGCAATGCCAGCGC
BAC16_-21847	GGTCCACTGCGACCGGTTG
BAC16_13783	GGGGTACTCAGTGACGACA
BAC16_80391	CCAACAGGTGCCGCACCTG
BAC16_53314	AATCATGTGGGACCGGGAA
BAC16_130513	TGCATTCTAACCGTACATA
BAC16_-51210	GAGATTATTGACCTCACTG
BAC16_113810	TCGCTGAGCTGGTGCACGT
BAC16_54889	GAATAAGGATGCGCTCCTT
BAC16_-114066	CTGCACTGGCGCCACCGAA
BAC16_-96293	CGGACGTTCACGAAGAGGT
BAC16_76572	AAAGAGTGGTACTCTTTAC
BAC16_54012	GCTCCAGCCAGTGCACCCC
BAC16_61501	GTCCCTGCTTGAAGCGGAG
BAC16_-56199	TCAAGTCCGCCATGCCCGA
BAC16_-41802	ACGCCCCTGGTGGGACACA
BAC16_-70674	GTCGGTCTGATTATCGGTC
BAC16_-75988	GGGGGATGCTGTGGGTTGC
BAC16_7801	CAGCTGGTCAGCTAAATTT
BAC16_-150390	GAACCTCGCAGCTATCCTG
BAC16_-44926	TGACAGCGAAAACGAACTT
BAC16_153697	TCCCCGCCCCCGCCCGCGG
BAC16_-63190	TCGTCCAATAATTTTTTTA
BAC16_-21269	CGTTGTTGGTAGTGAAGAT
BAC16_100092	CCTCGCCGCAAAGTCTCGC
BAC16_-5179	GCCTCATCGCCCAACAGGC
BAC16_52872	GTCCCGGGGCGCGATGGTA
BAC16_59453	AGGAGAGGTATTTCCCACT
BAC16_-123389	ACTGAACGGTTGGCACGCA
BAC16_-142044	TCGCGGAGCATGCTGAGGA
BAC16_-47982	TAGAGGATGTGTACTTAGC
BAC16_-340	GGGGGCCGAGAGAGGGTCG
BAC16_34204	TTCTGGTTCATGTACAGGG
BAC16_-65475	AAGTTGGCCCAGGGCTTCC
BAC16_60208	TGCCGCATTATTGTCTGGC
BAC16_-138510	GTTGGGGTAGGCTCTGTGG
BAC16_72289	AAGTATCTGATCCCAGGAC
BAC16_135373	TCCTGGGGTGCGGGGTGCG
BAC16_63095	CAGGGACATTCTCGAAGGG
BAC16_-97856	GAGACTGGATAGGTAACAC
BAC16_-78709	TAGGATTAGGAGCGCCACA
BAC16_-56591	CGCGATCACATGGTCCTGC
BAC16_-101975	CCCCCAGGTAACACAAGCC
BAC16_108222	ACGCGTACCGGGACCCTTC
BAC16_150076	TTGGAAGTAGTGGTAGAGA
BAC16_-106267	AACTGCAAAAGCCCTTCTA
BAC16_54258	GTCTGGGGGTTCCCACGTC
BAC16_-72626	GCACGGGGGGGAATGTGGG
BAC16_71004	CTGGTGTTGAGCCCCCCCG
BAC16_45625	CCGGGCGCCATTAGCGCCA
BAC16_5311	AGGGATGTTTGCACCCGCT
BAC16_45391	GCGGACCGCTCTCGCGAGG
BAC16_57752	GGCGTGTCGCTGGATTTCG
BAC16_44602	GGGAATGGAAGCATCCCTA
BAC16_146730	TATGCTCTCACCTGGTGTG
BAC16_-141812	AACCTGGTACATGTCTATG
BAC16_59891	CCCTCGTACGTGGCGGCCA
BAC16_-110964	GCACCCCTGACAACGTAGC
BAC16_-55353	GACGGGGGTAGTCTCAAGC
BAC16_-88041	CAGAATAGTTCCTTGGCCC
BAC16_77576	GACTCTGCCCCTCTACCCA
BAC16_33222	ATCTCGGAATGTAAGCTGC
BAC16_-147143	GGGACTGACAGGGGGTAGT
BAC16_-134832	AGACCAACGAGGGGGACCC
BAC16_123286	AAAAATTAGTCAGGGACCA
BAC16_30725	CTTCAACGCGGTTCGATGT
BAC16_9239	TATTCCTCCAACCAGTAGA
BAC16_99799	TGTGCGCTCTGCCCACTGA
BAC16_153971	TCCCTCGCGGGGCGGGGGA
BAC16_10140	ATGGTGTCGCGAGCAGGTC
BAC16_-75131	TGACGTTGGGGCCCCCGTA
BAC16_-16106	GGCTATCACATTCTGAGGA
BAC16_-9114	AGACATATTCCCTCACTTG
BAC16_-148794	CATATGAGGTCAGGGTGTC
BAC16_-296	CCTGTTTTACCCCCCCGGG
BAC16_-28200	GGTGCTGAAAATGCGTAGG
BAC16_-24303	TACTTCACGGACTACAGGC
BAC16_-9036	TGGGCCGCGGGAAGGTCAT
BAC16_-83845	CAATACCCCTTTGTGGATG
BAC16_135773	CGGCTGGAGTGGCGGTGGG
BAC16_125165	ACCTTTCGACAACTTGGAG
BAC16_-149340	ATGGTACAATTCCCACGGC
BAC16_133368	AAGTTTGTCCCAACGCACC
BAC16_13654	GACAGCGTGTCAGACTTCG
BAC16_15437	ACTGCGCCTTTGTCATCAT
BAC16_-102549	TGGCGTCTCGCCAGGTAGC
BAC16_-146806	CTTTCTATGGTGTCCTCCA
BAC16_138491	ATCTGGAAGCTTGCTTCAA
BAC16_11533	TTTCCACCCACCTACTTCC
BAC16_-147136	CTTACCCGGGACTGACAGG
BAC16_-135572	CGCGACTCAGAAGAATCCG
BAC16_49326	CGGGACGCACTTGATCGCG
BAC16_-105246	GTTGTCATGGCCCATTTTA
BAC16_42185	GTAGCTCCCTGAATTCGCA
BAC16_129281	GTAGGGGCGACGCGCTCCA
BAC16_93348	AGCTTCTGGTCATTCCGGA
BAC16_112468	ACCACGCTTTTGTGCACGG
BAC16_-151814	GACGCCGGTGGCCTGAAAA
BAC16_-128920	CACGTAGGGCTTTACCCTC
BAC16_-122037	ACCACCTCGTCGTAGGTCC
BAC16_113800	CTTGTCGGCATCGCTGAGC
BAC16_-60788	CTGAGTCTTTTTTTTTGCC
BAC16_48848	TCACCGGAGGAATGGTGGA
BAC16_148765	GTAAACACCACCGAGTTGA
BAC16_9021	CTTTAAGGTGCGGCGCTAT
BAC16_103886	CAGGATTCAGCTGGCTGCT
BAC16_125586	CGCGCCGTCTTGGGCCCAC
BAC16_-31617	CACTGGAATTGATACGGCC
BAC16_-139880	GTCGCCGCTAGATCTGTAA
BAC16_-98007	AGCGCAACGGAACCGAAAT
BAC16_35360	GAGGAGAGGAAACCACTAA
BAC16_-144167	GTCCTTACTATTGGTTCTG
BAC16_-80746	GGGCCCGGACTGTTGAATC
BAC16_27692	GTCGCTGTGGCGCCTTTGT
BAC16_-5249	CTCGTCCATGCTGGCCGAG
BAC16_-93411	CGCTTTATCCCGTCAAAGT
BAC16_-134840	GAGGGGGACCCCGGTTGCC
BAC16_22978	CCAGAAAAGGTCGCCGAGG
BAC16_-133248	TCGATCACGCCCGTGTGCA
BAC16_-25051	ACCGTCGCTACCCTGGCTA
BAC16_75883	TTATCAGGACTGGCTAGGC
BAC16_-21574	GAGTGTCCAAACGGAGAGA
BAC16_151114	AGAGGGTGCCCCGCCCCCG
BAC16_3990	TCCCCCAGTGTGCTTCCAG
BAC16_-132684	TTTACACGAGGACACACGA
BAC16_23812	CCATTTATGGAAATCAGCT
BAC16_-140955	GCTAGGCGTTCCGGCGAGA
BAC16_-35596	CATCCTTGAGGGTGGGCGG
BAC16_128518	TATTCATGCGAGCCACCAG
BAC16_143665	GGTGGAGGTAAAGGTGTTG
BAC16_145528	CATCATTGCCGCCGCAAGC
BAC16_80411	GGTTGCAAAACGAGTTCGC
BAC16_71367	GTCAACCTTACTCCGCAAG
BAC16_16490	TGCGCAGGAAACGCCCGTC
BAC16_-58508	GGTGGGGCAGGACAGCAAG
BAC16_-67664	AGTTCGTCATCATTGATGA
BAC16_138594	GGGAACACGCAGGTGGCAG
BAC16_37944	GGAGGTGGACTGCGTGTGT
BAC16_-129855	GGCTCCTGGGGTCCTGCCG
BAC16_126002	TGAGGTAATAAGGCAGCTG
BAC16_147730	GACCGGCCCACTACACCCA
BAC16_68513	AGTCAAATAGTCGTTGGCT
BAC16_-8320	CACGTGTAAGGCACCACGG
BAC16_-41605	TGCCTGTGGATTTTCACTA
BAC16_36963	CTTGGCGGCCCTTGCATGC
BAC16_-87555	ACACCCACATACACTAGAC
BAC16_100220	ACCCCACCAGAAATGTATT
BAC16_49308	CTGCCCTCCATCCCTAAGC
BAC16_3512	CAGCCAATCTTTCAAGGAA
BAC16_-42666	GTCACCAGCTGCCCCCCAG
BAC16_-143930	CAGGGCGATAAAAGTGTTC
BAC16_-76027	AACTGGCCGCATTTGGCGG
BAC16_-88269	TACATGGCATTATATAGCA
BAC16_57131	TTGTTTTCTGAAGACTATC
BAC16_123156	GCCCTGGAAAAAAAGGATC
BAC16_145109	GTATCTTTAACTCATTTGG
BAC16_89796	GCAGGGCGGGGCGTAATTG
BAC16_-146902	CCGCGTTCGCCCAAGCATC
BAC16_34300	CGGTGGCTGGCCTGCGGGG
BAC16_-38293	GACGTGCGGGCCAATGCCA
BAC16_-9267	CCAGTTGCCAAACAGGTGA
BAC16_13026	AAAAGGAGACGCGGTTAGC
BAC16_131007	CGACGGCGCACATAGGGAG
BAC16_-35233	CGTGCGGACACTGTGCGTC
BAC16_-28086	CCTTCGTGGTGCGGCGGCC
BAC16_-8691	TCCACGTTGGCTGGGGGCA
BAC16_-101201	GACAGATGTTAGATAGACC
BAC16_64468	GTCTGGGCCCAGGAGTCGA
BAC16_128316	GCGTCGTAAGCCGACGCCG
BAC16_129379	GGGCGAGGGCACCTCCAGG
BAC16_71546	AGGGCTCTTATTAAGTGTT
BAC16_75161	AACATCACCCCCCATTATG
BAC16_-62237	GTCACTATTCTATCTGCAG
BAC16_-141810	CAAACCTGGTACATGTCTA
BAC16_32122	TGTTCGATTGTTATTGGAA
BAC16_-59741	AAATCAACCAGGCGGGCAT
BAC16_104623	TAGCCGTGGTTTGCATTGG
BAC16_136135	GCAGCTGGGTAGACCCAGC
BAC16_36785	CAATTTATCGTAGCCGACG
BAC16_-144774	AAGGTGGCCGTGATCTCGT
BAC16_5723	CTAAACAGTTCCATTCTCC
BAC16_102412	AACAGCTGCTGCGGAACTC
BAC16_-134154	GGTCGGGAGACATGGGTTT
BAC16_-49325	AAATTTGCGTAACGGTCGT
BAC16_3116	ACCGTATATAAACAAGGAA
BAC16_-93907	ACGTTCCGGTGGACGCCGC
BAC16_-119	CGGGGCGCGGCGGCGCCGG
BAC16_109253	CCACTGACATGACTGGGGA
BAC16_-36384	ATGGCGAGGGCGCGTTCTT
BAC16_-38992	GTTGGCGCGAGCGCATACA
BAC16_-41980	TCAGGACCACCATTTCCTA
BAC16_134122	GGCCACGCTGGCCACTCGG
BAC16_-57990	GGTCGCCAACATCTTCTTC
BAC16_91728	AATTAAATGATCCTGTAAA
BAC16_-41922	GGCATAGCCTTTTATCGAA
BAC16_-135361	CATGATGCGCCACGTGGGG
BAC16_108130	TCTGTGGTAAAATGGGGCA
BAC16_139228	ATAACTCATTGTGCCCGCT
BAC16_7645	TAGAAACCCTTTTCTGTGG
BAC16_46183	CAGACCCCCAGCAACCCCC
BAC16_-83541	GGGACAGGAAATGTACATG
BAC16_145814	ATCATATTCTTTCCCGTCA
BAC16_-152003	AATGTTGTGTATATGCCTC
BAC16_72239	ACGTGGCAGTCTGGATTGA
BAC16_-92556	GCTGCAGCCAGGAAGTGTC
BAC16_-63262	TATAGAGGGTCAAGTCATA
BAC16_97619	TGCATTCCTTTGGCGAGAG
BAC16_127989	AGACGCATCAAACAAAAAG
BAC16_-139493	CAGCGTCTCGCGCGACGGT
BAC16_32935	TACGGCATACGAACGTATG
BAC16_92918	CTCACCACAGCCCGTTTTC
BAC16_133216	CCATCTTCACTACCAACAA
BAC16_31566	GCTGGCCTTTAAATACGCC
BAC16_-613	GGAGGGGGAGGGGCGGCGC
BAC16_9289	AGCCAGCCGGTCATCTACG
BAC16_70775	GTGGGACAAAGAGCTTGGG
BAC16_-50661	TTTGTCGGTGAGTTCAGCC
BAC16_-90480	ATTATGAGCTGTCACCGGA
BAC16_64009	CGGTGACAGCTCATAATGC
BAC16_-34486	ATGAACGTTTAATAGATGG
BAC16_52566	AGGATCTGGTGTTCATTCG
BAC16_1538	ATTGGAGCATCTGGCCAAA
BAC16_34270	TCCCCGGGGACGATCGCCA
BAC16_125891	CAACGTGCAGGAGAAACTG
BAC16_-132526	CACGGGGGCGTGGATTTTT
BAC16_-18652	GGGGTTGGGATTTTTCTAC
BAC16_111677	CAGAGCGCGCTCACTGTCC
BAC16_-137367	GGATGAAGTGTTGATCCTG
BAC16_-57410	GTGCTTTCAGCTTCGATGT
BAC16_123513	GTCGCCACCCTCCTGCAAC
BAC16_124930	TATCACCATCCACACTCCA
BAC16_53103	TCGGTGTGGCTGCTGTTCT
BAC16_-139740	CCGCCTGTGGCGTTTGCGT
BAC16_57960	AGCCTGCGGTTGAGTACGT
BAC16_-28293	TTCCTGCGCCTGGCCGACC
BAC16_-73652	GTCGAGTATGGCCTCACGC
BAC16_23474_-18218	CAAGCTGATTGGCCCACAG
BAC16_102794	CAAAAAACATCTTTGAAGG
BAC16_-65595	AGGAAGGACAGAGAAAGCG
BAC16_-111825	TTAATCTGCGTTAGGAGGT
BAC16_91290	TATCCCTTAAAAAAATTAT
BAC16_41206	GTAAAAGAAGGTTCCTTTA
BAC16_-139946	CGTTATCTCCCAGTCACCT
BAC16_47404	CCTATCAGCCTTGGTTCCC
BAC16_-34370	GAGGCCTGCCAGCGTCAGT
BAC16_-67435	TGACGACAGGATAGTCTGA
BAC16_42604	GCTGCCATGGAGGCGACCT
BAC16_104211	AGATGAGTGAGGGTCTGAA
BAC16_-145329	ATGGAACTAAAGCACTGAT
BAC16_-109716	AAGACATCGTGGTAGGCAA
BAC16_-120654	TTCACATACTCAAACCCCC
BAC16_-44258	TTATAGATGCTTTAGACAG
BAC16_-142649	GTGGGTCAGGTTTACCCCC
BAC16_100051	ATTATTTCGAGTACGACGC
BAC16_12314	CGTGTGTTTTACACACAGT
BAC16_-133410	CAGGGCTTCACAAACTTCC
BAC16_83216	TTCTGGAATACTACAGGCC
BAC16_86861	CATGACGAAGGGAAAGAGA
BAC16_-85736	CCGGCTCACACGAGGGACT
BAC16_32884	ACGGGCTATCCCGGTCCGG
BAC16_56181	GATGCAGGCCACCCGAGAG
BAC16_-107689	GGCGAAGAGTCTGGAGGTG
BAC16_-114685	ACCCCATAACACCCCGTGC
BAC16_-48510	AGTCTACCGTATTATATCA
BAC16_153973	CCTCGCGGGGCGGGGGACG
BAC16_-124645	CACATCACCAAGCTGGTTC
BAC16_152511	GAAAGACTTAATCCTGCAG
BAC16_-153873	AAAACATAGACGATTTGAC
BAC16_-36277	CATAGATGAACAGATAGTG
BAC16_-50174	CTCAGGTATGGGGTCCTCT
BAC16_-98279	AGATCCACCAGAATGCATG
BAC16_25340	TTCTCCGTCCACTTTTCCC
BAC16_-46304	CCGTCGCCTGAATATGACT
BAC16_126636	GTAGTCCCTCTGAAGCCGC
BAC16_60204	CCACTGCCGCATTATTGTC
BAC16_-117878	CAGATTTCCGGAATATTTG
BAC16_90349	AACTGCGTTACCATTTGGA
BAC16_-106110	TCGCGATAGACAGTGCTTC
BAC16_39580	AGCCGGTTCAGTTTTAGCT
BAC16_-6627	AGCGCCAGGGGATGGGTCC
BAC16_-81142	GCCACGTACTAATAAACGC
BAC16_112621	TGCGTGAAGCCGCTACCGA
BAC16_123444	GAGACCAATCGGGCCATGG
BAC16_-51303	ACGGTGCTTTATTCTGCAC
BAC16_141045	TCTTGGATGTGGCTTTTTT
BAC16_94715	TACCTTCGTGCAGAAACGC
BAC16_-6201	GGACAAGGCAACAACGTCA
BAC16_-28826	GAAGGTAGGTCAGGTCGCG
BAC16_-123109	CAGGCCTAATGGGGTGTGG
BAC16_36333	CTCTCATGCACCTGAAGCA
BAC16_-50372	CGGCGTCGCACAGACGCCG
BAC16_-89579	TGCCGAAAACGGCAGAAAG
BAC16_24229	CTTGGATTTACCCGTAACG
BAC16_27654	AAACCGCATGCGTTCCAGT
BAC16_-138246	TGCGCAGTGTGGTGTAGAA
BAC16_-26225	CATCCGGCACCACGCCCGG
BAC16_50374	GCGGCTAACAGTAAAGGAG
BAC16_40776	ACGGTTTCTGTGCTCAAGT
BAC16_120843	AGAATGGATATCTCCCGCG
BAC16_-9734	GGCACTCGGCGTCGTCCAC
BAC16_102585	CTCCATTTGCTCGGGTGAG
BAC16_138945	GATAGTGTTGGGAGTGTGA
BAC16_35757	GGGGCAGTCTCAAAGCCCG
BAC16_-42830	CGCTCTTCAGTTATCTGAG
BAC16_-92682	CTGGTCCGGTGATGTGACG
BAC16_52614	CTTCGGAATTTCCTAAACA
BAC16_-129361	CGACACGCCTTGTGTACAG
BAC16_89178	CACCGTTGATATATCCCAA
BAC16_-50998	GGATTCCGTGGTCTAGTGG
BAC16_144832	GCCCTCCTTGGCGCGGTTG
BAC16_-26767	GGCTGGGGGGAAGTCGGTG
BAC16_5318	TTTGCACCCGCTCGGATGC
BAC16_35035	TCTGTGGTGTCCAAGGGGA
BAC16_-71031	TCATTTGTGTATAGTTTGC
BAC16_-21273	GTTGGTAGTGAAGATGGGT
BAC16_74353	ACGCAACTGCAACCGGTCA
BAC16_88006	ACCTTCTCTAGAACCAGCA
BAC16_-63355	TGAGAAAGATCAACGAGTT
BAC16_106942	CGGCACATCGCAAAAGGCT
BAC16_139971	CGGGAAAAGGAGTCTGCCG
BAC16_80502	TCAAGCCCTACCCCTGTAC
BAC16_76296	ACGCGAATTCGCGTATCAC
BAC16_88973	TCGCAGAATAAATAAATCC
BAC16_-128818	CAACGGTTGAACAACCACT
BAC16_60984	ATTCCCTTGCATACCTTTG
BAC16_-91345	TTGTGTATATAACCGACGT
BAC16_-35924	GGTGGGACTGTAGCTGCCC
BAC16_137224	CTGCGTGGTATCTCATCGG
BAC16_7413	GATCACCACATTTTCGGAG
BAC16_-32540	GCGTCTTTGCGTCCTCCGT
BAC16_49115	TATACATGCCAGATTAGAA
BAC16_47647	GACTTTGGCGGCCTCCTGT
BAC16_-121847	GTCGTGGGTGACCCCTAGC
BAC16_-58120	GACCAACTCTATCAGAGCT
BAC16_135364	GCGCCGGGTTCCTGGGGTG
BAC16_-17082	TCACAGCTTAAACATTTCT
BAC16_149847	CTGCAGGTGCCTCACCACC
BAC16_35279	AGGGGAGGCAGGTGGGACT
BAC16_16743	AACTGTGACATATTTTTAG
BAC16_-133313	ACGGTGTTTTATAAACTTT
BAC16_52243	GGCGTGCCTGGTGTTACGG
BAC16_-596	CCGGGAGGCGAGCGGGGGG
BAC16_-138036	CAGGTGTGTCTTCCCGAGG
BAC16_-5058	CACCCCGAGGATGTTGACT
BAC16_81388	AAGACCATTAGCTATCTGC
BAC16_-110866	CCACAGACGGCAGAGCATT
BAC16_-24136	GCGACGCCGTGTCCCAGTT
BAC16_67713	GCGCGCAGGGGGCGCCACG
BAC16_-128611	CCTTGTCGGACCCGCGGGC
BAC16_73442	CAGTCAAGGCGGTTGCTCA
BAC16_-55332	GAGCGCGGCCACCGAGAAT
BAC16_-38186	CTGTCCCACCAGAGCGACG
BAC16_-44754	TACGTGCAGCGGGCATCAC
BAC16_-139345	ACTTGGGTGTCAATTGCTC
BAC16_67313	AGTACTGGGAGATTGGGTT
BAC16_72101	AGTTTGTACAACTGCTGCA
BAC16_-87143	TGTCTCCGTCGAGCACAAA
BAC16_4091	GGACCCCAGGATAGCTGCG
BAC16_-29133	CGCTACGGACAACGCTAAT
BAC16_98498	CCGTCCAGCTCGACCAGGA
BAC16_-37474	CGTCCCTGTTTATGCTCTC
BAC16_-135501	AGGACGAGGAGGGGCCCGC
BAC16_-108933	TCATATTCCGCCATGAGAT
BAC16_154219	GCGGCCGCGGCGGCGCCCG
BAC16_93907	AATGGTTGAGCAGTACGGT
BAC16_-63427	TTTGCAATTTACCCTTTAC
BAC16_-144756	GGCGTTAGAGGAGCCGTGA
BAC16_47678	CGCTAACGATTTGAAGCGG
BAC16_-33157	GTGGCGCCTGGGGTCGCCG
BAC16_148834	TCCGAAAGCGTCGGAGAGC
BAC16_115924	GCGCCACGCTTTCATAGAC
BAC16_-93487	TAGGCGACCCATACCGCAA
BAC16_143326	TTTAGTGTAGAGGGACCTT
BAC16_-126780	CAGAACTCAAAGCCCACAA
BAC16_-143963	AGTGGTGTTTATAGTGCGC
BAC16_-34068	GTCTGTGCGGAGGAATCCG
BAC16_83726	GTCAATACTTGCCCTTGAC
BAC16_-28097	CGGCGGCCAGGGAGGCGAA
BAC16_147457	TCCGCGGCATTTCCATGGT
BAC16_83029	CTAGCACTGATCAAACAGG
BAC16_-55008	CCGAGCTTCGGGTTGGAAG
BAC16_36283	TCACTGGTGCGTCTTTGAT
BAC16_-118879	AGGGCGACCACACACCCTG
BAC16_74562	GCTCATTTTCTCACGAATC
BAC16_-139789	TTAACAGATCCTCAATATT
BAC16_37353	CGGGCACCTTGGCGGATTT
BAC16_-76076	TTGGTTCCACGAATGTCAG
BAC16_-132318	AGCGCGTAGCGCTTCGCGC
BAC16_-4132	TCCACAGCAGCGTGCAGAG
BAC16_-52865	TATGGTGGGTGGGGGTGGA
BAC16_45216	CCCGACGGTGGACATGATC
BAC16_-144921	TCCACAAAGATCCTGTTTT
BAC16_142443_142458_142473	CTGCTGGGGCTCCCGCTGC
BAC16_144976	ACGTACAGCCATTCATATG
BAC16_140683	GATTGTAGGTTTCCTGCCA
BAC16_-1462	TATGCTTGCTTAATCACCA
BAC16_81106	TTCCCGTCAATACAAAAAA
BAC16_-118357	CTTACCAGACTTCATCAGG
BAC16_-125561	TCCAATGCAATAACCCGCA
BAC16_-101457	GCAATTGGTCAGGTCGCCG
BAC16_-29526	CATGGCCTCCTGTCCCTGT
BAC16_48478	GTGGGAAGATATCTACAAC
BAC16_-151446	CAATGCACTTGGCCTCATA
BAC16_30188	TGAGCATGCTGCAGGTTAG
BAC16_-52858	TTTTGGGTATGGTGGGTGG
BAC16_-27790	GGCGATGTCGGTAGGCGGC
BAC16_128842	GCGTCCGGTAATATCGCAC
BAC16_-28303	TGGCCGACCAGGCGCTCGC
BAC16_55856	GATCAAGGACACAATCGTC
BAC16_-50573	CCCCCGTTGGACATATACG
BAC16_-79634	GGGGGCTGGCAACCTACGT
BAC16_104096	CTAGTTGCCCCGTATCCCC
BAC16_107820	CCTCATTACCTTGCATTGC
BAC16_-6172	CACACCCACTGGGCACCGT
BAC16_-47002	GACTCTGATAAATATCCTT
BAC16_-106193	TCAGTGTGGTTACGGGATG
BAC16_-15243	TTTTAGAGCGCCACCTAGC
BAC16_40650	CTTCTTTGAGAAGTCAAAC
BAC16_30402	ACAGGTGCTTACCAGAAGA
BAC16_3518	ATCTTTCAAGGAAAGGGAC
BAC16_99764	ACCCCTCCCCCCAACTTCT
BAC16_-134147	TATCAGAGGTCGGGAGACA
BAC16_-34184	GGCTGGCTCTGTCGACGAG
BAC16_-8901	TCTAGTCACTGGGTGGATA
BAC16_-127847	CAGATGTAGAGCTAAAGCA
BAC16_67287	CTTCCTGATGAAATCGAGT
BAC16_-147708	TGCGTTTTGTCGTCTGAGG
BAC16_130676	CAGCGGGGTGGGGCTGGCA
BAC16_53735	TTGGCTACGTGCTTTTGGT
BAC16_-101296	TGGTCGCACCTGGTAAGCA
BAC16_145815	TCATATTCTTTCCCGTCAG
BAC16_12451	ATGCTCCGCGATTACAATG
BAC16_118520	TTCACCAACTGACCATGTT
BAC16_-84770	TGCGCTATTTGCCGTCCTG
BAC16_-150493	TCCCCTGGAAGCACACTGG
BAC16_16435	GCGTCAGGTCTATCCGCCT
BAC16_-116435	TGTGGCGGCCACAGCGCCA
BAC16_69703	AATAGGGTGGTCCACAGGA
BAC16_-106970	AACTGGTCGAGATCTATCC
BAC16_-29727	CTCATCGACCGCTCGCTGC
BAC16_24234	ATTTACCCGTAACGAGGAG
BAC16_-142100	GACCTCCACCCCAGGAAGG
BAC16_147955	AGCTCTTCCACAGTCACCG
BAC16_149853	GTGCCTCACCACCGGGGCC
BAC16_-144566	GTCGCCCTGAGCGTGAGTC
BAC16_47497	GGTGCCAGATGAGGTGACC
BAC16_-97873	ACTGGAAGAGGACGCAAGA
BAC16_-140311	GGGCGTCGACGAACACGTA
BAC16_125961	CGCATAGCCGTCTTGGTGT
BAC16_-33588	AGGCGCGGGGGATACAGAA
BAC16_-66388	GGTTATCCACTTATCCACG
BAC16_76862	GTAAGCTGCGCTTCCTTCT
BAC16_-99808	CCGGCCACTGCAGATTGGC
BAC16_85338	CGAAAATTTCATTGCAGAC
BAC16_4739	ACCTTCAGGGAGAGAGAGG
BAC16_-135473	CAGGAAATTCTTCCCCGTG
BAC16_-106337	GGGTAAATGCGTCCAAACG
BAC16_129056	CAACGCGCCCGCTTGGCAA
BAC16_-102530	GCACCCGAGTACACGTTAG
BAC16_50842	TGCTCGGCAACATTCAAGA
BAC16_11451	CTCGGAGACAAGAGTATGC
BAC16_99395	CGGCCCCAGCGCCCAGGCC
BAC16_92945	TTTCTGACGGATTTAACTC
BAC16_-100337	GTCTCCACGGCCGATCAAC
BAC16_-11346	TCCCCGTCTGAGGGATCCT
BAC16_-8851	TGTCAGAATCAGAAGGGGG
BAC16_10756	CGCTTCGTAAGGGACTTGT
BAC16_-125628	CTTTTGTTCTGCGGGCTTA
BAC16_109376	GGCAAACATAGATCCGTCG
BAC16_34146	CTGCATGGCGTTGTCCGTG
BAC16_66995	CCCTTAAGCTAATGGACCG
BAC16_49618	GCGTTCACGCGCTCAATTG
BAC16_-143874	GCACTGCTGTACAGCTCGA
BAC16_-65641	GTCAGGACCTGGATTGGGG
BAC16_71686	CTGCTCGTAAATGCACCGC
BAC16_65919	ACACATGACTCCCATAGAA
BAC16_-44995	TGAAGAGCCAGAACCGTCG
BAC16_-6180	CTGGGCACCGTTGGCCCCG
BAC16_-58954	AACCACTGCATTAGTAACC
BAC16_61671	CTCTGAAGGGGGGGACTTC
BAC16_-36587	GTATGTCAGTATCCACATT
BAC16_-91742	TCCTTAGACCTACATCTCC
BAC16_-146478	CCCCCACAGTCTTAGACCC
BAC16_3878	GGAATAGCACAGGCTCTAA
BAC16_139756	CAGCGCTGATAATAGAGGC
BAC16_-78731	ATTTCTGTGCGAATCTGTG
BAC16_-103498	ATTTCCTGCACGATTACGG
BAC16_-65122	TCATTGCCATACGGAATTC
BAC16_104980	TATCAAACCAGGAAAAATA
BAC16_-74303	TAGGGCGCCACACAATTGA
BAC16_48477	CGTGGGAAGATATCTACAA
BAC16_-6187	CCGTTGGCCCCGAGGGACA
BAC16_-16002	CAAGCTTCCAGATCTTCCA
BAC16_-83243	GGGTCCTATGGGGGTTGGG
BAC16_-145653	TCCTCACCAGGTTTGGTGG
BAC16_147410	AGTTGCCTGTGGGGTTTCT
BAC16_45112	TACAACGGCCCCGTCTTTG
BAC16_-3362	GAGGGTGTCCCCGGGGGCG
BAC16_-23938	GGGCCCCAGTTTATGCTAA
BAC16_-114234	GTCTTGACCTCTCCGGCGG
BAC16_20750	CGCCAAAACACCCGCTTTG
BAC16_-21099	TGCAATGCTTGCGGTGTCC
BAC16_-67865	TAGTGATAATAAGTGACTG
BAC16_-83956	AGACGGTTGGAGTCATGCA
BAC16_55514	GGAGGCCAACATCAACAGG
BAC16_94595	TTGCACATCAGTTTATGTG
BAC16_3191	TTGGCCAATCGTGTCTCCA
BAC16_153719	ACCCCGGGCAGCGAGGGAA
BAC16_49447	ATGAATGTCTCAAACGCGG
BAC16_-7549	TACAGTGCCTGCAGTAACG
BAC16_-22905	AGTATTTTTTCGGCGGCGG
BAC16_40912	GCTGTCGCGGCCTTAAACC
BAC16_45328	CACGAATACGGGAAGGATG
BAC16_-50142	GTGTGGATACCAGTGAATG
BAC16_-68128	GGAAGCGAGGAAAATAACC
BAC16_52902	TACTTTGGACGGTTTCTGG
BAC16_37846	GCAGCTCAAGAGGCGGCGC
BAC16_-138946	TGGTCAGAGGATGTGTCTG
BAC16_47315	ATGGGGCGCACATATCGTC
BAC16_-75913	GGCTTTATTCTCTGGTACC
BAC16_-67232	CGTCTCTCTGAAAATCGAC
BAC16_-36465	TGTTCTGTTACTAATGTTT
BAC16_-137606	TGCGTAAACCTCGGGCCTT
BAC16_-75969	TACACTCGTTTTTTTATTT
BAC16_148297	CCTTGTCCCTCGGGGCCAA
BAC16_38522	CGCGGACTGCCGTTGCCAG
BAC16_-46605	TGGTTATTTTTTTCCTAGG
BAC16_63533	TCAGCAGATTCACACTCCC
BAC16_-146628	CCCACCTACCAGCTGCCTA
BAC16_136393_-131137	GAATGGGCCAATGGCGGCT
BAC16_140710	CTAGCTTCCCAGGCTAGGC
BAC16_40404	CTCGTTGGACGCGGCCGTT
BAC16_-147123	TTCATCATCTTGCCTTACC
BAC16_6540	GCGTCCCAAGCCTGACAGT
BAC16_-144785	GATCTCGTTGGCCACAAAG
BAC16_65988	TCAGGACATGGCTGTGGTT
BAC16_145444	TTGGCCCATGACCTTCCCG
BAC16_-7415	AGGGCACGTAGACATCCGC
BAC16_149526	CCTCGTGGTCTCCCCGGTC
BAC16_-115062	GAAAGACTCAAACGTCGGG
BAC16_-33575	ATGGTGCCTCACTAGGCGC
BAC16_-91390	CACCCTTCGAGAATGTCCC
BAC16_-153114	TTTTGTTACATGTTGCCGT
BAC16_-121725	TGTTCATCGCTGCCCCAAA
BAC16_-124772	GCAAGTCAAGACACAAGTC
BAC16_31371	CTGGCCCCCACACCCCATT
BAC16_-27310	CGTGGGTCAATGACCGCGG
BAC16_88606	TCGCAACCGCATCAGACTC
BAC16_64174	GAGTAGCCCGGAATATAGA
BAC16_67218	CCACACAGGGGTGGCGTGG
BAC16_4313	TTCTACCTACAGCATGGCC
BAC16_-10218	TAGCATCCATGGCAACGCA
BAC16_100238	TCGGGTTAAATATCCTCGT
BAC16_-76563	ATGATACGTCCCTCAACGG
BAC16_78741	GTGAGAGGCAATACAGAAG
BAC16_-106691	TCAGTGTCCGGCAGGTAGA
BAC16_96504	ATGTTGGCGACCTCGTATT
BAC16_154407	CCCTGCCGGGGACGCCGCC
BAC16_46700	TGAAGAGACTATTAAAGCT
BAC16_14506	AAAAAAATAATGCAGACAG
BAC16_144272	GTTGCCATGGATGCTACCT
BAC16_147646	TCATACAGCTTGGACACGT
BAC16_-68153	TGGAGAATAGGTGAAGCAG
BAC16_-15700	GTTGGACTGGCAGGGTGGG
BAC16_-111368	GTCCACTAGCCCCCGTTCT
BAC16_-150404	TCCTGGGGTCCCTCAATAA
BAC16_62741	GCCGGGAGATGTAGGTCTA
BAC16_61026	GGACAGGGCGTCCGTGCAG
BAC16_-63095	CTAGATGAGGCGTATGAAC
BAC16_-26591	ACATAATTGGATGGGGCAT
BAC16_149264	CCAGGTGGTAGTCTGAAAC
BAC16_68816	CTGGCGAGCCCAGCTGTCG
BAC16_-511	CCCCGTCCCCCGCCCCGCG
BAC16_-88473	GTGGACGCGTCTGTGATAT
BAC16_66563	ACTTTGTGTCCACTTCCCC
BAC16_-145674	GCCTTAGAGGAAGATCCTG
BAC16_-34445	CCAGTCGACTGAGACCTCA
BAC16_22860	GGTCATTAAAGTCTCAAAT
BAC16_144294	CAAGTCCAGATATATAATC
BAC16_39897	GGCGTGTATGGGGACGCGA
BAC16_-82087	GCCGAAGCTTCTTACCCTA
BAC16_-90062	GCTTCTCAATGCCATCAAC
BAC16_-50213	GGCCTCGTCCTTTACGTGG
BAC16_-144965	AGAGTACGTGACCACAGTG
BAC16_138166	AGACATCCGTGTCGACTGC
BAC16_-80845	TAACCGTGTTCGGATCGCA
BAC16_-129032	TTTTCGGGTGATTAAGCAA
BAC16_-97079	GAACAGGCGGCGTACACGC
BAC16_154437	CGCCTCCCGCCCGGGCATG
BAC16_12618	CGATGGGGGCAACTTCATG
BAC16_-97804	TGTTAGGGCTGATAGGGTA
BAC16_24729_24760_24791_24822	GCGCGCCACCCTCCCCCGG
BAC16_125625	CCGGACGCGTACCCAAGGG
BAC16_-72657	GTATGCCGCGGGCTATTTT
BAC16_66476	CCCTGGCACGCCGACACTT
BAC16_117952	ATAGTCGCCTATGGTAACA
BAC16_-43501	TCGATCGGCCTGCTGACTC
BAC16_153653	ATGAAGAGTATCCTGGAAA
BAC16_135627	GGTTAGCCACCCATTTCCC
BAC16_-88087	GAGCCGCGTGGGTGGGGGA
BAC16_115379	CATCCTGAAAAACAATGTT
BAC16_-79615	TTCACAGACCGGTATGGCC
BAC16_-32896	TCCCCGTCCGCTGCTTTCT
BAC16_21440	TAGACTTGTGGACCCAACA
BAC16_49999	TCCATAAAGAGGTTGGTGG
BAC16_-134439	AAATGGCAGTATAGCAGGT
BAC16_-116037	TACCTTAGTCCTAGAAAGC
BAC16_-92352	ACAGGTAATTAACATCCAC
BAC16_-24683	GTGCCAGTGGAGGAATATG
BAC16_148677	ATTCACGGCCAGGTATACC
BAC16_37794	CACGCGGACGATCCAGACC
BAC16_69039	TCCTGTGGGGGATACACTG
BAC16_12538	GTGTACGACTTCAAGCTGC
BAC16_63945	TCCAACGAGGGCCTTGGTG
BAC16_42906	TATTGCCCACGGAGACGGG
BAC16_11341	AATTACCGTCCGCAGATCA
BAC16_72832	GAAATGAAGGCCAAATGCC
BAC16_61645	AAGGGCCTGCCAGATGGCC
BAC16_-35604	AGGGTGGGCGGTGGTGTGG
BAC16_-133129	AGGAGAACAGCGAACGGCG
BAC16_-43360	GCCGGAATGCAAAGGAGGA
BAC16_-68240	GATATGGAAATTCGAGGAC
BAC16_117306	ACCCAACACTTGCCTACCC
BAC16_52371	CTCTAGGTTTGGAGTTACG
BAC16_109293	GGGTTTGCGACTGTCCAGC
BAC16_-32453	TAATGTGGCGGGAGAACGT
BAC16_124340	CAAACTTCTGGCGCTACAG
BAC16_132064	TGCCTTGCGGCACACCCAG
BAC16_149966	AGCTGTCGCGATAGAGGTT
BAC16_-125207	CAAATCGACTTGCTTACAC
BAC16_150849	CGGAGACCGCCTGATGACA
BAC16_149466	ATCGGACAGCGCCAGCCAG
BAC16_-131193	AGAGGGGCAGAGGATTACG
BAC16_-80484	GGTGTCGTGGTCGATGGCG
BAC16_82677	CACCGCTCTCATAAGAGCA
BAC16_-9751	ACGGGGGAGCACAGACGAC
BAC16_35848	AGGGCAAAACATTAAATCA
BAC16_-89031	TGAAAGGCGTCCGTCTGGG
BAC16_-63882	TTCATCCATGTTACTGGCT
BAC16_-99827	TGGACCTCGGGCATCACGT
BAC16_153972	CCCTCGCGGGGCGGGGGAC
BAC16_103216	CGCGGCCCACTGACAGGTA
BAC16_32503	CTCGTGTACGATGGGCTCG
BAC16_-23919	TTGGAACGGTGCATCGACG
BAC16_-25645	GTGCGATATTACCGGACGC
BAC16_27012	CTTTGCGCGTCTCCTAGAA
BAC16_-106317	CCGGCTCGCGTGTAGAGTT
BAC16_7297	AGAACGAGCTAAAACAGCT
BAC16_-144130	AAAACTTAAACGTCACCAG
BAC16_31002	CATTGTCGGGAATTGACAC
BAC16_124516	ACCCGGTGGGCTTCCTCGA
BAC16_-86342	TATCCCCGGATCAGTCGAG
BAC16_-55233	CGGGCCAAGATCTGCACAC
BAC16_93530	CGTTATGCTGGCATGGCGT
BAC16_67206	TATGCACCGTTTCCACACA
BAC16_-95316	TTTACGTGGGAGTATTCGT
BAC16_-13065	CAGGAGCAGGAGGAGCAGG
BAC16_-105078	ACCCTGAGCGCCAGCCAGA
BAC16_89503	CACATATATTCGCAAGATG
BAC16_94923	ATCAGTACTCTGGGTTCCA
BAC16_45373	TTTGGTGCGTTCGCGGTGG
BAC16_-57784	TATCACTGGCAAACTGTGA
BAC16_-140427	AGCGGGCGGCTTAGCTCGG
BAC16_-142567	GCAAGATTTTTTTTCTGAC
BAC16_90076	CTTTATTATTAATGAATTA
BAC16_-29213	CGCCGGCTGGGACGCAGGC
BAC16_103624	GGTTTCGCATACCCGGGCG
BAC16_-3028	CACCACAGCCAGACCAATC
BAC16_8287	CTCAGTGCTTCGAGGCTGC
BAC16_59965	CCAGGAGGACATGAGAAAA
BAC16_72946	CTGCTCTCTGAGCAGTCCA
BAC16_-51348	TCGCATTTACCGACAGAGC
BAC16_71091	AGACCTCTGAGAATACGCT
BAC16_-113157	ACCATATTCAACACCAACA
BAC16_116906	CCATGAGTTCACTCAAGTT
BAC16_-136646	AAGTTGTGGTCTCTCTTGC
BAC16_143794	CCACATTCCCGGCCGTCGA
BAC16_-91883	ACGCGGCCTTCGTCATGCA
BAC16_-55937	TCCGCCACCATGGTGAGCA
BAC16_-11652	GATGACGAGGAGGAGGACG
BAC16_-121591	AGACTGCCTCCACCGGACC
BAC16_18896	TACCCTGCAGCTTCATCCA
BAC16_154040	CGCCCCCGCCGGCCGCCAG
BAC16_87066	CGTCATGGAAGTGATATCG
BAC16_-144720	GTCAGACAAGAGTACGTGT
BAC16_154460	CGCGCGCCGCCTCAGGGCC
BAC16_-90664	CAGAAAACAAGACAGTGAG
BAC16_10379	ACAGTTCCAACCTATTCAC
BAC16_-71327	TCTGCGACTCTGCATGCCT
BAC16_50094	TTGCAGGTGGAAATCTTCG
BAC16_21081	GTTTGTGAAGCCCTGTGCC
BAC16_-103114	CCCTGGCGACCGGCTGAAC
BAC16_33909	TTGAGGCAGGTCTGCTAAC
BAC16_151634	TAAAAAAAGGTGGTAATGG
BAC16_-79536	TTTCTGCATTCAGTGAGCA
BAC16_-95976	AGAAATCCCATTTGATATA
BAC16_-80306	CCCGACATCCCATGTTTCA
BAC16_-140290	GCTCGGAGCGCAGGCTACC
BAC16_-16532	AAAAGATTTGGTCCCTGAA
BAC16_-21864	TGAGGTCGCCAAGCTGATG
BAC16_68399	CATCGCCATGGCCTTGTAC
BAC16_-74633	AGGCGAAAACAGTCTAGAC
BAC16_12106	TGGTACGAGTGCAGCAATC
BAC16_-51527	AGGAGAGGATATATGTACG
BAC16_-30594	CGCGTCGGGCAGAAAGGAG
BAC16_5660	TTCGAAGAGATAAATGTTT
BAC16_-50876	GAAACCATCATGTTACAAT
BAC16_81764	TTTCGTTTGTGGTACCAGT
BAC16_-46609	TATTTTTTTCCTAGGCGGT
BAC16_33473	GGGCACCGGGCTGAAATTT
BAC16_-3405	GACGTCACTGGGCTGTGGT
BAC16_-111792	AAGCTCTTGAAGAGTCCGT
BAC16_-10952	GTCTCCAGAGTCTTCTCAA
BAC16_-79250	GCTGGGCGTTGAACGCGCG
BAC16_-111138	CACACCGCGGCCAGCATGT
BAC16_30819	ACTCTGCGTGCTGGAGGCG
BAC16_109649	ACTGCCGCCGCCTGTTTCC
BAC16_-16918	CATCGGCGGTGCGGGCTGA
BAC16_77666	ACAAATGAGTGTCCGATAC
BAC16_131692	TGGCCCAGGACAGACAAGG
BAC16_-20280	CCCGGATGTGTTACTAAAT
BAC16_111490	CCAGCTGTTTTTGCGCCGC
BAC16_123055	TTGGTGAGGCGTTCACCGG
BAC16_-141309	TGCAGGTGGAGCGAATCGC
BAC16_53560	GTAAAAAACTTAAGGCCCT
BAC16_-118529	TAAACATTCCTGTAGTCCA
BAC16_-76975	GATAGACGGCTTGGAGCCT
BAC16_-90180	AAGCTGGTTAACTCTATCC
BAC16_-65611	GCGCGGATCTGGGAAGTGA
BAC16_-97370	AACAAGTCCGCGGGTGTGG
BAC16_-144507	CTGGCAGAGGTGGTCATGG
BAC16_65005	ACGGGGGCTACAGTGGTAG
BAC16_-146989	TCTCTGTCTCCGTCGCAGG
BAC16_-21421	TTGTCTGCGTGGTGATAAA
BAC16_-143110	CGCGAGTTGGGTCGATAAA
BAC16_51950	GACGCCACTAACGTGTACT
BAC16_-21798	GGGCGGGACCGACCGCAGG
BAC16_-131549	TGTTAGCGGGGTTCTGCCG
BAC16_-110410	TTCTGAATAGGTTCATGTT
BAC16_-139806	TTTGGCACTAGCCCAAAGA
BAC16_35342	GATATGGACGACCTCCCTG
BAC16_7858	GTAGGCAGCTGGTAGGTGG
BAC16_-68256	GACGGGTTGAGCAACGTGT
BAC16_140394	AGTTTCAGGGTGCTCTGTC
BAC16_34623	TGTCCATCTTCGGTTTTTT
BAC16_78753	ACAGAAGTGGGTTCCGACA
BAC16_152611	TAACTTCAGTTTAGTTGAC
BAC16_153931	GGAGCCGGCCGCCCGCGGG
BAC16_-30424	GTGGCCTGCTGCAAATCGC
BAC16_-62926	TGACATTTTAAGAAAGTGT
BAC16_-84707	CCCTGGGGAGCACCGAACC
BAC16_52383	AGTTACGCGGCGTAAACTG
BAC16_-141959	GTCGTACACCTGAGTTGCC
BAC16_-23118	TAGTCCTCGAAGAAACCCA
BAC16_-136314	TGTACCGGGAGGCGCTCAC
BAC16_108721	TCCATACCAGTAAAATGTC
BAC16_119854	GAAGCCTTTTTACAGAGCC
BAC16_-111834	GTTAGGAGGTTGGCCTCCG
BAC16_-135327	TGTTTGTCGTTTTTGGGTT
BAC16_-138877	CCTGGCTGGCTGCCTTACC
BAC16_9688	GAGGACAGCTTCCACTTTG
BAC16_-21613	GCGACGGTAGACAGGTCTA
BAC16_52508	GCCTGGCTTGTGTTACCTG
BAC16_-16826	TGAATAGTGTTTTTAAAGC
BAC16_-27563	CTGTTATTGGATCAGCCTC
BAC16_40818	TCCGTCGATGCGCGCGTGC
BAC16_-129362	GACACGCCTTGTGTACAGT
BAC16_1543	AGCATCTGGCCAAATGGCG
BAC16_-61908	ACATTTTTATGCGACTTTT
BAC16_-104512	CATTCGACACCGAACTAAT
BAC16_46649	CACACGCCCCAGTACACAT
BAC16_-83245	GTCCTATGGGGGTTGGGTG
BAC16_-80457	GTGGTAATTGATCCCAAAG
BAC16_-85147	ACATAATTATAATAAGCGT
BAC16_-76978	AGACGGCTTGGAGCCTCGG
BAC16_-132773	GGACACGCTGGGAGCGTCC
BAC16_138689	TCCTGTAATCGCCCGCATC
BAC16_47675	CCACGCTAACGATTTGAAG
BAC16_32100	GCCCACTTCTGTCTCTGGT
BAC16_-48106	AGTTGTTGGCGAATTTTTA
BAC16_-122126	ATGAATAAAACGCAGCTCT
BAC16_-94453	CTCCCGCCGCAGCGCCGCC
BAC16_-93791	CTTTTCCCTCTTGGCCTCA
BAC16_80677	CTATCGCTGCCAACACTGA
BAC16_-29887	TTGATGGTCTGCTCGAGCC
BAC16_62230	GACTCTACAGCTAGAGGCC
BAC16_-116882	CGGGAGACCGAACAGAAGA
BAC16_79910	AGGAGCTGGGGCAGCTATA
BAC16_61413	CACCTCTAGGGGTCACAAA
BAC16_128844	GTCCGGTAATATCGCACAG
BAC16_112678	CCTTCCGTGTGTCCCACCA
BAC16_112356	CTGCCTTAGCCACTTAAGT
BAC16_76309	TATCACCGGTCGCAGAAAA
BAC16_-91634	TGTCCTCGCCCAACTTTGT
BAC16_-35837	GATACCCGGATGTCTCCAC
BAC16_77268	TAGAAAAGCTAGAAAGGGA
BAC16_33607	CGCAGGTTCCACTGGTATG
BAC16_136933	TAGACACTAAGGTACCATT
BAC16_75105	CTAAGGCCAAACAGAGCGC
BAC16_-39669	GGATGTGTTTGCGGAATTG
BAC16_42573	GCTCGGTGGCAGTAGTAGG
BAC16_-50682	GGTGCACCTCTGGCGCCAC
BAC16_68643	ATGAGCGGAGTTCTGTCAA
BAC16_-97325	TCCACTGTTAACCCATCCA
BAC16_-49789	AACTGTACGTATTGCTATG
BAC16_133344	TGCTGCAGACAGTCCTACG
BAC16_116681	TAGTAACGTTTAGGCCTGC
BAC16_-23961	GGTGCTACCGCCATATGTA
BAC16_39546	GCGCAGCAACACGTGCTTT
BAC16_-75906	ATAGGTTGGCTTTATTCTC
BAC16_153980	GGGCGGGGGACGGGGGAGG
BAC16_96188	CGGACGAGTGCTGGGGCGT
BAC16_-59731	TGTGGACTGAAAATCAACC
BAC16_-589	GGCAGCGCCGGGAGGCGAG
BAC16_136623_-131367	CATAATTTATGCACATAAA
BAC16_130966	ATGTTGGGTTCCACGGGGA
BAC16_-50457	ATACCTGCGTGTTTTCCAT
BAC16_-6361	GACGTCTGGAGCATCACCT
BAC16_-110528	AGGGTGGCATATGCTTTTG
BAC16_-3484	GCACACTCACTCTCGTACC
BAC16_-28908	CAAGACGGCGCGCCCAGCT
BAC16_103211	AAACGCGCGGCCCACTGAC
BAC16_44326	GAGTTTCAGGAAAGTCGAG
BAC16_-50050	AGGCGCCATCGGGGCTGAG
BAC16_82837	GGAGGCCTGCAAACGCTTG
BAC16_122126	ATTCAACGCCGAAGGGATT
BAC16_-82433	AACGGCATGCTGCCACTAG
BAC16_2659	AACACTCCCTCCCATTTTC
BAC16_-41741	CAGTGTGCTGTCCAGCGTG
BAC16_134265	CATTGGGATTGGAGTGAGG
BAC16_-33458	CTGGCGGGCGGTCTTGGTG
BAC16_-94520	CGTTTTCTCATGTCCTCCT
BAC16_-71658	TGCAGGCCTCCGGCGGCTG
BAC16_-10548	CCGGGAATGCGCCTGAGGT
BAC16_-139537	TTTCGGGTTCCTCTGCTCC
BAC16_-118437	AACTTGTCACTCTCTCCTG
BAC16_88632	GCAAACTGCACCCGGTGCC
BAC16_108833	AAAGATGAACCCATGACAG
BAC16_58835	TCACTGTCACTTTCATGGT
BAC16_128955	TGCTGAAAAACACGTTGGT
BAC16_126049	ATGAATCCGACACGGCTTC
BAC16_83047	GTGGCATATTTGGTAGCGA
BAC16_22655	AAAATATTGCGCATCGATA
BAC16_95678	TATACATTCACGTTGCCAG
BAC16_-65530	CGAAGTGATCTTCCGTCAC
BAC16_50614	CTCTGCCTGCTGATGGACC
BAC16_-151748	CCACACGTTAGGGCGACAG
BAC16_-57911	ACAATGTCCTGACGGACAA
BAC16_-39674	TGTTTGCGGAATTGGGGTA
BAC16_-137622	CTTGGGTGCGATGATGAAG
BAC16_-134534	TGGCCCGTCTGTATACGTG
BAC16_-137696	TCACCAGTTTCAGGGGTGC
BAC16_-149809	TGTGCCCGTGATCACATAT
BAC16_-124489	CAATGGCCAACACCTCTCC
BAC16_96377	GAGTTGGTCAAGACCAATG
BAC16_-66279	CTCGCCGCAGTCGAGCGAC
BAC16_7099	GTTTCGTTGGGAAGCTGAG
BAC16_-123714	CATACACCATGCGCGGCGG
BAC16_104510	AAAGGCACGAGAGTTAACG
BAC16_-14960	TTCCTTTGTTTTTCCACAT
BAC16_-2387	ACAAGGCGTCTCTTGTTAC
BAC16_127250	CCGGACTGAGGGCGAAGGC
BAC16_-11379	GCCATGTTGGTGCTCCTTG
BAC16_-40477	CCGGAGGAGGAGTCCTGCG
BAC16_23946	GGGTTGTTCGGTGGCGGGG
BAC16_-68298	ATCATATGCGTGATGTGTT
BAC16_79990	GCGAGAGACAGTCTGGAGA
BAC16_-118082	GCGACCACGTCGCCTTCTG
BAC16_-121281	GATCCACTGGCGCTGCTCC
BAC16_-110204	ATTTCCAACCATTGTTCTG
BAC16_39821	GACGCGGTAAAGGCGACTC
BAC16_99774	CCAACTTCTCGGGGACTGT
BAC16_109248	CCAGCCCACTGACATGACT
BAC16_20681	CCTGTTCTTGAAAGCTCCC
BAC16_98390	GGCACGGGCAGCTTGCCGG
BAC16_-118152	CGTGCTTCAGGTGCATGAG
BAC16_143744	GCCCGGATGTGAACACTGT
BAC16_-13032	GAGCAGGAATTAGAGGAGG
BAC16_-135905	TATATAAGAGCACACTGTG
BAC16_-127411	AAAGTTGAAGATATCACTG
BAC16_-31533	TTGGATGGCGGTCTTCAGC
BAC16_78665	ATGCATCGCGGAAACGGAC
BAC16_-31756	CCTCGCAGAGAAGTCAGCA
BAC16_-33018	AGTATCCGGAGCCGTTTGT
BAC16_-11559_-11571_-11583_-11595_-11607_-11619_-11631_-11643_-11757	GACGAGGAGGATGACGAGG
BAC16_134155	TCGCCAACAGACAAACGAG
BAC16_-8658	AGCTTGTCACTCCCCTGAC
BAC16_-100151	AGAATAAACTCATACAGTT
BAC16_63843	CAGTTTCATGAGCAGGTTG
BAC16_120535	TTTTGAGTCGAAACTACGC
BAC16_-34412	CGGTGCCTCGAAGGCAGAC
BAC16_120471	TTTTATGGGCTCATCGGAC
BAC16_-92912	GTTAATGGGTCCTGTGCCG
BAC16_52534	TGCTATTAAAGGCCGCTAT
BAC16_70355	TTTCTCTAATTGCATCACC
BAC16_-33005	TCCAAATATCTTCAGTATC
BAC16_81308	ACTCCCCGGGCCACAGCGC
BAC16_18042	AAACCCTCTCTTGCTCGCC
BAC16_-80765	GGGGGGTGGTGTCGAAGAG
BAC16_-21573	GGAGTGTCCAAACGGAGAG
BAC16_-35982	TGAACCATCCCCATAAACG
BAC16_139607	AAAGTCCGAAACAGATGTT
BAC16_103770	GCTAGCACATTGGCCGCTT
BAC16_-23875	GGGTGGTATCCTCATACTT
BAC16_-35253	GGAACAGCCTGCCTGATGT
BAC16_-129623	AACAGGTTGTTGCCGGGGA
BAC16_-87272	CGCCACCCCTGTGTGGAAA
BAC16_-74652	AGGTGAGAAACTGTCTCTG
BAC16_7920	GAACTATACCTTCAGAAAG
BAC16_100262	TTCCCTGGGGCAGCAAGAG
BAC16_119665	GACGCCCTTTCTGAACTCC
BAC16_-48674	TCGGCAGAACAGTTCGATA
BAC16_112686	GTGTCCCACCAGGGGCGTA
BAC16_-95159	TTTTCATTGAGCACCATGA
BAC16_16996	CCGGACGCAGTTAGGTGTC
BAC16_138006	CATAGGTTTTTGTGGCACC
BAC16_117272	TGAGGGATACCCGGTGAGT
BAC16_-23322	AGTTGCCAGGGAACAAACA
BAC16_59479	GTTACATGTTATCAGTGAC
BAC16_-131066	TGAATTTGATTGACGGCTG
BAC16_-80935	CAGCGACCTGATCTCTTGC
BAC16_145868	GGCCCAAACGGAGGATCCT
BAC16_132625	TCAGCTTGGCGACCTCAAC
BAC16_148705	CCTTCGACCTTTACGTCCG
BAC16_109415	CCCTGCACCTGGCTCGTGG
BAC16_28231	GTAGAAGCAAATTATCCAA
BAC16_146984	CTGCCTGGGATCCCTCTTT
BAC16_-97773	CCCAACGAGGACATGTCGA
BAC16_-83733	GAGACACATTCTTTCTGCG
BAC16_149756	GACCGGCAGCGGGATCCGC
BAC16_-26353	GAAACGGCCGCCCCCGCGG
BAC16_99872	TGGCACCCAACATCCATTA
BAC16_6012	TCTTTCACTGTGCAAACCT
BAC16_-41224	GGCAGTGAATATTGAGATT
BAC16_124953	CTGTACCAACAGGGACAGG
BAC16_-21868	GTCGCCAAGCTGATGTGGC
BAC16_-3052	TGTCAATTTTAAGGGTTGA
BAC16_60357	CGCCCGTGACCTGGCGATC
BAC16_48295	ATCCCGTAACCACACTGAG
BAC16_99477	CACTTCCAACCCGAAGCTC
BAC16_-97790	GATGGTCAGTCCCATGTTA
BAC16_154261	GTTTTCTCCCGCGGCCCCC
BAC16_53077	ACCCTTTTGTTTGGCTCGG
BAC16_-42091	CCACCAGGCTTCTCCTCTG
BAC16_78032	TTCATGATATACCTAGGAG
BAC16_68000	CCGTCTGGCCAGAGGCCTC
BAC16_62985	AGGCGGGGCACCACAGGGT
BAC16_-108174	TGCGAAGCCCACGGGTTGT
BAC16_35265	AGGCCTCTGTGACTAGGGG
BAC16_-85708	ACAGTTTTGACGGTGGAGA
BAC16_-148659	CCACTGGCCCCAGTACGTG
BAC16_-61609	ATTATGTTTGCCCCGTCGT
BAC16_88728	AGAACTTTCAGCGGTATAC
BAC16_113381	TCCCTGGAAATGTAATCGT
BAC16_55338	TCCTACTGTTGAGTGGAAA
BAC16_78042	ACCTAGGAGTGGAGACCCC
BAC16_11570	AAGTATTCGCGGGAGAGAC
BAC16_-54392	CCCGCGAGACTTTGCGGCG
BAC16_137338	CGCGCTTCCGCAAGGCACG
BAC16_-77772	ACGTCTGCATGTCAGACGG
BAC16_-7391	GAGGCTAGATTAAATTAAG
BAC16_-81143	CCACGTACTAATAAACGCC
BAC16_98183	AGCTCGATGCGGTTCACCA
BAC16_8754	CGCAGGCGCGGCGCACTCG
BAC16_-83112	GACTACCCCTTGCGGAGTA
BAC16_128516	GGTATTCATGCGAGCCACC
BAC16_28205	GCAGCTAAAATCGCGTGGC
BAC16_11086	CAACAAGAGGAGAGGCAGA
BAC16_-106630	ATCCACGATCCCGTCGCTG
BAC16_144698	TGCTCCCGGTTGCTGGCAC
BAC16_78672	GCGGAAACGGACGGGTCTT
BAC16_-119925	TTTATTCACAAGCCCACCA
BAC16_54750	TCCAGAGAGTCCTCGGGCA
BAC16_71638	GGTGCTTTTCAGGAGAGTT
BAC16_149124	TGGAAGCAGCTCCTGGGGC
BAC16_63889	TGAGAGGCCTGCTCCAGGT
BAC16_143328	TAGTGTAGAGGGACCTTGG
BAC16_86948	GAAAATCCATGCAGGCTGA
BAC16_-110977	CGTAGCTGGCGTAGGCCGC
BAC16_50895	TTGGATAACCAGGTTGACA
BAC16_-3045	TCAGGAATGTCAATTTTAA
BAC16_-36396	CGTTCTTTGGATACGGGCA
BAC16_6621	ACGATGGCAAAGGAACTGG
BAC16_47059	ATATGCCCCCTTTTTTCAG
BAC16_45960	CCTCTTTATGATTTTCCCA
BAC16_95322	CACAGGCAATTATGGAAGT
BAC16_58010	TACTTGGTGGCTTATGATC
BAC16_-48346	TTGCTTGCATTCGCGCAAA
BAC16_-4323	GGAGCGGGAGTCCCCACCC
BAC16_-102588	GGTTGAAGCTCAGTCGCAC
BAC16_144295	AAGTCCAGATATATAATCC
BAC16_6176	ATCAACTCTGGGGAATTCG
BAC16_140558	GGCTTCTAGGGAGGAAAAA
BAC16_-93920	CGCCGCGGGCCCGGTTAGT
BAC16_54219	CCAATAGGCGCGGCTTTGC
BAC16_-51711	GATCCCCCTGATAGTCAGC
BAC16_147499	TGTCTCAGTATGTACTCGA
BAC16_51987	TGTGTGTATACGAACGCGG
BAC16_104033	GAAAACACGCAGGTATCCA
BAC16_71867	GTTAGGATATCCCTAACTT
BAC16_54764	GGGCAGGGTTTCGGGGCGG
BAC16_-6079	TTATGGTTTCAGAGACCCC
BAC16_51785	GACCGCGCCACTCACCACA
BAC16_140415	GTTCTCCCATCGACGACGC
BAC16_1487	TGTAATGAAGGATATTTTT
BAC16_116865	TGGACCTACTGGGGTAAGG
BAC16_50886	TATCGGACTTTGGATAACC
BAC16_-35824	GTGGAATGTCCGAGATACC
BAC16_68951	AGCTTGGCCCTTGTGGTAC
BAC16_35214	CCATGGCAGAAGGCGGTTT
BAC16_59869	GAAGTAGCAGGGGAAACCA
BAC16_32866	CTAGTTTGGGCCAGCGAAA
BAC16_-83583	ATCTGACATGACTTTGATC
BAC16_-39949	TTTCTGGCGGTGATGCCGA
BAC16_-78003	CCGGCATCGTGGAACGCAC
BAC16_25310	ACGATTTGGGCGACGTTTC
BAC16_-106443	GCACCTCAGGTGCCACAAC
BAC16_57700	GACAAATTGTCTCGATTAT
BAC16_27911	ACATACCGACGACCAAGTC
BAC16_-21375	GGAGTGACTGAGGAGTGAT
BAC16_116926	GGGATGAAATCCGCCAGGC
BAC16_135444	CTGGTTCCTGGGGTGTGCC
BAC16_80155	AGTGCTATAAGGGAGCTGG
BAC16_-34929	GGCTTTGCGATTGTTGTCA
BAC16_149846	CCTGCAGGTGCCTCACCAC
BAC16_108066	AGGGCGGTAAGACAAAGGG
BAC16_82820	GAGAAACCGCAGCCGCCGG
BAC16_-18780	GGCCCTGGAATCTCGCCTC
BAC16_-15659	AATGCGTGCTTCTGTTTGA
BAC16_-101054	TCTCGACGTGCGTGGGGGT
BAC16_-36021	GGGGTCGGTCGATATGGGA
BAC16_-24671	GGCGAGAATGGCGTGCCAG
BAC16_33979	GCGTTGACGAGGCAAAGCG
BAC16_-111263	AGACTTGACGGCCTTTTTG
BAC16_-72122	GCGCCGAGGACGCTTTTCA
BAC16_145857	AAAGGTCACCTGGCCCAAA
BAC16_-124936	TCTGGTCACTGGAGGTGTC
BAC16_147318	ATGCTGCCACTGCCACGGA
BAC16_-11232	CGTAGTGTGTACCCCCCAT
BAC16_135573	TTATAGCGTTTCCTGCGAA
BAC16_46748	TTCTAGCGTTGGCTAGTCA
BAC16_140603	TTTCCTGTGGAGAGTCCCC
BAC16_140774	CATATACACAATAAGTTAT
BAC16_15304	CCCCTCATAACAACCCCTC
BAC16_87969	GGTGATTTGTCACACTGAA
BAC16_105204	GCTCCTTTGACAAATGTCC
BAC16_126903	GGAACCCCTCACGTCTCCC
BAC16_33671	CGAATACCAAGTCCATGGC
BAC16_-124421	AATAGGGCTGAGCAAAGGA
BAC16_-1898	CTCGGTTATCTTTTTTTAT
BAC16_-89569	TTATTACGTATGCCGAAAA
BAC16_-4901	CCAGATAACGGTCCTCGGG
BAC16_-73481	GCATACTCCTTCTGGGAAC
BAC16_95306	CGCCCATCAGGACTGGCAC
BAC16_-95498	AGTGCGGCATACATGCCTC
BAC16_-96011	GCACTTCTTGACCAAAAGT
BAC16_-74235	TCTATGTAAGTGGATAGGT
BAC16_75869	TGGAGTGGACAGGTTTATC
BAC16_-151214	TAGGCATAGAGGTACCCGC
BAC16_109424	TGGCTCGTGGAGGGACGCG
BAC16_-93072	CATTTGTGACCCCTAGAGG
BAC16_-33961	CGACTCAAAACCGACCTCA
BAC16_104069	GCCTAGACCCATCGCGCAT
BAC16_-92275	CATTTCCTTTGCGTCTTGG
BAC16_13894	GAGCCGAGCGTCAAGGCCG
BAC16_80	CCTGTCTTTCAGACCTTGT
BAC16_127645	TCCCGCCGGAGATAAAGGC
BAC16_-2939	GGAGTTACAGGAAGTGAAT
BAC16_126957	CAGCAGCCGAAGATTGTCG
BAC16_141206	GTTCATGTGTGCTAACAAC
BAC16_-143167	TGTCTGTGTGCAACGAGTA
BAC16_-37009	TGTTTAAGAGGGCAGGCAC
BAC16_-139591	TCATCTCCCGCGGGGGCAT
BAC16_-32496	GACGATCTCGCACATTGCG
BAC16_126226	CTGGCAAGATGCCGGTGTC
BAC16_-100406	TCTGTCTACCGCGAACTTC
BAC16_-27117	GGCGTGTGGGGGCGTGGAT
BAC16_-94382	ACTACCTCTGGCTTCTGCC
BAC16_-52173	GTATTTTTCGGCGCATCCC
BAC16_13621	TCTCTTTTCATATGCTGCA
BAC16_100104	GTCTCGCGGGGACGGGGCG
BAC16_122385	CAGACGTTCGAAGTGCTGC
BAC16_54452	TTGGCGGTCTCCTGCAGGT
BAC16_65264	TCAGACTCCTTTGCCGTAT
BAC16_7383	ATCAGACAGAGCTCTCTAA
BAC16_-44442	TGGCCTGGGCTGCTTTGGA
BAC16_-97995	CTCCCAGAGTGTAGCGCAA
BAC16_40197	TTCGAACAACAGTGGCATC
BAC16_51704	GCGCGTGCTACGCCGGACC
BAC16_-134246	GGGGAGTTTATTCACACGT
BAC16_-84163	GAAATAATAAAACACGCCC
BAC16_-142347	GTCCAAGAGTCTCTGGCCT
BAC16_-117764	ACGACGGGATGATGTCTCA
BAC16_89356	GCTCATCCGGAATTCCGTA
BAC16_-53600	TAAAGGCACCAGGGGGCGC
BAC16_36626	TGCTTCCGCAGCGTGCGCC
BAC16_31962	CTTAGGGAGATTTTTCACG
BAC16_136411_-131155	TCGGAAAACTTTGATTGAC
BAC16_-127965	GCGACAGTAGGGCGGACGG
BAC16_144478	TCACTGTTTATAAGTCAGC
BAC16_-88632	ACCTCACAGACCACTGGGC
BAC16_-442	CGCCGCTGGCGGCCGGCGG
BAC16_-25060	ACCCTGGCTAAGGAAGAAG
BAC16_33029	AAACGACCGCGAGGACCAC
BAC16_-95879	CTTTTCTGAAACGCGAATG
BAC16_-137340	TGTGTGTTATGTATTAGGG
BAC16_1530	ATTGTATGATTGGAGCATC
BAC16_-8902	CTAGTCACTGGGTGGATAG
BAC16_-147252	GTGACTGCAGGCCGTGTCT
BAC16_129686	TCTGAGCCAGCGCGCAACA
BAC16_13412	ACGCCGTTTACGGCTTCAC
BAC16_-138495	GTTGTCAAATGTAAAGTTG
BAC16_7881	AAACCAGAGGAAGTGCTGA
BAC16_-1477	ACCACGGCCATTTTATCAC
BAC16_-45362_-45536	TGTGAAACTGCGAGCCCTC
BAC16_67902	TCCTGACTAACCCATCCCA
BAC16_-76954	AGAGGCGAACGCGGAACGT
BAC16_-152730	AGCCTGCGAGTTCACAGGT
BAC16_145927	CGGATCAGGCGGGGAGGAG
BAC16_-93679	TCCATAAGACGTGAAAAGC
BAC16_-84937	CCAAGCTGCGAAGCAAAAC
BAC16_153472	TGATTTTTAAATACGTTTT
BAC16_37516	GGCGTAGCGCTCTATGGAG
BAC16_-116807	TAGCGCATATTTTGCGTTT
BAC16_104245	GATGGAGCAGGCGGATCTC
BAC16_-128703	CATCCGGAGACGAGCCGGA
BAC16_14667	ACGTGACCATGCCATCTTT
BAC16_61820	CCAGACACTGAGGGAAATG
BAC16_104165	TTTCGTGCTGCGGCTTGGG
BAC16_55299	ATAGCATAATTGCGGGTCA
BAC16_-35623	AGGAGATATGTTGTGTGTT
BAC16_-138516	GTAGGCTCTGTGGAGGATC
BAC16_-8657	TAGCTTGTCACTCCCCTGA
BAC16_-26656	GCGATGTCCTGATTTTCCA
BAC16_-54766	AAGGTGGCGCGGGGTAAAC
BAC16_107083	CAGGGGACACATCTTACCT
BAC16_138024	CAGGTTATGGTCTTATGAG
BAC16_94767	AGTCCACACTGGAGCTTGC
BAC16_-26628	CCGGCGGGTTAGCAGTCCG
BAC16_-125927	CAGGTTAGCCACCCATTTT
BAC16_103460	TGTGGGAAAGACCCTGGTT
BAC16_2687	GCGTCTAAAAATCGCTATC
BAC16_134250	AAGCCTCTATCCATGCATT
BAC16_-53630	TGCCGCGCTACGCAGGACG
BAC16_-32248	ATGGTTTGTGCGTCCTGGC
BAC16_33111	CTTGATAATCTCCTGGAGA
BAC16_97962	GGTTGTCGGGCAGCAGCAC
BAC16_-52733	ACCAGACAAAAAGCAGGTG
BAC16_-36017	GTTGGGGGTCGGTCGATAT
BAC16_47621	CTGCACGTGTATGCCTACT
BAC16_150602	GCACTTCCAACCCCTCGTA
BAC16_31449	GCTGCTTTGTAGCATGCTC
BAC16_-70782	GTCGTCGTAACCTGTAGAA
BAC16_-694	TGAGGAGGCTCCCCCAAAC
BAC16_-106717	TTTTTTCCTACCTCCACGC
BAC16_-96214	GCGAGGAATGCCGCTATCT
BAC16_103094	TGGGCCTTTCGCCACTACC
BAC16_-26563	TGTAAACTGATGGGTACTA
BAC16_-114790	CGTCTATGTTCTACATGAT
BAC16_-18803	TGGTTTCGGTAAATGGGAG
BAC16_77013	CCCTGGGCGCGGCCATGTC
BAC16_67392	TCGTCTGTGTCACTCCCCG
BAC16_-40814	TATGCCGAACAGGTTGCCA
BAC16_-62103	TGAAGAAACTTGACCGCCT
BAC16_130820	GAGTATGATCGCAGGCTGC
BAC16_102068	AAGGCTATGAAATCATGAA
BAC16_-107225	GCCATATTGACATCACCCG
BAC16_82214	GCATCCCAAAAAAATCTCA
BAC16_55859	CAAGGACACAATCGTCAGG
BAC16_-27437	ATATAACGGGCAGTGCGTG
BAC16_38531	CCGTTGCCAGAGGAACATC
BAC16_-55241	GATCTGCACACTGGTATTT
BAC16_54434	CACCTCTCTCCGGCGTCTT
BAC16_-149674	TAGCTTCTCGGTTATATTC
BAC16_-109024	GCAGTGTGGCAGCCACCAA
BAC16_-130350	GGCGAAGGGGTGTAACAGT
BAC16_123054	CTTGGTGAGGCGTTCACCG
BAC16_109607	CGTGATGAAACTTCAGCTG
BAC16_-102752	AGGACCTGCAACGGTCCAC
BAC16_-9413	ATCATCCACTGCAAGGTTA
BAC16_46537	AACGGTACAGACGTGTTTT
BAC16_128517	GTATTCATGCGAGCCACCA
BAC16_76400	GCACTACAATGCAGAAATA
BAC16_98875	GAGGTGCCTGGACGGCGCC
BAC16_40486	GCGAACCGATGACCCGTGG
BAC16_151625	CAGGCTGTCTAAAAAAAGG
BAC16_-110319	GGGTGCAGTAGATCCTCCG
BAC16_10765	AGGGACTTGTCGGAGATAG
BAC16_70424	TTTCCAGGGTTTCCTGGTG
BAC16_18245	CTTCTCGCCAACCCAAGCG
BAC16_-118454	TGGGGCAAGATCCCGCACA
BAC16_-131065	CTGAATTTGATTGACGGCT
BAC16_117007	ATTCCAGAGAGCATAAACA
BAC16_146771	AGCCAGGCGGAAGGTAAGG
BAC16_93679	CCGCGAAGCAAAGAAAACC
BAC16_136332_-131076	TGACGGCTGGGGCGTCCAA
BAC16_-153266	TATCCAATTAAGGTTTTTT
BAC16_-53399	GAAAGCGTCAATCAAGGAT
BAC16_82849	ACGCTTGGGGCTTTCGTGG
BAC16_-90927	CAACAGCCCGGCGACGCAA
BAC16_10081	TTTGCCTACGACAAACTGC
BAC16_30818	TACTCTGCGTGCTGGAGGC
BAC16_60644	TATGCTTGAAGACCAGTCG
BAC16_-107684	TCGTCGGCGAAGAGTCTGG
BAC16_-31662	ATCGGTAATGTTCTTAAGG
BAC16_-141287	GTCGTCCGGGGAGAGGTGT
BAC16_-152285	GTAATATGTGTATTTGGCT
BAC16_-129617	CATGGCAACAGGTTGTTGC
BAC16_20348	GACCTCTGATACAGCTGAC
BAC16_95116	TGCAGGTGAGGCGGTGTTC
BAC16_-25065	GGCTAAGGAAGAAGTGGCA
BAC16_61496	CCACTGTCCCTGCTTGAAG
BAC16_58924	TGGGAGGGGCGGCGGTTTC
BAC16_-149922	ACAGGTCACACATTTGACT
BAC16_138277	GTTCCACCAGGCGGCGTTG
BAC16_62369	ACAATAAAAAATGTTTACT
BAC16_81153	CGGCCGAGGACGAAGCGTC
BAC16_-123388	AACTGAACGGTTGGCACGC
BAC16_-8684	AATATGATCCACGTTGGCT
BAC16_87484	TCATAGCCTTTTTCATCGC
BAC16_-88277	ATTATATAGCAGGGTACTA
BAC16_20947	CGAACAAGGGTCAACCTCG
BAC16_27528	TAACCGCCAGCTTACATGC
BAC16_-58691	ATAACTGCCTTAAAAAAAT
BAC16_153655	GAAGAGTATCCTGGAAATG
BAC16_37625	ATTCACTGCCATCTCTGAA
BAC16_-26907	GGCGTGATTCGAGCGTTCA
BAC16_97338	GATCAGATCCCATACAATG
BAC16_50212	GATGATATAAATATCAGCT
BAC16_-63384	GCACAGCGGATGATCTTAA
BAC16_-147134	GCCTTACCCGGGACTGACA
BAC16_17892	CTAGCCGGTGGTGCCCGAG
BAC16_-87456	ATGATGTACTTTGAGGATG
BAC16_-22156	TTTTATACTCCTGCTCCCT
BAC16_-35509	TAAACGCGTCTGCAAAGAG
BAC16_-110669	GGGAAGGTGAAGGCCAACA
BAC16_136293_-131037	TCTAGGGATAGGGGCCAAT
BAC16_15595	TGCTATATCCACCCCGGTA
BAC16_42023	AATAATTTTGATAGATTGT
BAC16_14266	GACCTGTACTTCGACAAGC
BAC16_-86539	GGCCGCGTGCGCAGTTCAA
BAC16_54377	TGCGCCATCCGTGCCGTTT
BAC16_96111	GGGGCAAACAACAGATGGC
BAC16_62261	TTATCTTTATTTTGAAAAA
BAC16_-102718	GTCTCCGTCTGACCCTGCG
BAC16_-88571	TATGGGAGTCATGTGTGTG
BAC16_51668	GCCGTAGCCCACCCTTTGG
BAC16_143543	ACTCTGGAGACTGCGTGGG
BAC16_145908	ACGTTGGTGTGTTGAAGGA
BAC16_-3626	TGGATATCCCCATGTCATC
BAC16_23896	CTAGGTCGTTTCGGTGGAT
BAC16_-23234	GTTACCGAGGCTCTCCTCC
BAC16_-58003	TTCTTCTGGAGGCCGTGGT
BAC16_-22200	GACACCACCTTAGCATTGA
BAC16_-103809	CACACTCTTCATTTCGCAC
BAC16_-137943	AAAGGCCAGCGGTGCGGTG
BAC16_-70956	AAGTTATCTGGTGGCGGTC
BAC16_81016	GGAGTATGCGTCGTTGGGT
BAC16_46192	AGCAACCCCCGGGGGCGTG
BAC16_50020	GTTTTGATGGATTCGTCGA
BAC16_-25177	GGCGGCAGATACCGGCCTC
BAC16_-28171	TCGAAATCTGAGATCCTGT
BAC16_146888	GGACAGCTGCTATACGCGG
BAC16_32478	CAAGGTTCCTGCGGAGGTG
BAC16_-53664	ATTGGCAAAGGCATTTCTC
BAC16_72242	TGGCAGTCTGGATTGAGGG
BAC16_-53197	GTTTGTCACAAGGGTCACC
BAC16_23475_-18219	AAGCTGATTGGCCCACAGC
BAC16_35122	GTAGGTGGCCAGGTGGGCC
BAC16_124580	GGGTCTCGAGGGACTGTCC
BAC16_131953	TTCTTCTCTCCCCCGCTTC
BAC16_-107373	AATCCTTTCGGCTAAAAAG
BAC16_130029	TGTACAGGCCCGCGCGTCG
BAC16_120423	TTCCTCCGCACAGACGACT
BAC16_153572	CCTAAGTATTCCCGACACA
BAC16_-90976	CCAACACATTTCAATCTCT
BAC16_-130543	CCGCCACCGAACAACCCCG
BAC16_80996	TTATCGTCCCGTTCCCAGA
BAC16_30210	CGATGGAAACATGAACTGG
BAC16_-55303	GCGCACATGTTCGGCGAGG
BAC16_154117	CACGCCTACTTTTTTTTTC
BAC16_112225	TCCCAGCCAGAAACGGGTT
BAC16_35981	CTTTACTTAGAGGGGGTAA
BAC16_35116	CCGGCGGTAGGTGGCCAGG
BAC16_34256	CGGAGAAGTGAGGGTCCCC
BAC16_-74526	TTTACATAAGCGACGAACG
BAC16_-116701	TCGTCCGCGTGAACTCGAG
BAC16_22966	CCACTTGCGGTCCCAGAAA
BAC16_-131103	CGCGGTCGCCTAGCTCGAA
BAC16_-79253	GGGCGTTGAACGCGCGGGG
BAC16_28922	CCCTTGCGGGTTATTGCAT
BAC16_72714	TATTCGGATCCTCACGGAG
BAC16_20563	CGCCCCAAAGTGCCTCCAC
BAC16_-6513	ACGGGCTTTGAGGTGGCCA
BAC16_-52422	ATGATTTCATAGCCTTGTT
BAC16_-116863	TCAGAGATGGCAGTGAATC
BAC16_-108827	ACTGGGGGCAGATAGTTTT
BAC16_-80033	CTTGCGAACACTTCAGTCT
BAC16_-147709	GCGTTTTGTCGTCTGAGGA
BAC16_79926	ATACGGCACTTCCCCTTTC
BAC16_97689	CCCTCACATTGCCAAAAGA
BAC16_111699	CGGCACATGGTGTCAAATC
BAC16_-36562	CCTGTAACGGAGAAGTGGG
BAC16_-57413	CTTTCAGCTTCGATGTAGG
BAC16_-11736	GACGATGATGAGGACAATG
BAC16_25276	TAGTCACCATTCCATACTT
BAC16_-146101	CTATAGAACTGGTTGAAGT
BAC16_-139645	CCTTGCGCGTTTGCGGCGG
BAC16_-9935	AAAAAATGTGTGTATCATT
BAC16_85004	ACCAGTCAGTAGAAAAGAA
BAC16_-83163	CACCCAGCTACTGGTTTCT
BAC16_130335	GGGAAGGACGTGCCCAAAC
BAC16_154303	GCGGGCGCCCCCTCCCCCG
BAC16_75625	CTTGGTTGTGCCGTCGTCC
BAC16_-96692	TCAAACTGTAGACGACCCT
BAC16_-94280	CCAGACAATAATGCGGCAG
BAC16_15679	TTCCAGATCAAACGCGGAC
BAC16_140135	CGCGACCACGTTAGGTTCT
BAC16_-93447	TCAAATAGGTCCCACTGCA
BAC16_-42505	ACCGATCTGTGTCTGCCGA
BAC16_63720	CCCCTGAGTGGTCGTCTCT
BAC16_33501	CAGGGATACCAGGTTCAAG
BAC16_39886	CGCTTGTTCGCGGCGTGTA
BAC16_39552	CAACACGTGCTTTAGGAAC
BAC16_41692	ACCCTGTACGGCTTTGGTC
BAC16_103391	CCTGTCGCTCTGCCACCTC
BAC16_-70485	ATGGTCCCACTCGTATCGT
BAC16_-96985	TCGCAGGGCGTCCCACACG
BAC16_124945	TCCAGGGACTGTACCAACA
BAC16_153695	GGTCCCCGCCCCCGCCCGC
BAC16_-52857	TTTTTGGGTATGGTGGGTG
BAC16_-81575	CGTGTTGTAGAGCTTCAGT
BAC16_48632	AACCGCTAAGGGATTATAC
BAC16_12166	GAGTTTGACTGCAGCTGGG
BAC16_-97799	TCCCATGTTAGGGCTGATA
BAC16_66656	TGAGATTCGGCCGTCCAGG
BAC16_-9237	GCGGCCCAGGTGACATTGG
BAC16_-2677	TTTTTCTATTTTAAAATTT
BAC16_-8891	GGGGTGTCCATCTAGTCAC
BAC16_-40044	CAATAAAGAAGAGGTGTTG
BAC16_-150265	AGAGTTGGCCGCAAACAGC
BAC16_-137491	GACACCTAACTGCGTCCGG
BAC16_80341	TATTGGTGCGGGCAGTCAA
BAC16_-142797	GGCACGTCCTCGCAGCGGT
BAC16_91971	CTGCTGTCGTATCACCAAA
BAC16_50757	GCATACCACGTGTGTGATG
BAC16_121192	TGGACCAGTCCGACGGACA
BAC16_123681	ACATCCATCCACGGGGAAC
BAC16_22912	CTCCAAGCTATCCCAGAAC
BAC16_-75970	ACACTCGTTTTTTTATTTG
BAC16_-145877	TTTTATCCACCAACACCAA
BAC16_30350	CCCAGTGGTTTCGCGCTCG
BAC16_-88455	GTGGCGAAGGTGATCTGTG
BAC16_47396	CTTTGTATCCTATCAGCCT
BAC16_98447	GCATCGCCCTCGCCCTCGC
BAC16_555	ACGCTGATGGACCAAACGG
BAC16_27983	ATTATATATTTTTTTGGCA
BAC16_-119344	ACGCAAAAGAGCAGGTAAC
BAC16_122000	CGAGATCGTCCAACAGGGC
BAC16_-13095_-13128_-13161	TTAGAGGAGGTGGAAGAGC
BAC16_154282	GGCGCGAGCCGCGCGGCGG
BAC16_108893_109067	AGTACTGAGACACTCTCCG
BAC16_100424	CTATCTCGCAGGCCAGGTT
BAC16_-21795	CCCGGGCGGGACCGACCGC
BAC16_-62167	CGCCCAAGGTGTATCCATT
BAC16_53717	ATTTCCGCGAACACGGAGT
BAC16_115416	AAGAGACTGTGACATCTGT
BAC16_144793	CTCTTCATTTCATTACCTT
BAC16_131969	TTCAGGCAGACACCTCACA
BAC16_20786	TGGTCCCGCAGACTATACC
BAC16_-104591	GACACAGTTTGACATGTGT
BAC16_-82511	ACTCTCCAATACCCCCACA
BAC16_112129	AGTCTCAGGGCGGCGATTA
BAC16_-115246	TGGTCGAACTGATATGTGA
BAC16_-139766	TACGGCGACGCATGACCCA
BAC16_136292_-131036	TTCTAGGGATAGGGGCCAA
BAC16_-2775	AGGCGGCGCATATACACGC
BAC16_143287	CATCTAGGGGGAGAGACTG
BAC16_-29872	TATACGGTGATGGACTTGA
BAC16_-144099	AGCTGGCCGGTGAATAGGT
BAC16_-122535	CTCCCTAAGGAACCACTGT
BAC16_24698	CACCCCACCCCCCCCCCGG
BAC16_-72611	TGGTTCTTATATTGTGCAC
BAC16_60757	GATATCCCTATCGCAGGGC
BAC16_-16614	TGTAAATACAGCAAATAAC
BAC16_-80615	ATCTCTACACGGCACACCT
BAC16_-116063	GAATGCCCTATAGATGTTA
BAC16_110467	TTAGAACTCACTACGGAAA
BAC16_-11272	ACGTGGGATCATCCAGCGA
BAC16_94628	GAAGCCTGTAATATCGGAC
BAC16_-56046	GCGAGGGCGATGCCACCTA
BAC16_-116750	GCGAGTGTAATTCTCTGTA
BAC16_9043	AAAATTGCCACCTCTGTCA
BAC16_-116374	CTGTTTCCTGGGAAGAGCG
BAC16_118799	CGGTCAAGACCACATGGGG
BAC16_95295	TGAAAAGCTCGCGCCCATC
BAC16_59492	AGTGACTGGATGTGGGCAA
BAC16_-85993	CGCCACCGGCGTGAGACTG
BAC16_112422	ACCGGCTTCCATCCGATCG
BAC16_-75019	AACACCTTGTGCCGTTGCC
BAC16_-55300	CCAGCGCACATGTTCGGCG
BAC16_-113063	ATACGCGGCCACGGACGCG
BAC16_-128463	TATTTATTGTGTTTGCATT
BAC16_57635	GCCTTTGGGCTGCGGTGCG
BAC16_146252	TTTTTGCAAGCACCGATCG
BAC16_-83297	AGGTGTGTATCCCAATTCC
BAC16_35262	AAAAGGCCTCTGTGACTAG
BAC16_27198	TCCGGGTTTTGGGCACGCT
BAC16_-106578	AGCCGTTGTGAGAATTTGA
BAC16_137921	GTGGTTCTAAATAACGTTG
BAC16_95614	TATAGATGAAGATATCGCT
BAC16_118286	TGGAATCCTTTTTGAGCCG
BAC16_-80816	TTGCGGTGGTTGAAATTGC
BAC16_135649	GCCGCGCCAGAGGTGAGCG
BAC16_153907	CGGCGCTGCCGCCAGGCCC
BAC16_-136121	ACATGGCTTTCGATTCCCG
BAC16_-127476	TCTAGGAGACGCGCAAAGG
BAC16_-28818	GGCCAGTAGAAGGTAGGTC
BAC16_125143	TCCCAGCCCTGCATTACGC
BAC16_-50158	ATGAGGGCGCATCTACCTC
BAC16_28009	GAGCAACGCCATCGTGAGT
BAC16_-103702	GTATGCAGGAGAACGCATT
BAC16_39075	CTCTTTTATTGGGTTCTCG
BAC16_-63690	TCGAATTAATCGAAGAAAA
BAC16_70839	ATACATTGGTGGCACCCAC
BAC16_-31867	TTATATGGGGCCAGTGTAT
BAC16_80849	TCGACATCATTCAACTCCT
BAC16_35691	TGGGCTGGGCGGATCTGCA
BAC16_114336	TATCTTTCCCTGTGATGCT
BAC16_-127665	GTCCCTTATTTCATAGGTC
BAC16_-49707	CGTCGTGCGGAACGATTTA
BAC16_-133723	TCCCTTACTAACCACAAAG
BAC16_117232	AGTAAATCCCGCACCCCCC
BAC16_18998	TCGTCCTGGTTATCCCCAC
BAC16_-99559	CCAAGTTCCGGGGTCACAC
BAC16_-136633	CATGTGCTGGTTCAAGTTG
BAC16_68301	GGTGGGAATATGAACTTCA
BAC16_59714	GCGAGACAGTAGTATACTA
BAC16_45923	CCGCCATAACTACAGACAT
BAC16_55719	CAGCCGCGCGACCTCCCAC
BAC16_89013	GAAGCCCTGGGCCAACTTT
BAC16_17878	TAACGCGGCATACACTAGC
BAC16_125188	TCTCACGATACCTACACAT
BAC16_-132509	GTAACCGCCCCTGCGGTCA
BAC16_-101274	ATGGCAGTGGACACAGTCT
BAC16_-16502	GGTCCAGCAAATGCTACCT
BAC16_-42253	CAGAAACCAAACCCGTTTC
BAC16_-20239	TGCATGGATAGAGGCTTAA
BAC16_-82404	TTGGCAACGACAAGATAAG
BAC16_110468	TAGAACTCACTACGGAAAA
BAC16_-45953	ATTTGCTCCCAAGTCCCAG
BAC16_72383	ACACGCCACTCTCTCCTTA
BAC16_-65226	GCCGTAATATCCAGCTGAA
BAC16_21617	TGCTGCACAGTTGGGAGGT
BAC16_99979	ACTCCCTCCCATAACAATA
BAC16_72639	TTTTCGTGCCTCTCGAATG
BAC16_143408	ACGACTTGGAGGGAGGCTC
BAC16_-72334	GGATGCGCTCGTCTGCCGG
BAC16_71519	AGCTCTACGTCCGAACAGT
BAC16_-150532	CAGCTTTGGTATCTTGTAT
BAC16_147453	CTCATCCGCGGCATTTCCA
BAC16_145752	GGCAGTCACTTCCCCATTT
BAC16_71822	CTGGCCATCCACTGAAAGG
BAC16_124011	GCCGACAAGATCAGCGTGC
BAC16_-107519	AGGACAGCGAGTGTGCACT
BAC16_-26583	GGGTGACCACATAATTGGA
BAC16_-132324	TAGCGCTTCGCGCCGGTAA
BAC16_-110654	CGAGTAGCGGGGCACGGGA
BAC16_-53857	CATCTTGTACGACGGCAGA
BAC16_49523	TATAGTGTAGAAAATGTAT
BAC16_33916	AGGTCTGCTAACAGGTCAT
BAC16_-31948	GACAGTATACTGTGGACGT
BAC16_-23637	AAAACCTTTCTCGTCCAGC
BAC16_128596	AGTTGGACATCTTCCACAC
BAC16_45282	CGCTCGCGTGATCACAAAG
BAC16_-479	GCCGCGGCGCGCGGGGGCC
BAC16_-46634	TCACTCAGCTGCCAAGGCA
BAC16_-83929	TTCATAGAGCACATTACCT
BAC16_-54710	CCCACAGTCCCCGAGAAGT
BAC16_136756	CTTCCAACAGACAAAAGCG
BAC16_20393	AATTGACATAACAAGTGAC
BAC16_-9647	GGCACCCCCAACCGCGCCA
BAC16_-88254	TGCGCGTAAAATGAGTACA
BAC16_-88296	AGGAAACTGTACACATAAG
BAC16_1521	ACGTGCGATATTGTATGAT
BAC16_33381	TGGATTAGCCTGCAGTGTG
BAC16_-64487	GACGCTATAGATAGACAGA
BAC16_134272	ATTGGAGTGAGGAGGGAGG
BAC16_64749	TATGGACGAGCCCAGCCCC
BAC16_-31855	GAAAACTGCTGTTTATATG
BAC16_70305	GCGGTACCCAAAATCGCCA
BAC16_-44994	TTGAAGAGCCAGAACCGTC
BAC16_-39102	CATCCCAACATTGTTTTTC
BAC16_12463	TACAATGTGGAGTTTATAA
BAC16_53131	ACTACATGGCGTTCTGTCC
BAC16_-1227	GCTATTAATAAGTATACAC
BAC16_6030	TGGGATACTTCTCGGGGAG
BAC16_29748_29761	GGGTGTGGGATGGGGGTGT
BAC16_-3222	ACATGGCTACATGTAACTG
BAC16_108073	TAAGACAAAGGGAGGTACC
BAC16_-121132	CCGTGTCCTTCATCTTCCC
BAC16_-150708	ACAGATCCTCGTCATACAA
BAC16_6684	CTTCTTAGTTACGCAGACC
BAC16_129205	TACGTGGCGGGACTTAATA
BAC16_-85303	GGCACCCTATCCATCAGTC
BAC16_-105612	GTGGCCATTCGCACCAGGA
BAC16_110568	GGCCTTTGGACGCGAGGGA
BAC16_58260	AGTACATTGGCCTAGATAG
BAC16_-23636	AAAAACCTTTCTCGTCCAG
BAC16_79508	CTGACGCATCAGTGGCCTC
BAC16_-147783	TTTAGTGTCCAGTGTTGCC
BAC16_-145824	TTGCAGGTGGTGGTACAGA
BAC16_-93897	GAGCTGTGCCACGTTCCGG
BAC16_-46808	AAACACATGTGTCTAATAC
BAC16_140806	GGTCCAGGGTGGGGCAAGC
BAC16_149521	AAGACCCTCGTGGTCTCCC
BAC16_-83584	TCTGACATGACTTTGATCT
BAC16_-3607	CTGTGCTGTCACCGCTCCT
BAC16_-50289	TCATCTGGTGCAGGCCTAC
BAC16_-90764	CCAAGAGACGACCACTCAG
BAC16_74792	ACGGACAATACTGACGGTG
BAC16_98554	CACCATGGTGGCGGACTAG
BAC16_12083	ACCACGGGTTTTCGACATT
BAC16_-133958	GATGCTGACTATACAGGCC
BAC16_-55268	GGGGCCGCGGGCGGCGACG
BAC16_-44055	CCCGACAACCGGCTGGGGG
BAC16_20895	GATACTGAAGTTCCTCGTG
BAC16_33433	AGCTGGCCCCTTTTCAGCA
BAC16_-104679	GCGTATACGAACAACACGG
BAC16_35644	TCACCCACCTCCGGCAACT
BAC16_22825	TTCGTTAGACGCGGGTTCT
BAC16_128263	CGGGCGTGGTGCCGGATGC
BAC16_145032	TATAACCTGTCCTGGGCTT
BAC16_-138394	GAGGAGCTTTCCACAACAG
BAC16_58553	CACAGCCCGTAGACGTGGA
BAC16_-44054	GCCCGACAACCGGCTGGGG
BAC16_39009	CGGGACCGTAGTGGAGATA
BAC16_-23289	TGGAGCTCATCTCGGTGAC
BAC16_-108297	CGCCCCCGGGGGTTGCTGG
BAC16_-37789	TCCAGCGCCGGGAACCGGC
BAC16_-124851	TTAGTTTAATTTGAGCTCT
BAC16_103263	GGTATCGGAATCCCCAGTG
BAC16_126151	CACTGCCACCGTACCCCTA
BAC16_22859	AGGTCATTAAAGTCTCAAA
BAC16_39349	CAATCTGGGGGTTGGCGAA
BAC16_-121910	ATCGTTCAAGTGCATCCAG
BAC16_-57103	CTCAAGCGTATTCAACAAG
BAC16_154455	GGGGCCGCGCGCCGCCTCA
BAC16_-65494	CGGTATCAACAGGGACACC
BAC16_-39290	TCCACACCATCATAAAGAC
BAC16_50485	GTGAATGAGAAAGATTTTG
BAC16_-14353	GAACCTAACGTGGTCGCGT
BAC16_124344	CTTCTGGCGCTACAGCGGG
BAC16_30608	ACAGGGGAGTAGGGTAGGA
BAC16_132923	TGGACACTCCTCAAACATG
BAC16_-147705	GTGTGCGTTTTGTCGTCTG
BAC16_-135191	ATTTTCATTATGACATTGG
BAC16_-49894	GACACTAGGTATGTAACTC
BAC16_6960	TTTAATTTTTACGGAAATT
BAC16_1683	ATGAAGGATATACTCTAGT
BAC16_49036	CTTCGCACCCTGGGACCGC
BAC16_27604	CGCTTACTTAGAAGGTGTG
BAC16_-48145	ACACGAGAGGCCTACCACG
BAC16_-135492	GGGATAACCAGGACGAGGA
BAC16_67445	GCTTAAGTTTGGTTGTCTC
BAC16_-33226	GGGCCCGGGGTTTCCGTAA
BAC16_-32795	CCAAGTTTGTAAAATCGTA
BAC16_48833	CTTCCCCGTCTCCAGTCAC
BAC16_76793	CTGAATATTGTCCTGACCC
BAC16_-98159	CTCCGCCGCCATGACACTC
BAC16_94218	CTCGCGAGAAGTTGTTGCA
BAC16_-57837	TCTCGATGAGCTGATGCTT
BAC16_-147223	ACAGGCTCACCGCATGCGG
BAC16_-141797	CAGCTTTTCCCTGCAAACC
BAC16_-117044	GTAAAACACCCGATACTCT
BAC16_-70747	TTCCATCAATGCCTGTCAA
BAC16_34313	GCGGGGGGGATGTCACTAA
BAC16_-115270	ATCCACTTTCTGAGGTGCT
BAC16_-81761	GAATAAGATCCTCTCCGTG
BAC16_59052	TGGCTAGGATGCACAGTAT
BAC16_28444	GTATTGTGTATATGTAATT
BAC16_-20298	TGGGTGGCGCTGGAGGCTT
BAC16_76271	TTCATCTGGGGAACCATCC
BAC16_-137949	CAGCGGTGCGGTGGGGGTA
BAC16_72194	ATGGTCTTTGCAAGGTATA
BAC16_135366	GCCGGGTTCCTGGGGTGCG
BAC16_-9191	ACTGTCAGTGAACTGCTCC
BAC16_-66943	AGGCATTGAAGAGTTTCGC
BAC16_-17344	CCCATGTTGCTGGCGCTCA
BAC16_115572	CTGGCTATGTTCTTTTGGT
BAC16_-112370	CATGTTCAGGATAGTGTGC
BAC16_-42395	GTTTACCCCCGGGCTGATT
BAC16_64920	TTCGGCATACGTAATAACG
BAC16_-10683	GCCGACTCCGTCGACGGCC
BAC16_121662	CAGGAATCGCTGGGCACCC
BAC16_-70880	GTTATGTGGACAAAATACC
BAC16_45076	GGGGTCGACTATCAAAACG
BAC16_-40507	GAGTGCCTGGTCTGTCAGT
BAC16_-133031	TCTCTAACGATACCCATGT
BAC16_42148	ATGGTGCACGTTAGTAGCG
BAC16_-38975	ACAATAACATCAGGCCCGT
BAC16_-122431	CCCACGGTATTTTCTGCAC
BAC16_70429	AGGGTTTCCTGGTGGGGCG
BAC16_-121680	TAGCAAATGAAAAGCTTCT
BAC16_-54864	TGAACGTTCTTTTTCGCAA
BAC16_120846	ATGGATATCTCCCGCGGGG
BAC16_-129779	GGATCCCCCTCCGGGGGGG
BAC16_-113121	CCCACAAAACACGTCAGTT
BAC16_136541_-131285	CCCACCTAGCGGCGTGACC
BAC16_-34483	AATATGAACGTTTAATAGA
BAC16_133812	AGGCCAACTTCCGTCGCGC
BAC16_-146842	CCACAGAAAAGGGTTTCTA
BAC16_52109	ACGAAGCAGTGCGACTTTG
BAC16_41647	CCCGGATACACTAGATAGT
BAC16_-28110	GGCGAATGGCTCGCGATCT
BAC16_57577	AAAAAAGATATTCAGCCCA
BAC16_101330	CAGGCGCCCCAAAAGGGTT
BAC16_114593	TCCCAACGCGTCCCAGCGA
BAC16_-43630	GCGGCAGTGTTGCTCACCT
BAC16_-40437	GATGAAACAAGATGGGGCG
BAC16_107721	GCGCTGGCAAGAACATCTG
BAC16_-147306	AGTCAGACACACTTCCTGA
BAC16_145337	GGACCGTGAGGCTGCCGCG
BAC16_-53376	ATATCTACCGGTGCCAGTG
BAC16_148826	CATGGCGCTCCGAAAGCGT
BAC16_-104692	ACACGGAGGCGTCCGGTAC
BAC16_-25573	CACCATCTGTGCGACCACG
BAC16_-80155	ACTCTCCACCAGAAGGTGA
BAC16_32665	ATCGCCCCGGAAAACCTGG
BAC16_95105	CGGCTTGCCGATGCAGGTG
BAC16_-126340	GTCTACCTATCAGTAACCG
BAC16_-69370	TTTACTCTTGAAGTGCTCC
BAC16_31630	AGGCGGTCCCGTATGAAGC
BAC16_-24926	GCGATACCGCGCCACGTAT
BAC16_-61957	ATCTCTCGATATTCAGGTT
BAC16_129396	GGAGGGGACGACGCGGCAA
BAC16_57275	AGCATGCCTGCGCTGCGCA
BAC16_-49359	CAAGAAGGGGGGCACTATA
BAC16_84647	CCGGGCAGATAGTTCACCG
BAC16_67868	TGAAGGTGAGAGCCCAGCA
BAC16_12145	AGAGACTCTTGGACGGAAC
BAC16_-25239	ACCCGTTCGACGCCATGCT
BAC16_35225	GGCGGTTTTGGAGCGGACT
BAC16_-108776	GACTGTCATGGCAAAACCA
BAC16_1404	ACCCAGGTGAAATACAAAA
BAC16_-39541	TTGGGCGACGCAGTAAGGG
BAC16_42896	CAATGCCCACTATTGCCCA
BAC16_-75475	TTTGACGTGGCTAAAATTC
BAC16_29366	TAAAGTGGTGTGCGGCAGC
BAC16_-88950	TCACGTTTTCCCAATAGGA
BAC16_50377	GCTAACAGTAAAGGAGAGG
BAC16_-58518	GACAGCAAGGGGGAGGATT
BAC16_78296	CCTGGCGTCCGTTTCCGGG
BAC16_-103505	GCACGATTACGGTGGTGTC
BAC16_-10142	GGTGGTTTTCGAAAAACAT
BAC16_-84273	AGGTCCTTGTGTTGGGGAT
BAC16_-27551	CGCGTTTGCGTTCTGTTAT
BAC16_80542	CAGTTTTTCACAATGCTTC
BAC16_28492	TTTTCTTATGGATTATTAA
BAC16_65679	GTTAATGGACTATATAGAT
BAC16_-148699	CAGCTGAGTGACTGGCGAA
BAC16_-52423	TGATTTCATAGCCTTGTTG
BAC16_14886	TGTCAGTCCCATGCCCCCG
BAC16_-105648	CCTCCGGTGACTGGAGACG
BAC16_-111231	ATGAGGTGTGCCTTGAACA
BAC16_-47010	TAAATATCCTTTGGTCAAG
BAC16_62770	CTCGCTCTTGGAACACGTG
BAC16_49064	CACATGCACCGCCGACGGT
BAC16_-109267	CCCTGATCATGTCCACCGT
BAC16_-79155	ATCTGCCTTGCTTTCGCGT
BAC16_-125588	CTGTATAGTTGCCATGGCA
BAC16_-105930	ATTTAAAATTTAGAATCAA
BAC16_73496	CAATGCCAGCGCGGGGTAC
BAC16_-90857	AACTCAACTTGAAAAGGAG
BAC16_60358	GCCCGTGACCTGGCGATCT
BAC16_28206	CAGCTAAAATCGCGTGGCC
BAC16_126199	GCCAGGCGCAGGAACGCTC
BAC16_-134582	GCGGGTTGTCTACATGAAT
BAC16_-132528	CGGGGGCGTGGATTTTTTG
BAC16_93159	GGCTCAGTAATGAGCGACC
BAC16_1176	GGACATTTACCATGGTCAT
BAC16_34799	GGCGTGATAGTCCACGCCT
BAC16_-138224	CCTCACGCTGAACAATAGC
BAC16_-41200	AGAGGTCCAGGCGCTGTTC
BAC16_-440	GCCGCCGCTGGCGGCCGGC
BAC16_7266	GCATGCGGTGAGCCTGTCC
BAC16_-5763	TCCAGATACAGGGTCACCC
BAC16_-542	GGCGCGCCCTGCCCCCCGC
BAC16_146756	GAGGACAAAGCTGCAAGCC
BAC16_59086	ATTGATAGCCACTATGTAG
BAC16_-48890	TTACCAGGTCAAGAGGATG
BAC16_-66924	GCCAGTAAGGATATACGGC
BAC16_-128402	GCGGGAACATTCTCCCCCG
BAC16_6624	ATGGCAAAGGAACTGGCGG
BAC16_-152112	GAGACGTTAGTGTACGTGT
[truncated: 22,001 more rows]

## Sheet: Description
	sgRNA sequences of KSHV tiling library
	KSHV-targeting sgRNAs are named BAC16_XXXX
	Where XXXX indicates the coordinate they target
	Negative coordinates indicate opposite strand
	Multiple coordinates indicate multiple targeting sgRNAs
	Not all coordinates are listed for sgRNAs with many targeting sites
	sgRNAs marked as NONE or SAFE are taken from previous library designs (See Methods)
	NONE indicates sgRNAs with no targeting sites in the human genome
	SAFE indicates sgRNAs targeting a region in the human genome with no predicted function
