# Supplementary material for: A Two-tiered functional screen identifies herpesviral transcriptional modifiers and their essential domains
Source: PLoS Pathog. 2022 Jan 18;18(1):e1010236. doi: 10.1371/journal.ppat.1010236 (PMC8797222; doi:10.1371/journal.ppat.1010236)
Supplement: S2 Data — (XLSX) [file ppat.1010236.s006.xlsx]

## Sheet: Description
	sgRNA counts for late gene screen
	For each condition, unnormalized counts are given for indicates sgRNA
	sgRNAs with multiple targets were excluded from downstream analysis
	KSHV-targeting sgRNAs are named BAC16_XXXX
	Where XXXX indicates the coordinate they target
	Negative coordinates indicate opposite strand
	Multiple coordinates indicate multiple targeting sgRNAs
	Not all coordinates are listed for sgRNAs with many targeting sites
	sgRNAs marked as NONE or SAFE are taken from previous library designs (See Methods)
	NONE indicates sgRNAs with no targeting sites in the human genome
	SAFE indicates sgRNAs targeting a region in the human genome with no predicted function

## Sheet: Late gene low, rep 2
0None_none_ACOCDTKP_211901.602	1429
0None_none_ACOCDTKP_211910.611	1147
0None_none_ACOCDTKP_212119.820	521
0None_none_ACOCDTKP_212169.870	225
0None_none_ACOCDTKP_213001.1702	9
0None_none_ACOCDTKP_213205.1906	826
0None_none_ACOCDTKP_214020.2721	508
0None_none_ACOCDTKP_214247.2948	466
0None_none_ACOCDTKP_214493.3194	450
0None_none_ACOCDTKP_215322.4023	592
0None_none_ACOCDTKP_215577.4278	217
0None_none_ACOCDTKP_215600.4301	1165
0None_none_ACOCDTKP_215656.4357	710
0None_none_ACOCDTKP_216067.4768	827
0None_none_ACOCDTKP_216095.4796	576
0None_none_ACOCDTKP_216181.4882	249
0None_none_ACOCDTKP_216554.5255	917
0None_none_ACOCUNA1_211442.143	1262
0None_none_ACOCUNA1_211591.292	663
0None_none_ACOCUNA1_212060.761	163
0None_none_ACOCUNA1_212384.1085	2406
0None_none_ACOCUNA1_212388.1089	919
0None_none_ACOCUNA1_212462.1163	6090
0None_none_ACOCUNA1_212689.1390	129
0None_none_ACOCUNA1_213054.1755	167
0None_none_ACOCUNA1_213236.1937	975
0None_none_ACOCUNA1_213269.1970	2583
0None_none_ACOCUNA1_213595.2296	286
0None_none_ACOCUNA1_213596.2297	2096
0None_none_ACOCUNA1_213912.2613	118
0None_none_ACOCUNA1_214211.2912	340
0None_none_ACOCUNA1_215225.3926	598
0None_none_ACOCUNA1_215292.3993	1085
0None_none_ACOCUNA1_215646.4347	589
0None_none_ACOCUNA1_215690.4391	141
0None_none_ACOCUNA1_215724.4425	1290
0None_none_ACOCUNA1_215840.4541	1018
0None_none_ACOCUNA1_216396.5097	174
0None_none_ACOCUNA1_216876.5577	1039
0None_none_ACOCUNA1_216937.5638	156
0None_none_ACOCUNA2_211586.287	944
0None_none_ACOCUNA2_211767.468	856
0None_none_ACOCUNA2_212081.782	536
0None_none_ACOCUNA2_212359.1060	521
0None_none_ACOCUNA2_212369.1070	220
0None_none_ACOCUNA2_212720.1421	212
0None_none_ACOCUNA2_212735.1436	542
0None_none_ACOCUNA2_213008.1709	89
0None_none_ACOCUNA2_213110.1811	119
0None_none_ACOCUNA2_213815.2516	2089
0None_none_ACOCUNA2_214243.2944	1666
0None_none_ACOCUNA2_214273.2974	903
0None_none_ACOCUNA2_214492.3193	1889
0None_none_ACOCUNA2_214518.3219	1992
0None_none_ACOCUNA2_214589.3290	455
0None_none_ACOCUNA2_215762.4463	2861
0None_none_ACOCUNA2_215998.4699	92
0None_none_ACOCUNA2_216128.4829	189
0None_none_ACOCUNA2_216410.5111	2417
0None_none_ACOCUNA2_216540.5241	434
0None_none_ACOCUNA2_216640.5341	805
0None_none_ACOCUNA2_216774.5475	541
0None_none_ACOCUNA3_211877.578	107
0None_none_ACOCUNA3_211954.655	580
0None_none_ACOCUNA3_212419.1120	2929
0None_none_ACOCUNA3_212539.1240	787
0None_none_ACOCUNA3_213041.1742	173
0None_none_ACOCUNA3_213614.2315	708
0None_none_ACOCUNA3_213630.2331	156
0None_none_ACOCUNA3_213827.2528	640
0None_none_ACOCUNA3_214664.3365	370
0None_none_ACOCUNA3_214842.3543	376
0None_none_ACOCUNA3_215750.4451	438
0None_none_ACOCUNA3_216141.4842	686
0None_none_ACOCUNA3_216473.5174	58
0None_none_ACOCUNA3_216617.5318	278
0None_none_ACOCUNA3_216747.5448	1085
0None_none_ACOC_211308.9	538
0None_none_ACOC_211316.17	107
0None_none_ACOC_211335.36	1736
0None_none_ACOC_211355.56	805
0None_none_ACOC_211362.63	324
0None_none_ACOC_211392.93	2326
0None_none_ACOC_211413.114	761
0None_none_ACOC_211423.124	512
0None_none_ACOC_211480.181	6454
0None_none_ACOC_211481.182	1152
0None_none_ACOC_211483.184	1568
0None_none_ACOC_211503.204	1299
0None_none_ACOC_211505.206	651
0None_none_ACOC_211529.230	300
0None_none_ACOC_211560.261	334
0None_none_ACOC_211593.294	365
0None_none_ACOC_211619.320	868
0None_none_ACOC_211632.333	2478
0None_none_ACOC_211662.363	1678
0None_none_ACOC_211684.385	140
0None_none_ACOC_211831.532	1110
0None_none_ACOC_211854.555	1381
0None_none_ACOC_211889.590	937
0None_none_ACOC_211898.599	1669
0None_none_ACOC_211921.622	754
0None_none_ACOC_211983.684	786
0None_none_ACOC_212012.713	978
0None_none_ACOC_212036.737	814
0None_none_ACOC_212073.774	679
0None_none_ACOC_212115.816	754
0None_none_ACOC_212121.822	3601
0None_none_ACOC_212141.842	979
0None_none_ACOC_212188.889	292
0None_none_ACOC_212235.936	4
0None_none_ACOC_212331.1032	592
0None_none_ACOC_212333.1034	666
0None_none_ACOC_212420.1121	3004
0None_none_ACOC_212437.1138	1411
0None_none_ACOC_212560.1261	1722
0None_none_ACOC_212569.1270	1199
0None_none_ACOC_212586.1287	551
0None_none_ACOC_212620.1321	684
0None_none_ACOC_212623.1324	1032
0None_none_ACOC_212640.1341	17271
0None_none_ACOC_212641.1342	15
0None_none_ACOC_212684.1385	716
0None_none_ACOC_212692.1393	1512
0None_none_ACOC_212728.1429	2379
0None_none_ACOC_212839.1540	135
0None_none_ACOC_212954.1655	1045
0None_none_ACOC_213049.1750	37
0None_none_ACOC_213126.1827	1004
0None_none_ACOC_213152.1853	934
0None_none_ACOC_213155.1856	167
0None_none_ACOC_213272.1973	282
0None_none_ACOC_213282.1983	326
0None_none_ACOC_213332.2033	452
0None_none_ACOC_213374.2075	1370
0None_none_ACOC_213474.2175	172
0None_none_ACOC_213475.2176	1024
0None_none_ACOC_213493.2194	4146
0None_none_ACOC_213500.2201	477
0None_none_ACOC_213516.2217	2301
0None_none_ACOC_213524.2225	910
0None_none_ACOC_213551.2252	419
0None_none_ACOC_213564.2265	2038
0None_none_ACOC_213608.2309	689
0None_none_ACOC_213612.2313	4
0None_none_ACOC_213732.2433	540
0None_none_ACOC_213757.2458	150
0None_none_ACOC_213873.2574	919
0None_none_ACOC_213877.2578	1678
0None_none_ACOC_213949.2650	5514
0None_none_ACOC_213963.2664	54
0None_none_ACOC_214050.2751	622
0None_none_ACOC_214067.2768	1373
0None_none_ACOC_214080.2781	1255
0None_none_ACOC_214148.2849	308
0None_none_ACOC_214169.2870	239
0None_none_ACOC_214179.2880	174
0None_none_ACOC_214314.3015	1206
0None_none_ACOC_214381.3082	1662
0None_none_ACOC_214382.3083	1516
0None_none_ACOC_214403.3104	1142
0None_none_ACOC_214491.3192	332
0None_none_ACOC_214576.3277	1022
0None_none_ACOC_214607.3308	1326
0None_none_ACOC_214611.3312	2286
0None_none_ACOC_214634.3335	1000
0None_none_ACOC_214648.3349	431
0None_none_ACOC_214652.3353	2934
0None_none_ACOC_214681.3382	7
0None_none_ACOC_214713.3414	1064
0None_none_ACOC_214763.3464	194
0None_none_ACOC_214816.3517	8
0None_none_ACOC_214865.3566	613
0None_none_ACOC_214869.3570	738
0None_none_ACOC_214891.3592	632
0None_none_ACOC_214896.3597	459
0None_none_ACOC_214911.3612	2864
0None_none_ACOC_214979.3680	1795
0None_none_ACOC_214993.3694	1846
0None_none_ACOC_215015.3716	404
0None_none_ACOC_215046.3747	2219
0None_none_ACOC_215107.3808	2140
0None_none_ACOC_215109.3810	1903
0None_none_ACOC_215157.3858	1224
0None_none_ACOC_215184.3885	277
0None_none_ACOC_215326.4027	254
0None_none_ACOC_215352.4053	1298
0None_none_ACOC_215370.4071	978
0None_none_ACOC_215389.4090	1072
0None_none_ACOC_215409.4110	359
0None_none_ACOC_215572.4273	543
0None_none_ACOC_215579.4280	1379
0None_none_ACOC_215631.4332	1008
0None_none_ACOC_215661.4362	1429
0None_none_ACOC_215712.4413	410
0None_none_ACOC_215739.4440	51
0None_none_ACOC_215742.4443	1227
0None_none_ACOC_215764.4465	6521
0None_none_ACOC_215827.4528	2346
0None_none_ACOC_215865.4566	765
0None_none_ACOC_215894.4595	827
0None_none_ACOC_215913.4614	981
0None_none_ACOC_215944.4645	372
0None_none_ACOC_215955.4656	313
0None_none_ACOC_215982.4683	973
0None_none_ACOC_215994.4695	1517
0None_none_ACOC_216012.4713	251
0None_none_ACOC_216018.4719	936
0None_none_ACOC_216026.4727	1598
0None_none_ACOC_216200.4901	618
0None_none_ACOC_216205.4906	108
0None_none_ACOC_216235.4936	1194
0None_none_ACOC_216237.4938	828
0None_none_ACOC_216254.4955	1579
0None_none_ACOC_216263.4964	102
0None_none_ACOC_216273.4974	399
0None_none_ACOC_216305.5006	52
0None_none_ACOC_216327.5028	1258
0None_none_ACOC_216345.5046	415
0None_none_ACOC_216356.5057	1362
0None_none_ACOC_216389.5090	840
0None_none_ACOC_216424.5125	1195
0None_none_ACOC_216457.5158	1098
0None_none_ACOC_216549.5250	1028
0None_none_ACOC_216559.5260	1945
0None_none_ACOC_216566.5267	2082
0None_none_ACOC_216586.5287	31
0None_none_ACOC_216662.5363	1182
0None_none_ACOC_216686.5387	1031
0None_none_ACOC_216711.5412	487
0None_none_ACOC_216717.5418	2209
0None_none_ACOC_216720.5421	1483
0None_none_ACOC_216745.5446	1529
0None_none_ACOC_216777.5478	2242
0None_none_ACOC_216786.5487	1695
0None_none_ACOC_216829.5530	439
0None_none_ACOC_216833.5534	983
0None_none_ACOC_216859.5560	2448
0None_none_ACOC_216893.5594	141
0None_none_ACOC_216919.5620	1087
0None_none_DTKPPROT_211394.95	758
0None_none_DTKPPROT_212082.783	1023
0None_none_DTKPPROT_213000.1701	1807
0None_none_DTKPPROT_213243.1944	1605
0None_none_DTKPPROT_213497.2198	496
0None_none_DTKPPROT_213975.2676	139
0None_none_DTKPPROT_214010.2711	2083
0None_none_DTKPPROT_214113.2814	91
0None_none_DTKPPROT_214202.2903	702
0None_none_DTKPPROT_214302.3003	755
0None_none_DTKPPROT_214488.3189	2134
0None_none_DTKPPROT_214772.3473	1138
0None_none_DTKPPROT_215037.3738	923
0None_none_DTKPPROT_215761.4462	982
0None_none_DTKPPROT_215985.4686	945
0None_none_DTKPPROT_215999.4700	709
0None_none_DTKPPROT_216635.5336	40
0None_none_DTKPPROT_216663.5364	1131
0None_none_DTKPPROT_216884.5585	257
0None_none_DTKPPROT_216921.5622	630
0None_none_DTKP_211348.49	196
0None_none_DTKP_211353.54	2381
0None_none_DTKP_211361.62	421
0None_none_DTKP_211459.160	1682
0None_none_DTKP_211474.175	79
0None_none_DTKP_211531.232	1235
0None_none_DTKP_211561.262	1110
0None_none_DTKP_211624.325	409
0None_none_DTKP_211722.423	179
0None_none_DTKP_211747.448	726
0None_none_DTKP_211755.456	588
0None_none_DTKP_211761.462	2185
0None_none_DTKP_211770.471	1865
0None_none_DTKP_211784.485	811
0None_none_DTKP_211798.499	3049
0None_none_DTKP_211866.567	105
0None_none_DTKP_211874.575	636
0None_none_DTKP_211885.586	1124
0None_none_DTKP_211899.600	1489
0None_none_DTKP_211908.609	1166
0None_none_DTKP_211909.610	215
0None_none_DTKP_211938.639	143
0None_none_DTKP_211949.650	1279
0None_none_DTKP_211963.664	579
0None_none_DTKP_212021.722	1348
0None_none_DTKP_212022.723	1941
0None_none_DTKP_212053.754	6
0None_none_DTKP_212064.765	1240
0None_none_DTKP_212070.771	1795
0None_none_DTKP_212071.772	498
0None_none_DTKP_212095.796	1226
0None_none_DTKP_212133.834	2
0None_none_DTKP_212237.938	1402
0None_none_DTKP_212273.974	231
0None_none_DTKP_212293.994	535
0None_none_DTKP_212367.1068	944
0None_none_DTKP_212368.1069	2917
0None_none_DTKP_212398.1099	1613
0None_none_DTKP_212429.1130	56
0None_none_DTKP_212459.1160	1188
0None_none_DTKP_212497.1198	1461
0None_none_DTKP_212518.1219	247
0None_none_DTKP_212691.1392	1
0None_none_DTKP_212709.1410	692
0None_none_DTKP_212780.1481	1224
0None_none_DTKP_212788.1489	828
0None_none_DTKP_212908.1609	684
0None_none_DTKP_212926.1627	375
0None_none_DTKP_212927.1628	1094
0None_none_DTKP_212930.1631	887
0None_none_DTKP_212995.1696	1225
0None_none_DTKP_213067.1768	1677
0None_none_DTKP_213092.1793	1961
0None_none_DTKP_213122.1823	7
0None_none_DTKP_213206.1907	1264
0None_none_DTKP_213305.2006	1308
0None_none_DTKP_213315.2016	856
0None_none_DTKP_213320.2021	374
0None_none_DTKP_213422.2123	4232
0None_none_DTKP_213430.2131	424
0None_none_DTKP_213460.2161	395
0None_none_DTKP_213509.2210	1283
0None_none_DTKP_213532.2233	315
0None_none_DTKP_213548.2249	805
0None_none_DTKP_213581.2282	647
0None_none_DTKP_213585.2286	254
0None_none_DTKP_213649.2350	309
0None_none_DTKP_213677.2378	298
0None_none_DTKP_213710.2411	1170
0None_none_DTKP_213727.2428	441
0None_none_DTKP_213751.2452	5
0None_none_DTKP_213752.2453	894
0None_none_DTKP_213764.2465	1272
0None_none_DTKP_213765.2466	340
0None_none_DTKP_213786.2487	747
0None_none_DTKP_213801.2502	144
0None_none_DTKP_213821.2522	1017
0None_none_DTKP_213847.2548	849
0None_none_DTKP_213914.2615	423
0None_none_DTKP_213979.2680	3247
0None_none_DTKP_213994.2695	318
0None_none_DTKP_214021.2722	1506
0None_none_DTKP_214038.2739	1109
0None_none_DTKP_214041.2742	1184
0None_none_DTKP_214045.2746	1242
0None_none_DTKP_214099.2800	16180
0None_none_DTKP_214112.2813	538
0None_none_DTKP_214133.2834	524
0None_none_DTKP_214134.2835	682
0None_none_DTKP_214173.2874	834
0None_none_DTKP_214259.2960	1427
0None_none_DTKP_214280.2981	175
0None_none_DTKP_214282.2983	1561
0None_none_DTKP_214311.3012	1824
0None_none_DTKP_214335.3036	879
0None_none_DTKP_214345.3046	26
0None_none_DTKP_214383.3084	36
0None_none_DTKP_214401.3102	304
0None_none_DTKP_214627.3328	98
0None_none_DTKP_214631.3332	739
0None_none_DTKP_214636.3337	184
0None_none_DTKP_214647.3348	2221
0None_none_DTKP_214670.3371	488
0None_none_DTKP_214693.3394	472
0None_none_DTKP_214716.3417	1166
0None_none_DTKP_214795.3496	496
0None_none_DTKP_214899.3600	344
0None_none_DTKP_214949.3650	348
0None_none_DTKP_214959.3660	2688
0None_none_DTKP_214984.3685	658
0None_none_DTKP_215147.3848	297
0None_none_DTKP_215158.3859	859
0None_none_DTKP_215161.3862	434
0None_none_DTKP_215167.3868	2324
0None_none_DTKP_215186.3887	1265
0None_none_DTKP_215190.3891	1059
0None_none_DTKP_215246.3947	344
0None_none_DTKP_215251.3952	740
0None_none_DTKP_215365.4066	879
0None_none_DTKP_215371.4072	425
0None_none_DTKP_215422.4123	171
0None_none_DTKP_215440.4141	1288
0None_none_DTKP_215494.4195	1128
0None_none_DTKP_215497.4198	807
0None_none_DTKP_215502.4203	12
0None_none_DTKP_215538.4239	313
0None_none_DTKP_215565.4266	1490
0None_none_DTKP_215603.4304	653
0None_none_DTKP_215648.4349	964
0None_none_DTKP_215685.4386	1109
0None_none_DTKP_215705.4406	1292
0None_none_DTKP_215775.4476	1556
0None_none_DTKP_215877.4578	586
0None_none_DTKP_215942.4643	1229
0None_none_DTKP_215990.4691	1813
0None_none_DTKP_216011.4712	362
0None_none_DTKP_216043.4744	860
0None_none_DTKP_216054.4755	261
0None_none_DTKP_216056.4757	168
0None_none_DTKP_216062.4763	917
0None_none_DTKP_216169.4870	475
0None_none_DTKP_216183.4884	289
0None_none_DTKP_216234.4935	96
0None_none_DTKP_216251.4952	1097
0None_none_DTKP_216322.5023	118
0None_none_DTKP_216346.5047	37
0None_none_DTKP_216459.5160	4
0None_none_DTKP_216501.5202	3770
0None_none_DTKP_216583.5284	917
0None_none_DTKP_216604.5305	137
0None_none_DTKP_216614.5315	889
0None_none_DTKP_216683.5384	587
0None_none_DTKP_216695.5396	566
0None_none_DTKP_216704.5405	894
0None_none_DTKP_216760.5461	1188
0None_none_DTKP_216863.5564	1099
0None_none_GEEXDTKP_211445.146	5058
0None_none_GEEXDTKP_211623.324	372
0None_none_GEEXDTKP_211688.389	2298
0None_none_GEEXDTKP_212190.891	2121
0None_none_GEEXDTKP_212297.998	2451
0None_none_GEEXDTKP_212412.1113	368
0None_none_GEEXDTKP_212700.1401	119
0None_none_GEEXDTKP_214003.2704	924
0None_none_GEEXDTKP_214336.3037	1628
0None_none_GEEXDTKP_214573.3274	22
0None_none_GEEXDTKP_214904.3605	303
0None_none_GEEXDTKP_214946.3647	933
0None_none_GEEXDTKP_215374.4075	602
0None_none_GEEXDTKP_215692.4393	1458
0None_none_GEEXDTKP_216076.4777	269
0None_none_GEEXDTKP_216147.4848	729
0None_none_GEEXDTKP_216357.5058	13977
0None_none_GEEXUNA1_211458.159	870
0None_none_GEEXUNA1_211927.628	245
0None_none_GEEXUNA1_212030.731	1527
0None_none_GEEXUNA1_212514.1215	165
0None_none_GEEXUNA1_213052.1753	187
0None_none_GEEXUNA1_213394.2095	708
0None_none_GEEXUNA1_215086.3787	935
0None_none_GEEXUNA1_215111.3812	473
0None_none_GEEXUNA1_215472.4173	29
0None_none_GEEXUNA1_215727.4428	106
0None_none_GEEXUNA1_215973.4674	2650
0None_none_GEEXUNA1_216309.5010	593
0None_none_GEEXUNA1_216330.5031	836
0None_none_GEEXUNA1_216479.5180	866
0None_none_GEEXUNA1_216804.5505	1125
0None_none_GEEXUNA2_211396.97	163
0None_none_GEEXUNA2_212003.704	903
0None_none_GEEXUNA2_212477.1178	504
0None_none_GEEXUNA2_212617.1318	623
0None_none_GEEXUNA2_212678.1379	981
0None_none_GEEXUNA2_212706.1407	2930
0None_none_GEEXUNA2_212784.1485	1300
0None_none_GEEXUNA2_212904.1605	726
0None_none_GEEXUNA2_213174.1875	847
0None_none_GEEXUNA2_213431.2132	2608
0None_none_GEEXUNA2_214338.3039	654
0None_none_GEEXUNA2_214369.3070	20
0None_none_GEEXUNA2_214749.3450	655
0None_none_GEEXUNA2_214903.3604	2642
0None_none_GEEXUNA2_215016.3717	1152
0None_none_GEEXUNA2_215339.4040	13
0None_none_GEEXUNA2_215623.4324	669
0None_none_GEEXUNA2_215757.4458	904
0None_none_GEEXUNA2_215826.4527	886
0None_none_GEEXUNA2_215920.4621	321
0None_none_GEEXUNA2_216002.4703	2550
0None_none_GEEXUNA2_216233.4934	584
0None_none_GEEXUNA2_216428.5129	506
0None_none_GEEXUNA2_216838.5539	79
0None_none_GEEXUNA3_212530.1231	188
0None_none_GEEXUNA3_213258.1959	63
0None_none_GEEXUNA3_213501.2202	1211
0None_none_GEEXUNA3_214001.2702	1183
0None_none_GEEXUNA3_214220.2921	334
0None_none_GEEXUNA3_214462.3163	458
0None_none_GEEXUNA3_214615.3316	1151
0None_none_GEEXUNA3_214735.3436	652
0None_none_GEEXUNA3_214818.3519	338
0None_none_GEEXUNA3_215669.4370	724
0None_none_GEEXUNA3_216050.4751	756
0None_none_GEEXUNA3_216333.5034	445
0None_none_GEEXUNA3_216492.5193	1910
0None_none_GEEXUNA3_216545.5246	46
0None_none_GEEX_211358.59	1794
0None_none_GEEX_211395.96	337
0None_none_GEEX_211447.148	1206
0None_none_GEEX_211470.171	1927
0None_none_GEEX_211541.242	43
0None_none_GEEX_211555.256	710
0None_none_GEEX_211605.306	1718
0None_none_GEEX_211608.309	913
0None_none_GEEX_211609.310	1112
0None_none_GEEX_211696.397	529
0None_none_GEEX_211701.402	67
0None_none_GEEX_211730.431	299
0None_none_GEEX_211802.503	150
0None_none_GEEX_211817.518	2
0None_none_GEEX_211849.550	3552
0None_none_GEEX_212014.715	217
0None_none_GEEX_212019.720	1335
0None_none_GEEX_212041.742	533
0None_none_GEEX_212108.809	544
0None_none_GEEX_212109.810	845
0None_none_GEEX_212144.845	454
0None_none_GEEX_212192.893	346
0None_none_GEEX_212205.906	530
0None_none_GEEX_212207.908	670
0None_none_GEEX_212230.931	1172
0None_none_GEEX_212232.933	1382
0None_none_GEEX_212233.934	300
0None_none_GEEX_212265.966	1226
0None_none_GEEX_212269.970	1163
0None_none_GEEX_212272.973	506
0None_none_GEEX_212278.979	469
0None_none_GEEX_212285.986	1359
0None_none_GEEX_212332.1033	2184
0None_none_GEEX_212372.1073	2200
0None_none_GEEX_212390.1091	929
0None_none_GEEX_212410.1111	840
0None_none_GEEX_212438.1139	267
0None_none_GEEX_212452.1153	2120
0None_none_GEEX_212533.1234	698
0None_none_GEEX_212537.1238	442
0None_none_GEEX_212568.1269	793
0None_none_GEEX_212593.1294	194
0None_none_GEEX_212629.1330	1471
0None_none_GEEX_212650.1351	2045
0None_none_GEEX_212651.1352	1792
0None_none_GEEX_212695.1396	116
0None_none_GEEX_212699.1400	1881
0None_none_GEEX_212710.1411	443
0None_none_GEEX_212719.1420	168
0None_none_GEEX_212757.1458	1125
0None_none_GEEX_212795.1496	68
0None_none_GEEX_212831.1532	873
0None_none_GEEX_212901.1602	1822
0None_none_GEEX_212963.1664	992
0None_none_GEEX_212969.1670	983
0None_none_GEEX_213013.1714	3077
0None_none_GEEX_213040.1741	192
0None_none_GEEX_213055.1756	1042
0None_none_GEEX_213075.1776	321
0None_none_GEEX_213090.1791	1755
0None_none_GEEX_213108.1809	489
0None_none_GEEX_213132.1833	2641
0None_none_GEEX_213133.1834	539
0None_none_GEEX_213151.1852	1047
0None_none_GEEX_213284.1985	908
0None_none_GEEX_213295.1996	466
0None_none_GEEX_213303.2004	1605
0None_none_GEEX_213338.2039	844
0None_none_GEEX_213354.2055	231
0None_none_GEEX_213397.2098	738
0None_none_GEEX_213441.2142	380
0None_none_GEEX_213459.2160	466
0None_none_GEEX_213529.2230	2475
0None_none_GEEX_213533.2234	765
0None_none_GEEX_213536.2237	52
0None_none_GEEX_213562.2263	960
0None_none_GEEX_213634.2335	1153
0None_none_GEEX_213638.2339	243
0None_none_GEEX_213651.2352	1941
0None_none_GEEX_213718.2419	381
0None_none_GEEX_213724.2425	1343
0None_none_GEEX_213767.2468	202
0None_none_GEEX_213804.2505	14
0None_none_GEEX_213819.2520	479
0None_none_GEEX_213831.2532	1558
0None_none_GEEX_213856.2557	2408
0None_none_GEEX_213869.2570	100
0None_none_GEEX_213871.2572	675
0None_none_GEEX_213889.2590	196
0None_none_GEEX_213903.2604	337
0None_none_GEEX_213908.2609	1019
0None_none_GEEX_213921.2622	6
0None_none_GEEX_213947.2648	762
0None_none_GEEX_213971.2672	661
0None_none_GEEX_213978.2679	1126
0None_none_GEEX_214004.2705	202
0None_none_GEEX_214044.2745	1842
0None_none_GEEX_214077.2778	62
0None_none_GEEX_214120.2821	1079
0None_none_GEEX_214122.2823	1096
0None_none_GEEX_214125.2826	1967
0None_none_GEEX_214192.2893	579
0None_none_GEEX_214242.2943	910
0None_none_GEEX_214252.2953	1270
0None_none_GEEX_214268.2969	1659
0None_none_GEEX_214285.2986	635
0None_none_GEEX_214292.2993	1415
0None_none_GEEX_214390.3091	1818
0None_none_GEEX_214494.3195	1189
0None_none_GEEX_214512.3213	703
0None_none_GEEX_214516.3217	352
0None_none_GEEX_214583.3284	1129
0None_none_GEEX_214593.3294	833
0None_none_GEEX_214598.3299	1077
0None_none_GEEX_214658.3359	666
0None_none_GEEX_214674.3375	2224
0None_none_GEEX_214689.3390	1027
0None_none_GEEX_214706.3407	146
0None_none_GEEX_214777.3478	1707
0None_none_GEEX_214792.3493	477
0None_none_GEEX_214835.3536	797
0None_none_GEEX_214934.3635	794
0None_none_GEEX_214953.3654	2196
0None_none_GEEX_214956.3657	531
0None_none_GEEX_214980.3681	775
0None_none_GEEX_215006.3707	7
0None_none_GEEX_215088.3789	14
0None_none_GEEX_215114.3815	784
0None_none_GEEX_215162.3863	416
0None_none_GEEX_215207.3908	993
0None_none_GEEX_215220.3921	953
0None_none_GEEX_215230.3931	1224
0None_none_GEEX_215254.3955	461
0None_none_GEEX_215261.3962	2335
0None_none_GEEX_215265.3966	92
0None_none_GEEX_215274.3975	388
0None_none_GEEX_215319.4020	348
0None_none_GEEX_215360.4061	1618
0None_none_GEEX_215364.4065	1002
0None_none_GEEX_215414.4115	665
0None_none_GEEX_215454.4155	430
0None_none_GEEX_215459.4160	3
0None_none_GEEX_215516.4217	614
0None_none_GEEX_215524.4225	1
0None_none_GEEX_215530.4231	877
0None_none_GEEX_215532.4233	753
0None_none_GEEX_215535.4236	267
0None_none_GEEX_215542.4243	1464
0None_none_GEEX_215551.4252	1135
0None_none_GEEX_215611.4312	757
0None_none_GEEX_215650.4351	312
0None_none_GEEX_215702.4403	714
0None_none_GEEX_215718.4419	1641
0None_none_GEEX_215786.4487	515
0None_none_GEEX_215822.4523	53
0None_none_GEEX_215846.4547	937
0None_none_GEEX_215899.4600	108
0None_none_GEEX_215953.4654	2156
0None_none_GEEX_216051.4752	52
0None_none_GEEX_216079.4780	408
0None_none_GEEX_216100.4801	13
0None_none_GEEX_216259.4960	9
0None_none_GEEX_216272.4973	2115
0None_none_GEEX_216310.5011	938
0None_none_GEEX_216405.5106	2630
0None_none_GEEX_216409.5110	520
0None_none_GEEX_216450.5151	832
0None_none_GEEX_216461.5162	759
0None_none_GEEX_216546.5247	5795
0None_none_GEEX_216670.5371	5740
0None_none_GEEX_216746.5447	515
0None_none_GEEX_216840.5541	414
0None_none_GEEX_216882.5583	96
0None_none_GEEX_216890.5591	15
0None_none_GEEX_216928.5629	1342
0None_none_GEEX_216929.5630	465
0None_none_GEEX_216941.5642	763
0None_none_MEPRDTKP_211397.98	537
0None_none_MEPRDTKP_211984.685	250
0None_none_MEPRDTKP_212024.725	2605
0None_none_MEPRDTKP_212155.856	1140
0None_none_MEPRDTKP_212281.982	180
0None_none_MEPRDTKP_212499.1200	1042
0None_none_MEPRDTKP_212521.1222	206
0None_none_MEPRDTKP_213472.2173	125
0None_none_MEPRDTKP_213646.2347	1614
0None_none_MEPRDTKP_213881.2582	277
0None_none_MEPRDTKP_213885.2586	287
0None_none_MEPRDTKP_214193.2894	1594
0None_none_MEPRDTKP_214459.3160	3703
0None_none_MEPRDTKP_214622.3323	1155
0None_none_MEPRDTKP_214898.3599	332
0None_none_MEPRDTKP_215133.3834	22
0None_none_MEPRDTKP_215206.3907	382
0None_none_MEPRDTKP_215330.4031	245
0None_none_MEPRDTKP_215714.4415	768
0None_none_MEPRDTKP_215974.4675	1645
0None_none_MEPRDTKP_216143.4844	465
0None_none_MEPRDTKP_216161.4862	77
0None_none_MEPRDTKP_216297.4998	238
0None_none_MEPRDTKP_216471.5172	17
0None_none_MEPRDTKP_216651.5352	1485
0None_none_MEPRDTKP_216770.5471	236
0None_none_MEPRUNA1_211321.22	766
0None_none_MEPRUNA1_211659.360	431
0None_none_MEPRUNA1_211881.582	117
0None_none_MEPRUNA1_212087.788	2308
0None_none_MEPRUNA1_212174.875	1573
0None_none_MEPRUNA1_212955.1656	430
0None_none_MEPRUNA1_212967.1668	1388
0None_none_MEPRUNA1_213451.2152	16
0None_none_MEPRUNA1_213606.2307	885
0None_none_MEPRUNA1_213679.2380	1190
0None_none_MEPRUNA1_214042.2743	696
0None_none_MEPRUNA1_214333.3034	466
0None_none_MEPRUNA1_214687.3388	1927
0None_none_MEPRUNA1_214699.3400	20046
0None_none_MEPRUNA1_214787.3488	1326
0None_none_MEPRUNA1_215012.3713	1035
0None_none_MEPRUNA1_215223.3924	231
0None_none_MEPRUNA1_215375.4076	178
0None_none_MEPRUNA1_215515.4216	1193
0None_none_MEPRUNA1_215919.4620	945
0None_none_MEPRUNA1_216027.4728	313
0None_none_MEPRUNA1_216061.4762	104
0None_none_MEPRUNA1_216078.4779	2
0None_none_MEPRUNA1_216616.5317	784
0None_none_MEPRUNA1_216618.5319	1909
0None_none_MEPRUNA1_216814.5515	3689
0None_none_MEPRUNA1_216821.5522	467
0None_none_MEPRUNA2_211349.50	1193
0None_none_MEPRUNA2_211384.85	2138
0None_none_MEPRUNA2_211509.210	1077
0None_none_MEPRUNA2_212450.1151	595
0None_none_MEPRUNA2_212543.1244	1985
0None_none_MEPRUNA2_212983.1684	608
0None_none_MEPRUNA2_213022.1723	1826
0None_none_MEPRUNA2_213527.2228	815
0None_none_MEPRUNA2_213553.2254	912
0None_none_MEPRUNA2_213658.2359	961
0None_none_MEPRUNA2_213684.2385	926
0None_none_MEPRUNA2_214121.2822	50
0None_none_MEPRUNA2_214175.2876	1522
0None_none_MEPRUNA2_214340.3041	283
0None_none_MEPRUNA2_214406.3107	2118
0None_none_MEPRUNA2_214771.3472	971
0None_none_MEPRUNA2_214935.3636	1144
0None_none_MEPRUNA2_215362.4063	317
0None_none_MEPRUNA2_215576.4277	1051
0None_none_MEPRUNA2_215797.4498	385
0None_none_MEPRUNA2_216087.4788	1842
0None_none_MEPRUNA2_216172.4873	120
0None_none_MEPRUNA2_216442.5143	13
0None_none_MEPRUNA2_216467.5168	1285
0None_none_MEPRUNA2_216658.5359	403
0None_none_MEPRUNA2_216678.5379	1572
0None_none_MEPRUNA3_211452.153	2001
0None_none_MEPRUNA3_211656.357	1635
0None_none_MEPRUNA3_212407.1108	191
0None_none_MEPRUNA3_212701.1402	1148
0None_none_MEPRUNA3_212752.1453	513
0None_none_MEPRUNA3_212872.1573	574
0None_none_MEPRUNA3_212971.1672	511
0None_none_MEPRUNA3_213233.1934	153
0None_none_MEPRUNA3_213280.1981	793
0None_none_MEPRUNA3_214572.3273	333
0None_none_MEPRUNA3_216672.5373	2506
0None_none_MEPRUNA3_216796.5497	362
0None_none_MEPRUNA3_216920.5621	811
0None_none_MEPR_211338.39	425
0None_none_MEPR_211347.48	165
0None_none_MEPR_211410.111	165
0None_none_MEPR_211461.162	589
0None_none_MEPR_211471.172	1053
0None_none_MEPR_211507.208	1557
0None_none_MEPR_211567.268	1933
0None_none_MEPR_211635.336	778
0None_none_MEPR_211641.342	777
0None_none_MEPR_211671.372	22
0None_none_MEPR_211709.410	1997
0None_none_MEPR_211740.441	218
0None_none_MEPR_211787.488	1244
0None_none_MEPR_211795.496	234
0None_none_MEPR_211796.497	1265
0None_none_MEPR_211828.529	737
0None_none_MEPR_211835.536	556
0None_none_MEPR_211868.569	955
0None_none_MEPR_211892.593	235
0None_none_MEPR_211907.608	5089
0None_none_MEPR_211915.616	7032
0None_none_MEPR_211947.648	1752
0None_none_MEPR_211959.660	653
0None_none_MEPR_211964.665	2265
0None_none_MEPR_212018.719	1843
0None_none_MEPR_212086.787	1852
0None_none_MEPR_212092.793	28
0None_none_MEPR_212129.830	159
0None_none_MEPR_212146.847	706
0None_none_MEPR_212251.952	2158
0None_none_MEPR_212277.978	482
0None_none_MEPR_212290.991	1385
0None_none_MEPR_212391.1092	10
0None_none_MEPR_212395.1096	370
0None_none_MEPR_212402.1103	362
0None_none_MEPR_212428.1129	862
0None_none_MEPR_212457.1158	637
0None_none_MEPR_212458.1159	1192
0None_none_MEPR_212464.1165	436
0None_none_MEPR_212469.1170	585
0None_none_MEPR_212495.1196	950
0None_none_MEPR_212571.1272	1741
0None_none_MEPR_212588.1289	930
0None_none_MEPR_212614.1315	846
0None_none_MEPR_212649.1350	982
0None_none_MEPR_212708.1409	808
0None_none_MEPR_212794.1495	208
0None_none_MEPR_212804.1505	620
0None_none_MEPR_212869.1570	1952
0None_none_MEPR_212895.1596	4918
0None_none_MEPR_212974.1675	28
0None_none_MEPR_212990.1691	240
0None_none_MEPR_212998.1699	463
0None_none_MEPR_213023.1724	790
0None_none_MEPR_213051.1752	25
0None_none_MEPR_213063.1764	2060
0None_none_MEPR_213196.1897	1638
0None_none_MEPR_213293.1994	871
0None_none_MEPR_213298.1999	146
0None_none_MEPR_213366.2067	1344
0None_none_MEPR_213415.2116	1788
0None_none_MEPR_213443.2144	816
0None_none_MEPR_213575.2276	687
0None_none_MEPR_213587.2288	3137
0None_none_MEPR_213598.2299	11
0None_none_MEPR_213616.2317	2139
0None_none_MEPR_213657.2358	3
0None_none_MEPR_213689.2390	634
0None_none_MEPR_213690.2391	485
0None_none_MEPR_213705.2406	927
0None_none_MEPR_213855.2556	89
0None_none_MEPR_213897.2598	818
0None_none_MEPR_213900.2601	20
0None_none_MEPR_213918.2619	148
0None_none_MEPR_213938.2639	764
0None_none_MEPR_213957.2658	1590
0None_none_MEPR_213998.2699	4
0None_none_MEPR_214096.2797	853
0None_none_MEPR_214131.2832	1665
0None_none_MEPR_214253.2954	312
0None_none_MEPR_214290.2991	370
0None_none_MEPR_214353.3054	963
0None_none_MEPR_214400.3101	953
0None_none_MEPR_214495.3196	464
0None_none_MEPR_214507.3208	443
0None_none_MEPR_214508.3209	1666
0None_none_MEPR_214530.3231	796
0None_none_MEPR_214538.3239	506
0None_none_MEPR_214551.3252	512
0None_none_MEPR_214564.3265	259
0None_none_MEPR_214617.3318	2411
0None_none_MEPR_214653.3354	499
0None_none_MEPR_214700.3401	737
0None_none_MEPR_214746.3447	1163
0None_none_MEPR_214750.3451	1907
0None_none_MEPR_214756.3457	904
0None_none_MEPR_214762.3463	1404
0None_none_MEPR_214790.3491	824
0None_none_MEPR_214807.3508	392
0None_none_MEPR_214845.3546	854
0None_none_MEPR_214916.3617	865
0None_none_MEPR_214918.3619	166
0None_none_MEPR_214947.3648	1891
0None_none_MEPR_214964.3665	1159
0None_none_MEPR_215031.3732	547
0None_none_MEPR_215043.3744	717
0None_none_MEPR_215074.3775	149
0None_none_MEPR_215098.3799	3004
0None_none_MEPR_215169.3870	179
0None_none_MEPR_215309.4010	1182
0None_none_MEPR_215480.4181	796
0None_none_MEPR_215506.4207	454
0None_none_MEPR_215591.4292	292
0None_none_MEPR_215612.4313	866
0None_none_MEPR_215633.4334	1545
0None_none_MEPR_215654.4355	112
0None_none_MEPR_215675.4376	307
0None_none_MEPR_215703.4404	1585
0None_none_MEPR_215734.4435	1216
0None_none_MEPR_215766.4467	417
0None_none_MEPR_215784.4485	119
0None_none_MEPR_215804.4505	642
0None_none_MEPR_215907.4608	16
0None_none_MEPR_215909.4610	1500
0None_none_MEPR_215928.4629	12
0None_none_MEPR_215930.4631	2592
0None_none_MEPR_215950.4651	904
0None_none_MEPR_215980.4681	705
0None_none_MEPR_216025.4726	1427
0None_none_MEPR_216030.4731	353
0None_none_MEPR_216144.4845	2219
0None_none_MEPR_216188.4889	66
0None_none_MEPR_216248.4949	1766
0None_none_MEPR_216286.4987	25
0None_none_MEPR_216307.5008	462
0None_none_MEPR_216347.5048	134
0None_none_MEPR_216373.5074	445
0None_none_MEPR_216383.5084	1474
0None_none_MEPR_216402.5103	59
0None_none_MEPR_216452.5153	498
0None_none_MEPR_216470.5171	1469
0None_none_MEPR_216512.5213	1662
0None_none_MEPR_216524.5225	283
0None_none_MEPR_216638.5339	229
0None_none_MEPR_216648.5349	1338
0None_none_MEPR_216656.5357	650
0None_none_MEPR_216698.5399	920
0None_none_MEPR_216738.5439	126
0None_none_MEPR_216783.5484	1251
0None_none_MEPR_216837.5538	1048
0None_none_MEPR_216905.5606	770
0None_none_MEPR_216931.5632	1211
0None_none_MEPR_216932.5633	1309
0None_none_PROT_211363.64	1629
0None_none_PROT_211398.99	989
0None_none_PROT_211401.102	33
0None_none_PROT_211415.116	641
0None_none_PROT_211437.138	90
0None_none_PROT_211490.191	306
0None_none_PROT_211492.193	1098
0None_none_PROT_211544.245	1236
0None_none_PROT_211590.291	177
0None_none_PROT_211611.312	2058
0None_none_PROT_211618.319	1374
0None_none_PROT_211679.380	327
0None_none_PROT_211694.395	812
0None_none_PROT_211711.412	34
0None_none_PROT_211717.418	887
0None_none_PROT_211768.469	62
0None_none_PROT_211772.473	1440
0None_none_PROT_211845.546	2731
0None_none_PROT_211861.562	1188
0None_none_PROT_211918.619	480
0None_none_PROT_211923.624	397
0None_none_PROT_211939.640	50
0None_none_PROT_211940.641	912
0None_none_PROT_211997.698	2285
0None_none_PROT_212010.711	243
0None_none_PROT_212088.789	309
0None_none_PROT_212193.894	1287
0None_none_PROT_212201.902	2214
0None_none_PROT_212202.903	1280
0None_none_PROT_212217.918	769
0None_none_PROT_212296.997	463
0None_none_PROT_212305.1006	118
0None_none_PROT_212317.1018	340
0None_none_PROT_212449.1150	1175
0None_none_PROT_212451.1152	145
0None_none_PROT_212478.1179	921
0None_none_PROT_212480.1181	1106
0None_none_PROT_212660.1361	1883
0None_none_PROT_212731.1432	1166
0None_none_PROT_212742.1443	950
0None_none_PROT_212760.1461	539
0None_none_PROT_212826.1527	543
0None_none_PROT_212876.1577	4532
0None_none_PROT_212877.1578	1509
0None_none_PROT_212933.1634	1034
0None_none_PROT_213010.1711	572
0None_none_PROT_213056.1757	580
0None_none_PROT_213061.1762	707
0None_none_PROT_213182.1883	299
0None_none_PROT_213211.1912	1151
0None_none_PROT_213260.1961	1148
0None_none_PROT_213287.1988	1913
0None_none_PROT_213312.2013	511
0None_none_PROT_213352.2053	117
0None_none_PROT_213434.2135	2582
0None_none_PROT_213454.2155	217
0None_none_PROT_213502.2203	266
0None_none_PROT_213511.2212	341
0None_none_PROT_213537.2238	367
0None_none_PROT_213542.2243	138
0None_none_PROT_213543.2244	538
0None_none_PROT_213609.2310	635
0None_none_PROT_213653.2354	450
0None_none_PROT_213663.2364	216
0None_none_PROT_213667.2368	3216
0Safe_safe_DTKP_205505.5456	4485
0Safe_safe_DTKP_205506.5457	745
0Safe_safe_DTKP_205508.5459	1400
0Safe_safe_DTKP_205510.5461	1898
0Safe_safe_DTKP_205511.5462	530
0Safe_safe_DTKP_205512.5463	291
0Safe_safe_DTKP_205514.5465	865
0Safe_safe_DTKP_205516.5467	328
0Safe_safe_DTKP_205518.5469	696
0Safe_safe_DTKP_205519.5470	901
0Safe_safe_DTKP_205520.5471	801
0Safe_safe_DTKP_205521.5472	2352
0Safe_safe_DTKP_205523.5474	2235
0Safe_safe_DTKP_205524.5475	292
0Safe_safe_DTKP_205525.5476	854
0Safe_safe_DTKP_205526.5477	872
0Safe_safe_DTKP_205527.5478	633
0Safe_safe_DTKP_205529.5480	789
0Safe_safe_DTKP_205531.5482	515
0Safe_safe_DTKP_205532.5483	603
0Safe_safe_DTKP_205533.5484	784
0Safe_safe_DTKP_205535.5486	847
0Safe_safe_DTKP_205536.5487	540
0Safe_safe_DTKP_205537.5488	567
0Safe_safe_DTKP_205538.5489	604
0Safe_safe_DTKP_205540.5491	615
0Safe_safe_DTKP_205541.5492	903
0Safe_safe_DTKP_205542.5493	1235
0Safe_safe_DTKP_205543.5494	3087
0Safe_safe_DTKP_205545.5496	734
0Safe_safe_DTKP_205546.5497	3231
0Safe_safe_DTKP_205547.5498	1936
0Safe_safe_DTKP_205548.5499	984
0Safe_safe_DTKP_205549.5500	1086
0Safe_safe_DTKP_205550.5501	475
0Safe_safe_DTKP_205552.5503	1442
0Safe_safe_DTKP_205555.5506	963
0Safe_safe_DTKP_205556.5507	978
0Safe_safe_DTKP_205557.5508	1080
0Safe_safe_DTKP_205558.5509	745
0Safe_safe_DTKP_205559.5510	853
0Safe_safe_DTKP_205560.5511	1499
0Safe_safe_DTKP_205563.5514	350
0Safe_safe_DTKP_205564.5515	559
0Safe_safe_DTKP_205565.5516	710
0Safe_safe_DTKP_205566.5517	2061
0Safe_safe_DTKP_205567.5518	897
0Safe_safe_DTKP_205568.5519	1380
0Safe_safe_DTKP_205569.5520	1255
0Safe_safe_DTKP_205571.5522	499
0Safe_safe_DTKP_205572.5523	162
0Safe_safe_DTKP_205573.5524	180
0Safe_safe_DTKP_205574.5525	1823
0Safe_safe_DTKP_205575.5526	921
0Safe_safe_DTKP_205577.5528	1668
0Safe_safe_DTKP_205578.5529	1199
0Safe_safe_DTKP_205579.5530	513
0Safe_safe_DTKP_205580.5531	425
0Safe_safe_DTKP_205581.5532	31
0Safe_safe_DTKP_205582.5533	1113
0Safe_safe_DTKP_205585.5536	262
0Safe_safe_DTKP_205586.5537	2627
0Safe_safe_DTKP_205587.5538	869
0Safe_safe_DTKP_205588.5539	427
0Safe_safe_DTKP_205589.5540	895
0Safe_safe_DTKP_205590.5541	1433
0Safe_safe_DTKP_205591.5542	1419
0Safe_safe_DTKP_205592.5543	766
0Safe_safe_DTKP_205593.5544	695
0Safe_safe_DTKP_205594.5545	1465
0Safe_safe_DTKP_205596.5547	587
0Safe_safe_DTKP_205598.5549	1955
0Safe_safe_DTKP_205600.5551	1012
0Safe_safe_DTKP_205601.5552	196
0Safe_safe_DTKP_205603.5554	828
0Safe_safe_DTKP_205604.5555	1657
0Safe_safe_DTKP_205605.5556	2923
0Safe_safe_DTKP_205606.5557	558
0Safe_safe_DTKP_205607.5558	1432
0Safe_safe_DTKP_205608.5559	1059
0Safe_safe_DTKP_205610.5561	381
0Safe_safe_DTKP_205611.5562	473
0Safe_safe_DTKP_205613.5564	336
0Safe_safe_DTKP_205614.5565	487
0Safe_safe_DTKP_205615.5566	272
0Safe_safe_DTKP_205616.5567	918
0Safe_safe_DTKP_205617.5568	1771
0Safe_safe_DTKP_205618.5569	867
0Safe_safe_DTKP_205620.5571	946
0Safe_safe_DTKP_205621.5572	478
0Safe_safe_DTKP_205622.5573	1267
0Safe_safe_DTKP_205623.5574	636
0Safe_safe_DTKP_205624.5575	777
0Safe_safe_DTKP_205625.5576	1644
0Safe_safe_DTKP_205626.5577	984
0Safe_safe_DTKP_205627.5578	940
0Safe_safe_DTKP_205628.5579	1049
0Safe_safe_DTKP_205629.5580	757
0Safe_safe_DTKP_205630.5581	991
0Safe_safe_DTKP_205631.5582	1652
0Safe_safe_DTKP_205632.5583	57
0Safe_safe_DTKP_205635.5586	379
0Safe_safe_DTKP_205636.5587	628
0Safe_safe_DTKP_205637.5588	594
0Safe_safe_DTKP_205638.5589	1002
0Safe_safe_DTKP_205639.5590	208
0Safe_safe_DTKP_205641.5592	792
0Safe_safe_DTKP_205643.5594	1820
0Safe_safe_DTKP_205645.5596	506
0Safe_safe_DTKP_205646.5597	2473
0Safe_safe_DTKP_205648.5599	555
0Safe_safe_DTKP_205650.5601	1136
0Safe_safe_DTKP_205651.5602	440
0Safe_safe_DTKP_205652.5603	928
0Safe_safe_DTKP_205653.5604	518
0Safe_safe_DTKP_205654.5605	366
0Safe_safe_DTKP_205655.5606	113
0Safe_safe_DTKP_205657.5608	1000
0Safe_safe_DTKP_205659.5610	773
0Safe_safe_DTKP_205660.5611	306
0Safe_safe_DTKP_205662.5613	813
0Safe_safe_DTKP_205663.5614	865
0Safe_safe_DTKP_205664.5615	563
0Safe_safe_DTKP_205665.5616	3337
0Safe_safe_DTKP_205666.5617	8853
0Safe_safe_DTKP_205667.5618	914
0Safe_safe_DTKP_205668.5619	2028
0Safe_safe_DTKP_205670.5621	607
0Safe_safe_DTKP_205671.5622	1079
0Safe_safe_DTKP_205672.5623	1499
0Safe_safe_DTKP_205673.5624	406
0Safe_safe_DTKP_205675.5626	376
0Safe_safe_DTKP_205676.5627	909
0Safe_safe_DTKP_205678.5629	1112
0Safe_safe_DTKP_205679.5630	1724
0Safe_safe_DTKP_205680.5631	1035
0Safe_safe_DTKP_205682.5633	1300
0Safe_safe_DTKP_205683.5634	680
0Safe_safe_DTKP_205684.5635	1261
0Safe_safe_DTKP_205686.5637	801
0Safe_safe_DTKP_205687.5638	1568
0Safe_safe_DTKP_205689.5640	195
0Safe_safe_DTKP_205690.5641	2044
0Safe_safe_DTKP_205691.5642	471
0Safe_safe_DTKP_205693.5644	1176
0Safe_safe_DTKP_205694.5645	468
0Safe_safe_DTKP_205695.5646	931
0Safe_safe_DTKP_205696.5647	2317
0Safe_safe_DTKP_205697.5648	433
0Safe_safe_DTKP_205698.5649	250
0Safe_safe_DTKP_205699.5650	1243
0Safe_safe_DTKP_205700.5651	791
0Safe_safe_DTKP_205701.5652	2243
0Safe_safe_DTKP_205703.5654	887
0Safe_safe_DTKP_205704.5655	1094
0Safe_safe_DTKP_205705.5656	1082
0Safe_safe_DTKP_205706.5657	824
0Safe_safe_DTKP_205707.5658	1883
0Safe_safe_DTKP_205710.5661	1732
0Safe_safe_DTKP_205711.5662	1224
0Safe_safe_DTKP_205712.5663	1433
0Safe_safe_DTKP_205713.5664	461
0Safe_safe_DTKP_205714.5665	1746
0Safe_safe_DTKP_205715.5666	1678
0Safe_safe_DTKP_205716.5667	1563
0Safe_safe_DTKP_205717.5668	1701
0Safe_safe_DTKP_205719.5670	642
0Safe_safe_DTKP_205721.5672	2046
0Safe_safe_DTKP_205722.5673	155
0Safe_safe_DTKP_205723.5674	1162
0Safe_safe_DTKP_205724.5675	199
0Safe_safe_DTKP_205725.5676	2042
0Safe_safe_DTKP_205726.5677	806
0Safe_safe_DTKP_205727.5678	463
0Safe_safe_DTKP_205728.5679	579
0Safe_safe_DTKP_205730.5681	1836
0Safe_safe_DTKP_205731.5682	2063
0Safe_safe_DTKP_205732.5683	935
0Safe_safe_DTKP_205733.5684	1375
0Safe_safe_DTKP_205734.5685	822
0Safe_safe_DTKP_205736.5687	845
0Safe_safe_DTKP_205737.5688	464
0Safe_safe_DTKP_205738.5689	957
0Safe_safe_DTKP_205739.5690	2140
0Safe_safe_DTKP_205740.5691	1372
0Safe_safe_DTKP_205742.5693	1153
0Safe_safe_DTKP_205743.5694	1582
0Safe_safe_DTKP_205744.5695	2924
0Safe_safe_DTKP_205746.5697	1118
0Safe_safe_DTKP_205747.5698	1233
0Safe_safe_DTKP_205748.5699	1942
0Safe_safe_DTKP_205750.5701	902
0Safe_safe_DTKP_205751.5702	1098
0Safe_safe_DTKP_205752.5703	683
0Safe_safe_DTKP_205753.5704	882
0Safe_safe_DTKP_205754.5705	1276
0Safe_safe_DTKP_205755.5706	597
0Safe_safe_DTKP_205758.5709	439
0Safe_safe_DTKP_205759.5710	1664
0Safe_safe_DTKP_205760.5711	456
0Safe_safe_DTKP_205761.5712	368
0Safe_safe_DTKP_205763.5714	432
0Safe_safe_DTKP_205764.5715	3232
0Safe_safe_DTKP_205765.5716	860
0Safe_safe_DTKP_205768.5719	1854
0Safe_safe_DTKP_205769.5720	4247
0Safe_safe_DTKP_205770.5721	1232
0Safe_safe_DTKP_205772.5723	444
0Safe_safe_DTKP_205773.5724	1422
0Safe_safe_DTKP_205775.5726	191
0Safe_safe_DTKP_205776.5727	1108
0Safe_safe_DTKP_205777.5728	1906
0Safe_safe_DTKP_205779.5730	260
0Safe_safe_DTKP_205780.5731	882
0Safe_safe_DTKP_205781.5732	1692
0Safe_safe_DTKP_205782.5733	2979
0Safe_safe_DTKP_205783.5734	145
0Safe_safe_DTKP_205787.5738	1271
0Safe_safe_DTKP_205788.5739	3440
0Safe_safe_DTKP_205789.5740	1779
0Safe_safe_DTKP_205791.5742	1167
0Safe_safe_DTKP_205792.5743	491
0Safe_safe_DTKP_205793.5744	945
0Safe_safe_DTKP_205795.5746	558
0Safe_safe_DTKP_205797.5748	1346
0Safe_safe_DTKP_205800.5751	3175
0Safe_safe_DTKP_205802.5753	1991
0Safe_safe_DTKP_205803.5754	987
0Safe_safe_DTKP_205804.5755	1464
0Safe_safe_DTKP_205805.5756	483
0Safe_safe_DTKP_205806.5757	705
0Safe_safe_DTKP_205807.5758	629
0Safe_safe_DTKP_205808.5759	432
0Safe_safe_DTKP_205809.5760	1284
0Safe_safe_DTKP_205810.5761	877
0Safe_safe_DTKP_205811.5762	520
0Safe_safe_DTKP_205813.5764	546
0Safe_safe_DTKP_205814.5765	495
0Safe_safe_DTKP_205815.5766	1110
0Safe_safe_DTKP_205817.5768	276
0Safe_safe_DTKP_205821.5772	219
0Safe_safe_DTKP_205824.5775	575
0Safe_safe_DTKP_205825.5776	1042
0Safe_safe_DTKP_205826.5777	2058
0Safe_safe_DTKP_205827.5778	572
0Safe_safe_DTKP_205828.5779	665
0Safe_safe_DTKP_205830.5781	233
0Safe_safe_DTKP_205831.5782	1811
0Safe_safe_DTKP_205832.5783	1715
0Safe_safe_DTKP_205833.5784	1359
0Safe_safe_DTKP_205834.5785	583
0Safe_safe_DTKP_205835.5786	731
0Safe_safe_DTKP_205836.5787	1164
0Safe_safe_DTKP_205837.5788	380
0Safe_safe_DTKP_205838.5789	1289
0Safe_safe_DTKP_205839.5790	704
0Safe_safe_DTKP_205840.5791	695
0Safe_safe_DTKP_205841.5792	703
0Safe_safe_DTKP_205842.5793	890
0Safe_safe_DTKP_205843.5794	2413
0Safe_safe_DTKP_205844.5795	874
0Safe_safe_DTKP_205845.5796	1050
0Safe_safe_DTKP_205846.5797	1071
0Safe_safe_DTKP_205847.5798	1072
0Safe_safe_DTKP_205848.5799	523
0Safe_safe_DTKP_205849.5800	1263
0Safe_safe_DTKP_205851.5802	2795
0Safe_safe_DTKP_205853.5804	1341
0Safe_safe_DTKP_205855.5806	805
0Safe_safe_DTKP_205856.5807	404
0Safe_safe_DTKP_205857.5808	1930
0Safe_safe_DTKP_205858.5809	671
0Safe_safe_DTKP_205859.5810	1225
BAC16_-100	131
BAC16_-100022	865
BAC16_-100041	1305
BAC16_-100048	939
BAC16_-100051	711
BAC16_-100052	1486
BAC16_-100094	370
BAC16_-100099	927
BAC16_-100103	428
BAC16_-100119	3328
BAC16_-100151	759
BAC16_-100157	818
BAC16_-100174	42
BAC16_-100214	1043
BAC16_-100215	2866
BAC16_-100235	4
BAC16_-100265	252
BAC16_-100294	1150
BAC16_-10030	1962
BAC16_-100307	33
BAC16_-10031	993
BAC16_-100325	707
BAC16_-100337	771
BAC16_-10034	181
BAC16_-100349	886
BAC16_-100352	984
BAC16_-100406	1317
BAC16_-100415	1142
BAC16_-10043	1194
BAC16_-100440	1839
BAC16_-100455	703
BAC16_-100456	1031
BAC16_-100457	1030
BAC16_-100465	678
BAC16_-100469	624
BAC16_-100514	845
BAC16_-100526	2489
BAC16_-100554	1591
BAC16_-100575	784
BAC16_-100622	1461
BAC16_-100645	1214
BAC16_-100653	876
BAC16_-100663	1912
BAC16_-100670	91
BAC16_-100673	1247
BAC16_-100694	985
BAC16_-100719	9
BAC16_-100720	174
BAC16_-100763	12
BAC16_-10077	663
BAC16_-10078	2563
BAC16_-100786	5308
BAC16_-100789	400
BAC16_-100820	1274
BAC16_-100827	1429
BAC16_-100851	870
BAC16_-100854	473
BAC16_-100858	644
BAC16_-100908	314
BAC16_-100909	1624
BAC16_-10094	227
BAC16_-100944	1095
BAC16_-100971	293
BAC16_-100978	445
BAC16_-100979	2029
BAC16_-100987	313
BAC16_-100994	445
BAC16_-101	223
BAC16_-101002	589
BAC16_-101047	292
BAC16_-101048	2467
BAC16_-101049	2467
BAC16_-101050	872
BAC16_-101054	1549
BAC16_-101055	666
BAC16_-101058	25
BAC16_-101091	1156
BAC16_-101098	896
BAC16_-101099	3529
BAC16_-10115	532
BAC16_-101158	593
BAC16_-101179	1858
BAC16_-101180	2916
BAC16_-101201	399
BAC16_-10122	1778
BAC16_-101247	563
BAC16_-10125	306
BAC16_-101256	1626
BAC16_-101262	159
BAC16_-101273	333
BAC16_-101274	1360
BAC16_-101277	229
BAC16_-101287	420
BAC16_-101295	1297
BAC16_-101296	2670
BAC16_-101299	1751
BAC16_-101318	434
BAC16_-101336	565
BAC16_-101405	924
BAC16_-101406	535
BAC16_-10141	744
BAC16_-10142	1262
BAC16_-101443	980
BAC16_-101448	1513
BAC16_-101457	73
BAC16_-101469	1691
BAC16_-101470	5976
BAC16_-101473	74
BAC16_-10149	453
BAC16_-101494	524
BAC16_-101499	969
BAC16_-101504	1145
BAC16_-101522	562
BAC16_-101525	273
BAC16_-101528	284
BAC16_-101539	1765
BAC16_-101540	2488
BAC16_-101554	730
BAC16_-101609	1455
BAC16_-101610	1824
BAC16_-101614	2796
BAC16_-101615	3374
BAC16_-101634	1550
BAC16_-101684	896
BAC16_-10172	347
BAC16_-101732	238
BAC16_-101752	1258
BAC16_-101765	432
BAC16_-101766	1040
BAC16_-101777	34
BAC16_-101788	615
BAC16_-101794	610
BAC16_-101814	404
BAC16_-101828	2054
BAC16_-101829	810
BAC16_-10185	205
BAC16_-101859	14
BAC16_-101883	926
BAC16_-101896	838
BAC16_-101938	1396
BAC16_-10196	134
BAC16_-101961	412
BAC16_-101975	189
BAC16_-101987	1802
BAC16_-101988	1564
BAC16_-102	92
BAC16_-102041	832
BAC16_-102042	1449
BAC16_-10208	208
BAC16_-102118	1441
BAC16_-102119	1184
BAC16_-102120	1009
BAC16_-102121	293
BAC16_-102124	582
BAC16_-102158	276
BAC16_-102163	4
BAC16_-102166	343
BAC16_-102172	193
BAC16_-102173	692
BAC16_-102174	236
BAC16_-102177	366
BAC16_-102178	351
BAC16_-102179	351
BAC16_-10218	537
BAC16_-102185	77
BAC16_-102200	1155
BAC16_-102235	3245
BAC16_-102288	6
BAC16_-102293	799
BAC16_-102300	1663
BAC16_-102338	899
BAC16_-102341	2302
BAC16_-102411	450
BAC16_-102414	150
BAC16_-102417	666
BAC16_-102418	598
BAC16_-102419	598
BAC16_-102420	514
BAC16_-102421	324
BAC16_-102425	1033
BAC16_-102426	668
BAC16_-102435	185
BAC16_-102436	744
BAC16_-102447	1050
BAC16_-102453	762
BAC16_-102475	208
BAC16_-10250	183
BAC16_-102506	642
BAC16_-102507	757
BAC16_-102530	545
BAC16_-10254	799
BAC16_-102542	356
BAC16_-102548	912
BAC16_-102549	1333
BAC16_-102557	235
BAC16_-102566	305
BAC16_-102567	1923
BAC16_-102568	10
BAC16_-102587	568
BAC16_-102588	1504
BAC16_-102589	1573
BAC16_-102590	680
BAC16_-102591	562
BAC16_-102594	745
BAC16_-102615	390
BAC16_-102633	841
BAC16_-102636	161
BAC16_-102637	388
BAC16_-102643	243
BAC16_-102659	1399
BAC16_-10266	114
BAC16_-102666	785
BAC16_-102685	772
BAC16_-102692	535
BAC16_-102718	98
BAC16_-102724	4819
BAC16_-102728	1668
BAC16_-102733	2392
BAC16_-102744	516
BAC16_-102751	1379
BAC16_-102752	1906
BAC16_-102755	289
BAC16_-102756	37
BAC16_-102762	193
BAC16_-102763	431
BAC16_-102768	224
BAC16_-102804	1268
BAC16_-102805	1326
BAC16_-102808	1116
BAC16_-102809	1228
BAC16_-10281	973
BAC16_-102815	531
BAC16_-102825	418
BAC16_-102828	1003
BAC16_-10284	1255
BAC16_-102845	642
BAC16_-102849	768
BAC16_-102936	373
BAC16_-102937	729
BAC16_-102941	557
BAC16_-102969	3407
BAC16_-10298	404
BAC16_-102988	332
BAC16_-102989	1326
BAC16_-102999	614
BAC16_-103003	1071
BAC16_-10301	720
BAC16_-103023	22
BAC16_-103039	1001
BAC16_-103053	1309
BAC16_-103057	568
BAC16_-10308	517
BAC16_-103084	589
BAC16_-103087	64
BAC16_-103088	90
BAC16_-103098	577
BAC16_-103105	236
BAC16_-10311	719
BAC16_-103114	254
BAC16_-103115	101
BAC16_-103121	1552
BAC16_-103124	569
BAC16_-103139	359
BAC16_-103140	1654
BAC16_-103147	534
BAC16_-103148	1248
BAC16_-103149	735
BAC16_-103154	608
BAC16_-103172	1955
BAC16_-103179	59
BAC16_-103192	90
BAC16_-103193	296
BAC16_-103201	967
BAC16_-103204	259
BAC16_-103212	51
BAC16_-103267	908
BAC16_-103342	2829
BAC16_-103377	2857
BAC16_-103378	378
BAC16_-103392	439
BAC16_-103393	1144
BAC16_-103408	13
BAC16_-103409	805
BAC16_-103441	89
BAC16_-103450	485
BAC16_-103456	4434
BAC16_-103473	1122
BAC16_-103474	1464
BAC16_-103495	1253
BAC16_-103498	895
BAC16_-103505	655
BAC16_-103581	481
BAC16_-103601	136
BAC16_-103607	154
BAC16_-103620	424
BAC16_-103679	3381
BAC16_-10368	497
BAC16_-103689	647
BAC16_-103702	577
BAC16_-103722	541
BAC16_-103731	547
BAC16_-103737	41
BAC16_-10374	294
BAC16_-103746	944
BAC16_-10375	503
BAC16_-103752	1742
BAC16_-10378	1375
BAC16_-103780	2501
BAC16_-103781	543
BAC16_-103809	1011
BAC16_-103817	2436
BAC16_-103820	354
BAC16_-103853	757
BAC16_-103865	740
BAC16_-103910	16
BAC16_-103952	2517
BAC16_-103953	728
BAC16_-103954	728
BAC16_-104011	2514
BAC16_-104020	53
BAC16_-104037	577
BAC16_-104156	951
BAC16_-104157	64
BAC16_-104158	101
BAC16_-104190	248
BAC16_-104208	549
BAC16_-104220	4138
BAC16_-104229	2570
BAC16_-104230	3136
BAC16_-104318	919
BAC16_-104328	693
BAC16_-104346	3491
BAC16_-10435	525
BAC16_-104364	902
BAC16_-10444	480
BAC16_-10445	730
BAC16_-104484	171
BAC16_-104487	995
BAC16_-104488	187
BAC16_-104489	819
BAC16_-104490	1679
BAC16_-104511	80304
BAC16_-104512	81038
BAC16_-104517	127
BAC16_-104518	2441
BAC16_-104553	303
BAC16_-104556	1278
BAC16_-104557	2601
BAC16_-104591	427
BAC16_-104592	3103
BAC16_-104613	365
BAC16_-104629	888
BAC16_-104676	365
BAC16_-104679	703
BAC16_-104686	1023
BAC16_-104692	1519
BAC16_-104697	3
BAC16_-104698	416
BAC16_-104745	385
BAC16_-104746	282
BAC16_-104751	1237
BAC16_-104779	2020
BAC16_-104826	1744
BAC16_-104868	106
BAC16_-104871	550
BAC16_-104878	340
BAC16_-104899	136
BAC16_-104900	961
BAC16_-104901	53
BAC16_-104904	56
BAC16_-10494	245
BAC16_-104987	744
BAC16_-105003	1471
BAC16_-105004	632
BAC16_-105007	407
BAC16_-105055	654
BAC16_-105078	1084
BAC16_-105081	119
BAC16_-1051	708
BAC16_-105114	707
BAC16_-105126	861
BAC16_-105135	1904
BAC16_-105164	716
BAC16_-105165	2684
BAC16_-105169	452
BAC16_-105172	3603
BAC16_-105173	2294
BAC16_-105207	1899
BAC16_-10521	446
BAC16_-105222	441
BAC16_-105234	432
BAC16_-105246	1180
BAC16_-10530	24
BAC16_-10531	22
BAC16_-105361	1082
BAC16_-105377	126
BAC16_-105381	657
BAC16_-105382	1283
BAC16_-105389	208
BAC16_-105390	453
BAC16_-105409	228
BAC16_-105412	420
BAC16_-105426	149
BAC16_-105440	203
BAC16_-105441	746
BAC16_-105449	331
BAC16_-105465	422
BAC16_-105468	1401
BAC16_-105482	801
BAC16_-105483	1184
BAC16_-105486	507
BAC16_-10549	71
BAC16_-105509	1169
BAC16_-10553	67
BAC16_-105537	493
BAC16_-105551	325
BAC16_-105554	744
BAC16_-105582	1208
BAC16_-105583	383
BAC16_-105586	515
BAC16_-105591	1777
BAC16_-105594	178
BAC16_-105608	128
BAC16_-10561	696
BAC16_-105612	2745
BAC16_-105633	1048
BAC16_-105640	240
BAC16_-105646	1071
BAC16_-105647	1710
BAC16_-105648	13
BAC16_-105739	475
BAC16_-105817	7
BAC16_-105818	373
BAC16_-105821	769
BAC16_-105834	1218
BAC16_-105850	396
BAC16_-105874	1162
BAC16_-105887	1904
BAC16_-10589	179
BAC16_-105929	765
BAC16_-105930	292
BAC16_-105933	1260
BAC16_-105934	1493
BAC16_-105935	649
BAC16_-105938	831
BAC16_-105947	190
BAC16_-105948	903
BAC16_-105953	52
BAC16_-105954	61
BAC16_-105955	9
BAC16_-105969	543
BAC16_-105979	485
BAC16_-10601	187
BAC16_-106020	582
BAC16_-106021	695
BAC16_-106022	1856
BAC16_-106026	1424
BAC16_-106032	185
BAC16_-106042	323
BAC16_-106043	846
BAC16_-106044	523
BAC16_-10608	280
BAC16_-106110	1064
BAC16_-106111	299
BAC16_-106130	671
BAC16_-106180	317
BAC16_-106186	929
BAC16_-106187	956
BAC16_-106193	1369
BAC16_-106210	101
BAC16_-10624	83
BAC16_-106267	1491
BAC16_-106268	286
BAC16_-106274	880
BAC16_-106287	1004
BAC16_-106299	1345
BAC16_-106318	328
BAC16_-106337	84
BAC16_-106350	711
BAC16_-106355	152
BAC16_-106361	784
BAC16_-106362	1314
BAC16_-106410	876
BAC16_-106411	647
BAC16_-106416	1088
BAC16_-106417	2321
BAC16_-106431	375
BAC16_-106442	643
BAC16_-106443	2235
BAC16_-106448	861
BAC16_-106466	944
BAC16_-106467	1452
BAC16_-106482	260
BAC16_-106489	6802
BAC16_-106490	620
BAC16_-106491	617
BAC16_-106492	288
BAC16_-106504	395
BAC16_-106505	1597
BAC16_-106510	290
BAC16_-10652	22
BAC16_-106577	1033
BAC16_-106578	609
BAC16_-106582	810
BAC16_-106583	1059
BAC16_-106630	508
BAC16_-106634	738
BAC16_-106646	192
BAC16_-106652	670
BAC16_-106667	781
BAC16_-106668	1226
BAC16_-106680	13
BAC16_-106684	99
BAC16_-106691	2527
BAC16_-106717	2372
BAC16_-106718	1720
BAC16_-106733	884
BAC16_-10678	77
BAC16_-106809	5
BAC16_-106810	933
BAC16_-106811	146
BAC16_-10682	293
BAC16_-106823	1541
BAC16_-106826	149
BAC16_-10683	119
BAC16_-106850	993
BAC16_-106868	1093
BAC16_-106869	1175
BAC16_-106870	777
BAC16_-10690	141
BAC16_-106907	896
BAC16_-106928	1509
BAC16_-106941	1004
BAC16_-106942	2180
BAC16_-106954	5883
BAC16_-106970	1418
BAC16_-106983	481
BAC16_-107	7
BAC16_-107013	283
BAC16_-107050	565
BAC16_-107063	680
BAC16_-107064	1023
BAC16_-107072	491
BAC16_-107089	465
BAC16_-107096	992
BAC16_-107119	999
BAC16_-107120	334
BAC16_-107130	13
BAC16_-10714	19
BAC16_-107183	347
BAC16_-107186	104
BAC16_-107223	63
BAC16_-107224	70
BAC16_-107243	929
BAC16_-107254	880
BAC16_-107298	284
BAC16_-107309	674
BAC16_-107310	860
BAC16_-107311	860
BAC16_-107333	946
BAC16_-107348	226
BAC16_-107351	458
BAC16_-107362	918
BAC16_-107373	5783
BAC16_-107374	2710
BAC16_-107375	1955
BAC16_-107376	255
BAC16_-10738	303
BAC16_-10739	1183
BAC16_-107392	434
BAC16_-107393	512
BAC16_-107417	2768
BAC16_-107418	472
BAC16_-107419	2161
BAC16_-107420	2161
BAC16_-107443	752
BAC16_-107453	719
BAC16_-107454	335
BAC16_-107470	296
BAC16_-107476	1045
BAC16_-107484	656
BAC16_-107485	1066
BAC16_-107500	477
BAC16_-107519	774
BAC16_-107539	269
BAC16_-107550	1058
BAC16_-107581	411
BAC16_-107608	713
BAC16_-107611	325
BAC16_-107625	494
BAC16_-107653	675
BAC16_-107654	1679
BAC16_-107657	50
BAC16_-107669	1424
BAC16_-107681	935
BAC16_-107684	389
BAC16_-107689	179
BAC16_-10773	275
BAC16_-107738	799
BAC16_-107739	735
BAC16_-10776	38
BAC16_-107788	1078
BAC16_-107813	315
BAC16_-107827	762
BAC16_-107828	1744
BAC16_-107829	1260
BAC16_-107876	421
BAC16_-107880	403
BAC16_-107883	411
BAC16_-107892	21
BAC16_-107893	1027
BAC16_-107898	598
BAC16_-107915	1540
BAC16_-107920	194
BAC16_-107924	898
BAC16_-107963	926
BAC16_-107966	530
BAC16_-107973	577
BAC16_-107979	1239
BAC16_-107982	14
BAC16_-107985	472
BAC16_-107986	224
BAC16_-107987	355
BAC16_-107988	153
BAC16_-108003	203
BAC16_-108065	171
BAC16_-108082	420
BAC16_-108097	188
BAC16_-108110	334
BAC16_-108117	1947
BAC16_-108144	250
BAC16_-108166	1515
BAC16_-108167	2477
BAC16_-108174	814
BAC16_-108177	831
BAC16_-108182	54
BAC16_-108195	42
BAC16_-108196	879
BAC16_-108197	162
BAC16_-108202	958
BAC16_-10821	569
BAC16_-108212	254
BAC16_-108284	123
BAC16_-108285	916
BAC16_-108286	12
BAC16_-108287	674
BAC16_-108294	1461
BAC16_-108295	1969
BAC16_-108296	71
BAC16_-108297	388
BAC16_-108309	1443
BAC16_-108328	1509
BAC16_-108333	162
BAC16_-108334	464
BAC16_-108348	1096
BAC16_-108375	577
BAC16_-108376	768
BAC16_-108380	2244
BAC16_-108394	16
BAC16_-108436	1327
BAC16_-108439	1178
BAC16_-108440	4211
BAC16_-108444	617
BAC16_-108485	787
BAC16_-108488	1229
BAC16_-108508	2801
BAC16_-108509	4565
BAC16_-108558	633
BAC16_-108561	60
BAC16_-108569	66
BAC16_-108570	345
BAC16_-108574	1720
BAC16_-108575	985
BAC16_-108576	1
BAC16_-108603	1319
BAC16_-108611	495
BAC16_-108612	1244
BAC16_-108626	76
BAC16_-108627	997
BAC16_-108679	296
BAC16_-108696	1071
BAC16_-108711	222
BAC16_-108722	681
BAC16_-108765	394
BAC16_-108775	876
BAC16_-108776	164
BAC16_-108785	615
BAC16_-108797	4788
BAC16_-1088	2050
BAC16_-108810	1299
BAC16_-108811	1240
BAC16_-108812	820
BAC16_-108813	3569
BAC16_-108827	3027
BAC16_-10884	427
BAC16_-108843	484
BAC16_-10885	285
BAC16_-108852	1805
BAC16_-108859	120
BAC16_-10886	6
BAC16_-108860	114
BAC16_-108864	597
BAC16_-108879	165
BAC16_-108894	2196
BAC16_-108895	5079
BAC16_-10893	2
BAC16_-108933	733
BAC16_-108937	95
BAC16_-108965	796
BAC16_-108969	1552
BAC16_-108970	84
BAC16_-108971	171
BAC16_-108978	1084
BAC16_-108995	58
BAC16_-109000	351
BAC16_-109011	1037
BAC16_-109024	831
BAC16_-109025	2045
BAC16_-109047	659
BAC16_-109048	844
BAC16_-109054	2309
BAC16_-109088	700
BAC16_-109128	1479
BAC16_-109161	137
BAC16_-109172	826
BAC16_-109173	423
BAC16_-109177	640
BAC16_-109178	693
BAC16_-109203	199
BAC16_-109208	22
BAC16_-109209	2122
BAC16_-109219	2710
BAC16_-109220	3841
BAC16_-109236	546
BAC16_-109267	69
BAC16_-109268	340
BAC16_-109302	621
BAC16_-109316	288
BAC16_-109362	767
BAC16_-109363	1318
BAC16_-109364	531
BAC16_-109385	413
BAC16_-109386	413
BAC16_-109424	260
BAC16_-109441	695
BAC16_-109472	331
BAC16_-109477	1207
BAC16_-109478	558
BAC16_-109499	576
BAC16_-109500	2248
BAC16_-109501	264
BAC16_-109514	642
BAC16_-10952	233
BAC16_-109532	498
[truncated: 21,520 more rows]

## Sheet: Late gene low, rep1
0None_none_ACOCDTKP_211901.602	2169
0None_none_ACOCDTKP_211910.611	2008
0None_none_ACOCDTKP_212119.820	794
0None_none_ACOCDTKP_212169.870	491
0None_none_ACOCDTKP_213001.1702	17
0None_none_ACOCDTKP_213205.1906	1566
0None_none_ACOCDTKP_214020.2721	780
0None_none_ACOCDTKP_214247.2948	635
0None_none_ACOCDTKP_214493.3194	769
0None_none_ACOCDTKP_215322.4023	915
0None_none_ACOCDTKP_215577.4278	301
0None_none_ACOCDTKP_215600.4301	1820
0None_none_ACOCDTKP_215656.4357	961
0None_none_ACOCDTKP_216067.4768	1366
0None_none_ACOCDTKP_216095.4796	1057
0None_none_ACOCDTKP_216181.4882	495
0None_none_ACOCDTKP_216554.5255	1663
0None_none_ACOCUNA1_211442.143	1951
0None_none_ACOCUNA1_211591.292	1112
0None_none_ACOCUNA1_212060.761	242
0None_none_ACOCUNA1_212384.1085	3751
0None_none_ACOCUNA1_212388.1089	1745
0None_none_ACOCUNA1_212462.1163	10062
0None_none_ACOCUNA1_212689.1390	224
0None_none_ACOCUNA1_213054.1755	250
0None_none_ACOCUNA1_213236.1937	1620
0None_none_ACOCUNA1_213269.1970	4387
0None_none_ACOCUNA1_213595.2296	479
0None_none_ACOCUNA1_213596.2297	6634
0None_none_ACOCUNA1_213912.2613	197
0None_none_ACOCUNA1_214211.2912	521
0None_none_ACOCUNA1_215225.3926	938
0None_none_ACOCUNA1_215292.3993	1590
0None_none_ACOCUNA1_215646.4347	866
0None_none_ACOCUNA1_215690.4391	303
0None_none_ACOCUNA1_215724.4425	2108
0None_none_ACOCUNA1_215840.4541	1537
0None_none_ACOCUNA1_216396.5097	201
0None_none_ACOCUNA1_216876.5577	1678
0None_none_ACOCUNA1_216937.5638	266
0None_none_ACOCUNA2_211586.287	1729
0None_none_ACOCUNA2_211767.468	1702
0None_none_ACOCUNA2_212081.782	968
0None_none_ACOCUNA2_212359.1060	980
0None_none_ACOCUNA2_212369.1070	332
0None_none_ACOCUNA2_212720.1421	381
0None_none_ACOCUNA2_212735.1436	832
0None_none_ACOCUNA2_213008.1709	258
0None_none_ACOCUNA2_213110.1811	254
0None_none_ACOCUNA2_213815.2516	3177
0None_none_ACOCUNA2_214243.2944	2761
0None_none_ACOCUNA2_214273.2974	1448
0None_none_ACOCUNA2_214492.3193	3588
0None_none_ACOCUNA2_214518.3219	3477
0None_none_ACOCUNA2_214589.3290	756
0None_none_ACOCUNA2_215762.4463	4906
0None_none_ACOCUNA2_215998.4699	178
0None_none_ACOCUNA2_216128.4829	375
0None_none_ACOCUNA2_216410.5111	4634
0None_none_ACOCUNA2_216540.5241	842
0None_none_ACOCUNA2_216640.5341	1488
0None_none_ACOCUNA2_216774.5475	1033
0None_none_ACOCUNA3_211877.578	128
0None_none_ACOCUNA3_211954.655	910
0None_none_ACOCUNA3_212419.1120	4789
0None_none_ACOCUNA3_212539.1240	1231
0None_none_ACOCUNA3_213041.1742	201
0None_none_ACOCUNA3_213614.2315	1291
0None_none_ACOCUNA3_213630.2331	276
0None_none_ACOCUNA3_213827.2528	1066
0None_none_ACOCUNA3_214664.3365	541
0None_none_ACOCUNA3_214842.3543	577
0None_none_ACOCUNA3_215750.4451	654
0None_none_ACOCUNA3_216141.4842	1111
0None_none_ACOCUNA3_216473.5174	94
0None_none_ACOCUNA3_216617.5318	399
0None_none_ACOCUNA3_216747.5448	2029
0None_none_ACOC_211308.9	851
0None_none_ACOC_211316.17	238
0None_none_ACOC_211335.36	2852
0None_none_ACOC_211355.56	1079
0None_none_ACOC_211362.63	688
0None_none_ACOC_211392.93	3857
0None_none_ACOC_211413.114	1248
0None_none_ACOC_211423.124	904
0None_none_ACOC_211480.181	18335
0None_none_ACOC_211481.182	1914
0None_none_ACOC_211483.184	3032
0None_none_ACOC_211503.204	2509
0None_none_ACOC_211505.206	967
0None_none_ACOC_211529.230	601
0None_none_ACOC_211560.261	469
0None_none_ACOC_211593.294	662
0None_none_ACOC_211619.320	1333
0None_none_ACOC_211632.333	4195
0None_none_ACOC_211662.363	2737
0None_none_ACOC_211684.385	193
0None_none_ACOC_211697.398	1
0None_none_ACOC_211831.532	2006
0None_none_ACOC_211854.555	2730
0None_none_ACOC_211889.590	1731
0None_none_ACOC_211898.599	2873
0None_none_ACOC_211921.622	1327
0None_none_ACOC_211983.684	1354
0None_none_ACOC_212012.713	1716
0None_none_ACOC_212036.737	1238
0None_none_ACOC_212073.774	1190
0None_none_ACOC_212115.816	1347
0None_none_ACOC_212121.822	6311
0None_none_ACOC_212141.842	1861
0None_none_ACOC_212188.889	636
0None_none_ACOC_212331.1032	1001
0None_none_ACOC_212333.1034	1089
0None_none_ACOC_212420.1121	4311
0None_none_ACOC_212437.1138	2212
0None_none_ACOC_212560.1261	2789
0None_none_ACOC_212569.1270	1811
0None_none_ACOC_212586.1287	1064
0None_none_ACOC_212620.1321	1177
0None_none_ACOC_212623.1324	1761
0None_none_ACOC_212640.1341	22262
0None_none_ACOC_212641.1342	32
0None_none_ACOC_212684.1385	1151
0None_none_ACOC_212692.1393	2573
0None_none_ACOC_212728.1429	3955
0None_none_ACOC_212839.1540	177
0None_none_ACOC_212954.1655	1651
0None_none_ACOC_213049.1750	32
0None_none_ACOC_213126.1827	1493
0None_none_ACOC_213152.1853	1730
0None_none_ACOC_213155.1856	336
0None_none_ACOC_213272.1973	594
0None_none_ACOC_213282.1983	445
0None_none_ACOC_213332.2033	598
0None_none_ACOC_213374.2075	1975
0None_none_ACOC_213474.2175	356
0None_none_ACOC_213475.2176	1560
0None_none_ACOC_213493.2194	7457
0None_none_ACOC_213500.2201	977
0None_none_ACOC_213516.2217	4082
0None_none_ACOC_213524.2225	1483
0None_none_ACOC_213551.2252	743
0None_none_ACOC_213564.2265	3245
0None_none_ACOC_213608.2309	1309
0None_none_ACOC_213612.2313	7
0None_none_ACOC_213732.2433	911
0None_none_ACOC_213757.2458	374
0None_none_ACOC_213873.2574	1706
0None_none_ACOC_213877.2578	2464
0None_none_ACOC_213949.2650	12206
0None_none_ACOC_213963.2664	95
0None_none_ACOC_214050.2751	1025
0None_none_ACOC_214067.2768	2312
0None_none_ACOC_214080.2781	1953
0None_none_ACOC_214148.2849	536
0None_none_ACOC_214169.2870	353
0None_none_ACOC_214179.2880	317
0None_none_ACOC_214314.3015	2146
0None_none_ACOC_214381.3082	3664
0None_none_ACOC_214382.3083	2854
0None_none_ACOC_214403.3104	1796
0None_none_ACOC_214491.3192	787
0None_none_ACOC_214576.3277	1741
0None_none_ACOC_214607.3308	2029
0None_none_ACOC_214611.3312	3759
0None_none_ACOC_214634.3335	1664
0None_none_ACOC_214648.3349	549
0None_none_ACOC_214652.3353	4637
0None_none_ACOC_214681.3382	25
0None_none_ACOC_214713.3414	1945
0None_none_ACOC_214763.3464	265
0None_none_ACOC_214764.3465	1
0None_none_ACOC_214816.3517	19
0None_none_ACOC_214865.3566	877
0None_none_ACOC_214869.3570	1144
0None_none_ACOC_214891.3592	913
0None_none_ACOC_214896.3597	818
0None_none_ACOC_214911.3612	4753
0None_none_ACOC_214979.3680	3258
0None_none_ACOC_214993.3694	3259
0None_none_ACOC_215015.3716	702
0None_none_ACOC_215046.3747	3729
0None_none_ACOC_215107.3808	3107
0None_none_ACOC_215109.3810	2918
0None_none_ACOC_215157.3858	1852
0None_none_ACOC_215184.3885	503
0None_none_ACOC_215326.4027	473
0None_none_ACOC_215352.4053	2116
0None_none_ACOC_215370.4071	1647
0None_none_ACOC_215389.4090	1639
0None_none_ACOC_215409.4110	402
0None_none_ACOC_215572.4273	987
0None_none_ACOC_215579.4280	2184
0None_none_ACOC_215631.4332	1571
0None_none_ACOC_215661.4362	2157
0None_none_ACOC_215712.4413	796
0None_none_ACOC_215739.4440	44
0None_none_ACOC_215742.4443	1899
0None_none_ACOC_215764.4465	11518
0None_none_ACOC_215827.4528	3741
0None_none_ACOC_215865.4566	1144
0None_none_ACOC_215894.4595	1420
0None_none_ACOC_215913.4614	1729
0None_none_ACOC_215944.4645	694
0None_none_ACOC_215955.4656	545
0None_none_ACOC_215982.4683	1751
0None_none_ACOC_215994.4695	2395
0None_none_ACOC_216012.4713	322
0None_none_ACOC_216018.4719	1749
0None_none_ACOC_216026.4727	1808
0None_none_ACOC_216200.4901	924
0None_none_ACOC_216205.4906	271
0None_none_ACOC_216235.4936	1805
0None_none_ACOC_216237.4938	1471
0None_none_ACOC_216254.4955	2669
0None_none_ACOC_216263.4964	159
0None_none_ACOC_216273.4974	696
0None_none_ACOC_216305.5006	130
0None_none_ACOC_216327.5028	1747
0None_none_ACOC_216345.5046	647
0None_none_ACOC_216356.5057	2343
0None_none_ACOC_216389.5090	1193
0None_none_ACOC_216424.5125	1930
0None_none_ACOC_216457.5158	1995
0None_none_ACOC_216549.5250	1736
0None_none_ACOC_216559.5260	2978
0None_none_ACOC_216566.5267	3311
0None_none_ACOC_216586.5287	54
0None_none_ACOC_216662.5363	1651
0None_none_ACOC_216686.5387	1702
0None_none_ACOC_216711.5412	760
0None_none_ACOC_216717.5418	3806
0None_none_ACOC_216720.5421	2606
0None_none_ACOC_216745.5446	2317
0None_none_ACOC_216777.5478	3710
0None_none_ACOC_216786.5487	2618
0None_none_ACOC_216829.5530	832
0None_none_ACOC_216833.5534	1553
0None_none_ACOC_216859.5560	4146
0None_none_ACOC_216893.5594	241
0None_none_ACOC_216919.5620	1770
0None_none_DTKPPROT_211394.95	1169
0None_none_DTKPPROT_212082.783	1712
0None_none_DTKPPROT_213000.1701	2885
0None_none_DTKPPROT_213243.1944	2799
0None_none_DTKPPROT_213497.2198	772
0None_none_DTKPPROT_213975.2676	266
0None_none_DTKPPROT_214010.2711	3395
0None_none_DTKPPROT_214113.2814	141
0None_none_DTKPPROT_214202.2903	1131
0None_none_DTKPPROT_214302.3003	1394
0None_none_DTKPPROT_214488.3189	3629
0None_none_DTKPPROT_214772.3473	1650
0None_none_DTKPPROT_215037.3738	1748
0None_none_DTKPPROT_215761.4462	1652
0None_none_DTKPPROT_215985.4686	1683
0None_none_DTKPPROT_215999.4700	1185
0None_none_DTKPPROT_216635.5336	117
0None_none_DTKPPROT_216663.5364	1598
0None_none_DTKPPROT_216884.5585	371
0None_none_DTKPPROT_216921.5622	977
0None_none_DTKP_211348.49	268
0None_none_DTKP_211353.54	5037
0None_none_DTKP_211361.62	767
0None_none_DTKP_211459.160	2240
0None_none_DTKP_211474.175	97
0None_none_DTKP_211531.232	1798
0None_none_DTKP_211561.262	1775
0None_none_DTKP_211624.325	799
0None_none_DTKP_211722.423	441
0None_none_DTKP_211747.448	1119
0None_none_DTKP_211755.456	1003
0None_none_DTKP_211761.462	3397
0None_none_DTKP_211770.471	3206
0None_none_DTKP_211784.485	1338
0None_none_DTKP_211798.499	5037
0None_none_DTKP_211866.567	104
0None_none_DTKP_211874.575	1253
0None_none_DTKP_211885.586	2584
0None_none_DTKP_211899.600	2039
0None_none_DTKP_211908.609	2141
0None_none_DTKP_211909.610	397
0None_none_DTKP_211938.639	218
0None_none_DTKP_211949.650	1856
0None_none_DTKP_211963.664	1017
0None_none_DTKP_212021.722	2392
0None_none_DTKP_212022.723	3550
0None_none_DTKP_212053.754	21
0None_none_DTKP_212064.765	1982
0None_none_DTKP_212070.771	2736
0None_none_DTKP_212071.772	990
0None_none_DTKP_212089.790	6
0None_none_DTKP_212095.796	1899
0None_none_DTKP_212133.834	4
0None_none_DTKP_212237.938	2403
0None_none_DTKP_212273.974	391
0None_none_DTKP_212293.994	899
0None_none_DTKP_212367.1068	1631
0None_none_DTKP_212368.1069	4635
0None_none_DTKP_212398.1099	2467
0None_none_DTKP_212429.1130	56
0None_none_DTKP_212459.1160	2070
0None_none_DTKP_212497.1198	2580
0None_none_DTKP_212518.1219	332
0None_none_DTKP_212709.1410	971
0None_none_DTKP_212780.1481	1973
0None_none_DTKP_212788.1489	1141
0None_none_DTKP_212908.1609	1063
0None_none_DTKP_212926.1627	544
0None_none_DTKP_212927.1628	1692
0None_none_DTKP_212930.1631	1441
0None_none_DTKP_212995.1696	2070
0None_none_DTKP_213067.1768	2764
0None_none_DTKP_213092.1793	3205
0None_none_DTKP_213122.1823	12
0None_none_DTKP_213206.1907	2101
0None_none_DTKP_213305.2006	1792
0None_none_DTKP_213315.2016	1107
0None_none_DTKP_213320.2021	535
0None_none_DTKP_213422.2123	6367
0None_none_DTKP_213430.2131	673
0None_none_DTKP_213460.2161	832
0None_none_DTKP_213509.2210	2202
0None_none_DTKP_213532.2233	649
0None_none_DTKP_213548.2249	1392
0None_none_DTKP_213581.2282	896
0None_none_DTKP_213585.2286	559
0None_none_DTKP_213649.2350	546
0None_none_DTKP_213677.2378	613
0None_none_DTKP_213710.2411	2019
0None_none_DTKP_213727.2428	796
0None_none_DTKP_213751.2452	11
0None_none_DTKP_213752.2453	1580
0None_none_DTKP_213764.2465	2095
0None_none_DTKP_213765.2466	601
0None_none_DTKP_213786.2487	1485
0None_none_DTKP_213801.2502	234
0None_none_DTKP_213821.2522	1696
0None_none_DTKP_213847.2548	1314
0None_none_DTKP_213914.2615	761
0None_none_DTKP_213979.2680	5780
0None_none_DTKP_213994.2695	418
0None_none_DTKP_214021.2722	2442
0None_none_DTKP_214038.2739	1849
0None_none_DTKP_214041.2742	2037
0None_none_DTKP_214045.2746	2129
0None_none_DTKP_214099.2800	34002
0None_none_DTKP_214112.2813	803
0None_none_DTKP_214133.2834	832
0None_none_DTKP_214134.2835	1344
0None_none_DTKP_214173.2874	1463
0None_none_DTKP_214259.2960	2282
0None_none_DTKP_214280.2981	270
0None_none_DTKP_214282.2983	2745
0None_none_DTKP_214304.3005	21
0None_none_DTKP_214311.3012	2758
0None_none_DTKP_214335.3036	1683
0None_none_DTKP_214345.3046	20
0None_none_DTKP_214383.3084	52
0None_none_DTKP_214401.3102	444
0None_none_DTKP_214627.3328	161
0None_none_DTKP_214631.3332	1084
0None_none_DTKP_214636.3337	289
0None_none_DTKP_214647.3348	4141
0None_none_DTKP_214670.3371	1033
0None_none_DTKP_214693.3394	891
0None_none_DTKP_214716.3417	2161
0None_none_DTKP_214795.3496	817
0None_none_DTKP_214899.3600	700
0None_none_DTKP_214949.3650	487
0None_none_DTKP_214959.3660	4444
0None_none_DTKP_214984.3685	996
0None_none_DTKP_215147.3848	438
0None_none_DTKP_215158.3859	1421
0None_none_DTKP_215161.3862	846
0None_none_DTKP_215167.3868	3444
0None_none_DTKP_215186.3887	1737
0None_none_DTKP_215190.3891	1498
0None_none_DTKP_215246.3947	553
0None_none_DTKP_215251.3952	1397
0None_none_DTKP_215365.4066	1521
0None_none_DTKP_215371.4072	766
0None_none_DTKP_215422.4123	387
0None_none_DTKP_215440.4141	2158
0None_none_DTKP_215494.4195	1591
0None_none_DTKP_215497.4198	1434
0None_none_DTKP_215502.4203	30
0None_none_DTKP_215538.4239	366
0None_none_DTKP_215565.4266	2499
0None_none_DTKP_215603.4304	1099
0None_none_DTKP_215648.4349	1677
0None_none_DTKP_215685.4386	2049
0None_none_DTKP_215705.4406	1982
0None_none_DTKP_215775.4476	2728
0None_none_DTKP_215877.4578	1031
0None_none_DTKP_215942.4643	2221
0None_none_DTKP_215990.4691	3254
0None_none_DTKP_216011.4712	413
0None_none_DTKP_216043.4744	1434
0None_none_DTKP_216054.4755	589
0None_none_DTKP_216056.4757	289
0None_none_DTKP_216062.4763	1593
0None_none_DTKP_216169.4870	769
0None_none_DTKP_216183.4884	384
0None_none_DTKP_216234.4935	168
0None_none_DTKP_216251.4952	1934
0None_none_DTKP_216322.5023	183
0None_none_DTKP_216346.5047	117
0None_none_DTKP_216459.5160	6
0None_none_DTKP_216501.5202	5968
0None_none_DTKP_216583.5284	1456
0None_none_DTKP_216604.5305	322
0None_none_DTKP_216614.5315	1473
0None_none_DTKP_216683.5384	1181
0None_none_DTKP_216695.5396	1042
0None_none_DTKP_216704.5405	1703
0None_none_DTKP_216760.5461	1967
0None_none_DTKP_216863.5564	1917
0None_none_GEEXDTKP_211445.146	8276
0None_none_GEEXDTKP_211623.324	829
0None_none_GEEXDTKP_211688.389	4087
0None_none_GEEXDTKP_212190.891	3724
0None_none_GEEXDTKP_212297.998	3940
0None_none_GEEXDTKP_212412.1113	633
0None_none_GEEXDTKP_212700.1401	114
0None_none_GEEXDTKP_214003.2704	1469
0None_none_GEEXDTKP_214336.3037	2384
0None_none_GEEXDTKP_214573.3274	44
0None_none_GEEXDTKP_214904.3605	633
0None_none_GEEXDTKP_214946.3647	1470
0None_none_GEEXDTKP_215374.4075	925
0None_none_GEEXDTKP_215692.4393	2784
0None_none_GEEXDTKP_216076.4777	389
0None_none_GEEXDTKP_216147.4848	1267
0None_none_GEEXDTKP_216357.5058	31989
0None_none_GEEXUNA1_211458.159	1636
0None_none_GEEXUNA1_211927.628	329
0None_none_GEEXUNA1_212030.731	2693
0None_none_GEEXUNA1_212514.1215	295
0None_none_GEEXUNA1_213052.1753	346
0None_none_GEEXUNA1_213394.2095	1259
0None_none_GEEXUNA1_215086.3787	1472
0None_none_GEEXUNA1_215111.3812	763
0None_none_GEEXUNA1_215472.4173	54
0None_none_GEEXUNA1_215727.4428	167
0None_none_GEEXUNA1_215973.4674	4312
0None_none_GEEXUNA1_216309.5010	956
0None_none_GEEXUNA1_216330.5031	1323
0None_none_GEEXUNA1_216479.5180	1386
0None_none_GEEXUNA1_216804.5505	1937
0None_none_GEEXUNA2_211396.97	256
0None_none_GEEXUNA2_212003.704	1665
0None_none_GEEXUNA2_212477.1178	820
0None_none_GEEXUNA2_212617.1318	977
0None_none_GEEXUNA2_212678.1379	1792
0None_none_GEEXUNA2_212706.1407	4778
0None_none_GEEXUNA2_212784.1485	2343
0None_none_GEEXUNA2_212904.1605	1359
0None_none_GEEXUNA2_213174.1875	1368
0None_none_GEEXUNA2_213431.2132	4316
0None_none_GEEXUNA2_214338.3039	1016
0None_none_GEEXUNA2_214369.3070	65
0None_none_GEEXUNA2_214749.3450	1060
0None_none_GEEXUNA2_214903.3604	4404
0None_none_GEEXUNA2_215016.3717	1913
0None_none_GEEXUNA2_215339.4040	22
0None_none_GEEXUNA2_215623.4324	1129
0None_none_GEEXUNA2_215757.4458	1294
0None_none_GEEXUNA2_215826.4527	1498
0None_none_GEEXUNA2_215920.4621	462
0None_none_GEEXUNA2_216002.4703	4226
0None_none_GEEXUNA2_216233.4934	1207
0None_none_GEEXUNA2_216428.5129	654
0None_none_GEEXUNA2_216838.5539	119
0None_none_GEEXUNA3_212530.1231	291
0None_none_GEEXUNA3_213258.1959	140
0None_none_GEEXUNA3_213501.2202	2025
0None_none_GEEXUNA3_214001.2702	2014
0None_none_GEEXUNA3_214220.2921	487
0None_none_GEEXUNA3_214462.3163	610
0None_none_GEEXUNA3_214615.3316	1645
0None_none_GEEXUNA3_214735.3436	934
0None_none_GEEXUNA3_214818.3519	640
0None_none_GEEXUNA3_215669.4370	1091
0None_none_GEEXUNA3_216050.4751	1229
0None_none_GEEXUNA3_216333.5034	830
0None_none_GEEXUNA3_216492.5193	3172
0None_none_GEEXUNA3_216545.5246	108
0None_none_GEEX_211358.59	2775
0None_none_GEEX_211395.96	546
0None_none_GEEX_211447.148	2034
0None_none_GEEX_211470.171	3276
0None_none_GEEX_211541.242	66
0None_none_GEEX_211555.256	1183
0None_none_GEEX_211605.306	2862
0None_none_GEEX_211608.309	1497
0None_none_GEEX_211609.310	1804
0None_none_GEEX_211696.397	878
0None_none_GEEX_211701.402	129
0None_none_GEEX_211730.431	554
0None_none_GEEX_211802.503	342
0None_none_GEEX_211817.518	12
0None_none_GEEX_211849.550	6439
0None_none_GEEX_212014.715	288
0None_none_GEEX_212019.720	2362
0None_none_GEEX_212041.742	1053
0None_none_GEEX_212108.809	1038
0None_none_GEEX_212109.810	1219
0None_none_GEEX_212144.845	796
0None_none_GEEX_212192.893	435
0None_none_GEEX_212205.906	1009
0None_none_GEEX_212207.908	1258
0None_none_GEEX_212230.931	1895
0None_none_GEEX_212232.933	1959
0None_none_GEEX_212233.934	616
0None_none_GEEX_212265.966	1964
0None_none_GEEX_212269.970	1612
0None_none_GEEX_212272.973	849
0None_none_GEEX_212278.979	850
0None_none_GEEX_212285.986	2657
0None_none_GEEX_212332.1033	3571
0None_none_GEEX_212372.1073	3474
0None_none_GEEX_212390.1091	1587
0None_none_GEEX_212410.1111	1486
0None_none_GEEX_212438.1139	577
0None_none_GEEX_212452.1153	3641
0None_none_GEEX_212533.1234	985
0None_none_GEEX_212537.1238	619
0None_none_GEEX_212568.1269	1210
0None_none_GEEX_212593.1294	351
0None_none_GEEX_212629.1330	1872
0None_none_GEEX_212650.1351	3167
0None_none_GEEX_212651.1352	2607
0None_none_GEEX_212695.1396	222
0None_none_GEEX_212699.1400	3408
0None_none_GEEX_212710.1411	631
0None_none_GEEX_212719.1420	311
0None_none_GEEX_212757.1458	1760
0None_none_GEEX_212795.1496	156
0None_none_GEEX_212831.1532	1632
0None_none_GEEX_212901.1602	2836
0None_none_GEEX_212963.1664	1582
0None_none_GEEX_212969.1670	1701
0None_none_GEEX_213013.1714	4762
0None_none_GEEX_213040.1741	400
0None_none_GEEX_213055.1756	2049
0None_none_GEEX_213075.1776	501
0None_none_GEEX_213090.1791	3066
0None_none_GEEX_213108.1809	767
0None_none_GEEX_213132.1833	4137
0None_none_GEEX_213133.1834	807
0None_none_GEEX_213151.1852	1680
0None_none_GEEX_213284.1985	1369
0None_none_GEEX_213295.1996	830
0None_none_GEEX_213303.2004	2450
0None_none_GEEX_213338.2039	1348
0None_none_GEEX_213354.2055	407
0None_none_GEEX_213397.2098	1574
0None_none_GEEX_213441.2142	503
0None_none_GEEX_213459.2160	728
0None_none_GEEX_213529.2230	4343
0None_none_GEEX_213533.2234	1240
0None_none_GEEX_213536.2237	117
0None_none_GEEX_213562.2263	1560
0None_none_GEEX_213634.2335	1812
0None_none_GEEX_213638.2339	380
0None_none_GEEX_213651.2352	2499
0None_none_GEEX_213718.2419	624
0None_none_GEEX_213724.2425	2102
0None_none_GEEX_213767.2468	256
0None_none_GEEX_213804.2505	26
0None_none_GEEX_213819.2520	859
0None_none_GEEX_213831.2532	2556
0None_none_GEEX_213856.2557	3791
0None_none_GEEX_213869.2570	124
0None_none_GEEX_213871.2572	2256
0None_none_GEEX_213889.2590	406
0None_none_GEEX_213903.2604	725
0None_none_GEEX_213908.2609	1491
0None_none_GEEX_213921.2622	42
0None_none_GEEX_213947.2648	958
0None_none_GEEX_213971.2672	1327
0None_none_GEEX_213978.2679	1839
0None_none_GEEX_214004.2705	220
0None_none_GEEX_214044.2745	2556
0None_none_GEEX_214077.2778	154
0None_none_GEEX_214120.2821	1968
0None_none_GEEX_214122.2823	1817
0None_none_GEEX_214125.2826	3248
0None_none_GEEX_214192.2893	864
0None_none_GEEX_214242.2943	1253
0None_none_GEEX_214252.2953	1752
0None_none_GEEX_214268.2969	2873
0None_none_GEEX_214285.2986	966
0None_none_GEEX_214292.2993	2180
0None_none_GEEX_214390.3091	2821
0None_none_GEEX_214494.3195	2097
0None_none_GEEX_214512.3213	1233
0None_none_GEEX_214516.3217	592
0None_none_GEEX_214583.3284	2072
0None_none_GEEX_214593.3294	1353
0None_none_GEEX_214598.3299	1636
0None_none_GEEX_214658.3359	1056
0None_none_GEEX_214674.3375	3619
0None_none_GEEX_214689.3390	1773
0None_none_GEEX_214706.3407	180
0None_none_GEEX_214777.3478	2832
0None_none_GEEX_214792.3493	745
0None_none_GEEX_214835.3536	1475
0None_none_GEEX_214934.3635	1447
0None_none_GEEX_214953.3654	3679
0None_none_GEEX_214956.3657	985
0None_none_GEEX_214980.3681	1210
0None_none_GEEX_215006.3707	43
0None_none_GEEX_215088.3789	102
0None_none_GEEX_215114.3815	1431
0None_none_GEEX_215162.3863	793
0None_none_GEEX_215207.3908	1565
0None_none_GEEX_215220.3921	1700
0None_none_GEEX_215230.3931	2258
0None_none_GEEX_215254.3955	728
0None_none_GEEX_215261.3962	4039
0None_none_GEEX_215265.3966	131
0None_none_GEEX_215274.3975	763
0None_none_GEEX_215319.4020	477
0None_none_GEEX_215360.4061	2950
0None_none_GEEX_215364.4065	1523
0None_none_GEEX_215414.4115	936
0None_none_GEEX_215454.4155	658
0None_none_GEEX_215459.4160	6
0None_none_GEEX_215516.4217	937
0None_none_GEEX_215524.4225	1
0None_none_GEEX_215530.4231	1567
0None_none_GEEX_215532.4233	1151
0None_none_GEEX_215535.4236	436
0None_none_GEEX_215542.4243	2202
0None_none_GEEX_215551.4252	2357
0None_none_GEEX_215590.4291	3
0None_none_GEEX_215611.4312	1515
0None_none_GEEX_215650.4351	612
0None_none_GEEX_215702.4403	1130
0None_none_GEEX_215718.4419	2889
0None_none_GEEX_215786.4487	943
0None_none_GEEX_215822.4523	31
0None_none_GEEX_215846.4547	1484
0None_none_GEEX_215899.4600	173
0None_none_GEEX_215953.4654	3709
0None_none_GEEX_216051.4752	109
0None_none_GEEX_216079.4780	953
0None_none_GEEX_216100.4801	108
0None_none_GEEX_216272.4973	3290
0None_none_GEEX_216310.5011	1536
0None_none_GEEX_216405.5106	4072
0None_none_GEEX_216409.5110	873
0None_none_GEEX_216450.5151	1372
0None_none_GEEX_216461.5162	1179
0None_none_GEEX_216546.5247	12529
0None_none_GEEX_216670.5371	10194
0None_none_GEEX_216746.5447	819
0None_none_GEEX_216840.5541	778
0None_none_GEEX_216882.5583	145
0None_none_GEEX_216890.5591	46
0None_none_GEEX_216928.5629	2548
0None_none_GEEX_216929.5630	789
0None_none_GEEX_216941.5642	1189
0None_none_MEPRDTKP_211397.98	891
0None_none_MEPRDTKP_211984.685	475
0None_none_MEPRDTKP_212024.725	2908
0None_none_MEPRDTKP_212155.856	1862
0None_none_MEPRDTKP_212281.982	235
0None_none_MEPRDTKP_212499.1200	1571
0None_none_MEPRDTKP_212521.1222	283
0None_none_MEPRDTKP_213472.2173	249
0None_none_MEPRDTKP_213646.2347	2525
0None_none_MEPRDTKP_213881.2582	253
0None_none_MEPRDTKP_213885.2586	464
0None_none_MEPRDTKP_214193.2894	2999
0None_none_MEPRDTKP_214459.3160	8135
0None_none_MEPRDTKP_214622.3323	1939
0None_none_MEPRDTKP_214898.3599	564
0None_none_MEPRDTKP_215133.3834	92
0None_none_MEPRDTKP_215206.3907	626
0None_none_MEPRDTKP_215330.4031	360
0None_none_MEPRDTKP_215714.4415	1340
0None_none_MEPRDTKP_215974.4675	3012
0None_none_MEPRDTKP_216143.4844	763
0None_none_MEPRDTKP_216161.4862	109
0None_none_MEPRDTKP_216297.4998	361
0None_none_MEPRDTKP_216471.5172	75
0None_none_MEPRDTKP_216651.5352	2515
0None_none_MEPRDTKP_216770.5471	366
0None_none_MEPRUNA1_211321.22	1360
0None_none_MEPRUNA1_211659.360	827
0None_none_MEPRUNA1_211881.582	258
0None_none_MEPRUNA1_212087.788	3627
0None_none_MEPRUNA1_212174.875	2332
0None_none_MEPRUNA1_212955.1656	876
0None_none_MEPRUNA1_212967.1668	2188
0None_none_MEPRUNA1_213451.2152	37
0None_none_MEPRUNA1_213606.2307	1284
0None_none_MEPRUNA1_213679.2380	1869
0None_none_MEPRUNA1_214042.2743	1267
0None_none_MEPRUNA1_214333.3034	825
0None_none_MEPRUNA1_214687.3388	3352
0None_none_MEPRUNA1_214699.3400	61102
0None_none_MEPRUNA1_214787.3488	2423
0None_none_MEPRUNA1_215012.3713	1736
0None_none_MEPRUNA1_215223.3924	488
0None_none_MEPRUNA1_215375.4076	308
0None_none_MEPRUNA1_215515.4216	1876
0None_none_MEPRUNA1_215919.4620	1319
0None_none_MEPRUNA1_216027.4728	588
0None_none_MEPRUNA1_216061.4762	151
0None_none_MEPRUNA1_216078.4779	23
0None_none_MEPRUNA1_216616.5317	1457
0None_none_MEPRUNA1_216618.5319	3149
0None_none_MEPRUNA1_216814.5515	6488
0None_none_MEPRUNA1_216821.5522	851
0None_none_MEPRUNA2_211349.50	1765
0None_none_MEPRUNA2_211384.85	3668
0None_none_MEPRUNA2_211509.210	1775
0None_none_MEPRUNA2_212450.1151	909
0None_none_MEPRUNA2_212543.1244	3428
0None_none_MEPRUNA2_212983.1684	482
0None_none_MEPRUNA2_213022.1723	3230
0None_none_MEPRUNA2_213527.2228	1224
0None_none_MEPRUNA2_213553.2254	1455
0None_none_MEPRUNA2_213658.2359	1560
0None_none_MEPRUNA2_213684.2385	1414
0None_none_MEPRUNA2_214121.2822	111
0None_none_MEPRUNA2_214175.2876	2278
0None_none_MEPRUNA2_214340.3041	553
0None_none_MEPRUNA2_214406.3107	3594
0None_none_MEPRUNA2_214771.3472	1703
0None_none_MEPRUNA2_214935.3636	1982
0None_none_MEPRUNA2_215362.4063	568
0None_none_MEPRUNA2_215576.4277	1405
0None_none_MEPRUNA2_215797.4498	718
0None_none_MEPRUNA2_216087.4788	3451
0None_none_MEPRUNA2_216172.4873	274
0None_none_MEPRUNA2_216442.5143	27
0None_none_MEPRUNA2_216467.5168	2041
0None_none_MEPRUNA2_216658.5359	734
0None_none_MEPRUNA2_216678.5379	2402
0None_none_MEPRUNA3_211452.153	3172
0None_none_MEPRUNA3_211656.357	2966
0None_none_MEPRUNA3_212407.1108	385
0None_none_MEPRUNA3_212701.1402	1811
0None_none_MEPRUNA3_212752.1453	690
0None_none_MEPRUNA3_212872.1573	964
0None_none_MEPRUNA3_212971.1672	816
0None_none_MEPRUNA3_213233.1934	353
0None_none_MEPRUNA3_213280.1981	1272
0None_none_MEPRUNA3_214572.3273	669
0None_none_MEPRUNA3_216672.5373	4276
0None_none_MEPRUNA3_216796.5497	675
0None_none_MEPRUNA3_216920.5621	1310
0None_none_MEPR_211338.39	752
0None_none_MEPR_211347.48	325
0None_none_MEPR_211410.111	284
0None_none_MEPR_211461.162	1183
0None_none_MEPR_211471.172	1635
0None_none_MEPR_211507.208	2692
0None_none_MEPR_211567.268	3155
0None_none_MEPR_211635.336	1268
0None_none_MEPR_211641.342	1483
0None_none_MEPR_211671.372	40
0None_none_MEPR_211709.410	3072
0None_none_MEPR_211740.441	310
0None_none_MEPR_211787.488	1583
0None_none_MEPR_211795.496	420
0None_none_MEPR_211796.497	1854
0None_none_MEPR_211828.529	950
0None_none_MEPR_211835.536	807
0None_none_MEPR_211868.569	1656
0None_none_MEPR_211892.593	354
0None_none_MEPR_211907.608	12223
0None_none_MEPR_211915.616	12398
0None_none_MEPR_211947.648	3556
0None_none_MEPR_211959.660	1794
0None_none_MEPR_211964.665	3806
0None_none_MEPR_212018.719	3516
0None_none_MEPR_212086.787	2994
0None_none_MEPR_212092.793	24
0None_none_MEPR_212129.830	267
0None_none_MEPR_212146.847	1115
0None_none_MEPR_212251.952	3786
0None_none_MEPR_212277.978	739
0None_none_MEPR_212290.991	2459
0None_none_MEPR_212391.1092	7
0None_none_MEPR_212395.1096	540
0None_none_MEPR_212402.1103	523
0None_none_MEPR_212428.1129	1580
0None_none_MEPR_212457.1158	1170
0None_none_MEPR_212458.1159	1934
0None_none_MEPR_212464.1165	716
0None_none_MEPR_212469.1170	827
0None_none_MEPR_212495.1196	1723
0None_none_MEPR_212571.1272	2824
0None_none_MEPR_212588.1289	1605
0None_none_MEPR_212614.1315	1518
0None_none_MEPR_212649.1350	1581
0None_none_MEPR_212708.1409	1376
0None_none_MEPR_212794.1495	336
0None_none_MEPR_212804.1505	1062
0None_none_MEPR_212869.1570	3068
0None_none_MEPR_212895.1596	8738
0None_none_MEPR_212974.1675	64
0None_none_MEPR_212990.1691	299
0None_none_MEPR_212998.1699	709
0None_none_MEPR_213023.1724	1220
0None_none_MEPR_213051.1752	97
0None_none_MEPR_213063.1764	3137
0None_none_MEPR_213196.1897	2834
0None_none_MEPR_213293.1994	1616
0None_none_MEPR_213298.1999	256
0None_none_MEPR_213366.2067	2701
0None_none_MEPR_213415.2116	2970
0None_none_MEPR_213443.2144	983
0None_none_MEPR_213575.2276	1569
0None_none_MEPR_213587.2288	4921
0None_none_MEPR_213598.2299	18
0None_none_MEPR_213616.2317	3653
0None_none_MEPR_213657.2358	14
0None_none_MEPR_213689.2390	1159
0None_none_MEPR_213690.2391	692
0None_none_MEPR_213705.2406	1479
0None_none_MEPR_213855.2556	174
0None_none_MEPR_213897.2598	1455
0None_none_MEPR_213900.2601	3
0None_none_MEPR_213918.2619	345
0None_none_MEPR_213938.2639	1119
0None_none_MEPR_213957.2658	2568
0None_none_MEPR_213998.2699	13
0None_none_MEPR_214096.2797	1552
0None_none_MEPR_214131.2832	2679
0None_none_MEPR_214253.2954	500
0None_none_MEPR_214290.2991	526
0None_none_MEPR_214353.3054	1571
0None_none_MEPR_214400.3101	1363
0None_none_MEPR_214495.3196	757
0None_none_MEPR_214507.3208	706
0None_none_MEPR_214508.3209	2729
0None_none_MEPR_214530.3231	1237
0None_none_MEPR_214538.3239	930
0None_none_MEPR_214551.3252	789
0None_none_MEPR_214564.3265	368
0None_none_MEPR_214617.3318	4328
0None_none_MEPR_214653.3354	998
0None_none_MEPR_214700.3401	1274
0None_none_MEPR_214746.3447	1878
0None_none_MEPR_214750.3451	3335
0None_none_MEPR_214756.3457	1438
0None_none_MEPR_214762.3463	2166
0None_none_MEPR_214790.3491	1468
0None_none_MEPR_214807.3508	647
0None_none_MEPR_214845.3546	1415
0None_none_MEPR_214916.3617	1590
0None_none_MEPR_214918.3619	257
0None_none_MEPR_214947.3648	3462
0None_none_MEPR_214964.3665	1700
0None_none_MEPR_215031.3732	881
0None_none_MEPR_215043.3744	1239
0None_none_MEPR_215074.3775	219
0None_none_MEPR_215098.3799	5106
0None_none_MEPR_215169.3870	423
0None_none_MEPR_215309.4010	1702
0None_none_MEPR_215480.4181	1451
0None_none_MEPR_215506.4207	690
0None_none_MEPR_215591.4292	528
0None_none_MEPR_215612.4313	1339
0None_none_MEPR_215633.4334	2331
0None_none_MEPR_215654.4355	196
0None_none_MEPR_215675.4376	547
0None_none_MEPR_215703.4404	2563
0None_none_MEPR_215734.4435	1965
0None_none_MEPR_215766.4467	605
0None_none_MEPR_215784.4485	202
0None_none_MEPR_215804.4505	1291
0None_none_MEPR_215907.4608	24
0None_none_MEPR_215909.4610	2434
0None_none_MEPR_215928.4629	7
0None_none_MEPR_215930.4631	3983
0None_none_MEPR_215950.4651	1342
0None_none_MEPR_215980.4681	931
0None_none_MEPR_216025.4726	2282
0None_none_MEPR_216030.4731	567
0None_none_MEPR_216144.4845	3762
0None_none_MEPR_216188.4889	139
0None_none_MEPR_216248.4949	3130
0None_none_MEPR_216286.4987	41
0None_none_MEPR_216307.5008	803
0None_none_MEPR_216347.5048	253
0None_none_MEPR_216373.5074	833
0None_none_MEPR_216383.5084	2106
0None_none_MEPR_216402.5103	54
0None_none_MEPR_216452.5153	824
0None_none_MEPR_216470.5171	2574
0None_none_MEPR_216512.5213	2746
0None_none_MEPR_216524.5225	401
0None_none_MEPR_216638.5339	478
0None_none_MEPR_216648.5349	2091
0None_none_MEPR_216656.5357	1146
0None_none_MEPR_216698.5399	1657
0None_none_MEPR_216738.5439	189
0None_none_MEPR_216783.5484	1864
0None_none_MEPR_216837.5538	1511
0None_none_MEPR_216905.5606	1270
0None_none_MEPR_216931.5632	1828
0None_none_MEPR_216932.5633	2100
0None_none_PROT_211363.64	2473
0None_none_PROT_211398.99	1656
0None_none_PROT_211401.102	133
0None_none_PROT_211415.116	1055
0None_none_PROT_211437.138	361
0None_none_PROT_211490.191	553
0None_none_PROT_211492.193	1840
0None_none_PROT_211544.245	2267
0None_none_PROT_211590.291	269
0None_none_PROT_211611.312	3707
0None_none_PROT_211618.319	2435
0None_none_PROT_211679.380	536
0None_none_PROT_211694.395	1228
0None_none_PROT_211711.412	53
0None_none_PROT_211717.418	1451
0None_none_PROT_211768.469	95
0None_none_PROT_211772.473	2367
0None_none_PROT_211845.546	4331
0None_none_PROT_211861.562	1708
0None_none_PROT_211918.619	696
0None_none_PROT_211923.624	636
0None_none_PROT_211939.640	199
0None_none_PROT_211940.641	1406
0None_none_PROT_211997.698	4134
0None_none_PROT_212010.711	418
0None_none_PROT_212088.789	502
0None_none_PROT_212193.894	2039
0None_none_PROT_212198.899	14
0None_none_PROT_212201.902	3929
0None_none_PROT_212202.903	2109
0None_none_PROT_212217.918	1286
0None_none_PROT_212296.997	756
0None_none_PROT_212305.1006	213
0None_none_PROT_212317.1018	522
0None_none_PROT_212449.1150	1787
0None_none_PROT_212451.1152	181
0None_none_PROT_212478.1179	1604
0None_none_PROT_212480.1181	1617
0None_none_PROT_212660.1361	3159
0None_none_PROT_212731.1432	2213
0None_none_PROT_212742.1443	1625
0None_none_PROT_212760.1461	724
0None_none_PROT_212826.1527	848
0None_none_PROT_212876.1577	7693
0None_none_PROT_212877.1578	2665
0None_none_PROT_212933.1634	1824
0None_none_PROT_213010.1711	879
0None_none_PROT_213056.1757	864
0None_none_PROT_213061.1762	1092
0None_none_PROT_213182.1883	551
0None_none_PROT_213211.1912	1777
0None_none_PROT_213260.1961	2075
0None_none_PROT_213287.1988	2923
0None_none_PROT_213312.2013	781
0None_none_PROT_213352.2053	116
0None_none_PROT_213434.2135	3859
0None_none_PROT_213454.2155	312
0None_none_PROT_213502.2203	386
0None_none_PROT_213511.2212	620
0None_none_PROT_213537.2238	640
0None_none_PROT_213542.2243	195
0None_none_PROT_213543.2244	801
0None_none_PROT_213609.2310	967
0None_none_PROT_213653.2354	785
0None_none_PROT_213663.2364	437
0None_none_PROT_213667.2368	5568
0Safe_safe_DTKP_205505.5456	9348
0Safe_safe_DTKP_205506.5457	1259
0Safe_safe_DTKP_205508.5459	2315
0Safe_safe_DTKP_205510.5461	2107
0Safe_safe_DTKP_205511.5462	899
0Safe_safe_DTKP_205512.5463	600
0Safe_safe_DTKP_205514.5465	1275
0Safe_safe_DTKP_205516.5467	458
0Safe_safe_DTKP_205518.5469	1225
0Safe_safe_DTKP_205519.5470	1671
0Safe_safe_DTKP_205520.5471	1384
0Safe_safe_DTKP_205521.5472	3600
0Safe_safe_DTKP_205523.5474	3673
0Safe_safe_DTKP_205524.5475	442
0Safe_safe_DTKP_205525.5476	1420
0Safe_safe_DTKP_205526.5477	1527
0Safe_safe_DTKP_205527.5478	1108
0Safe_safe_DTKP_205529.5480	1260
0Safe_safe_DTKP_205531.5482	719
0Safe_safe_DTKP_205532.5483	881
0Safe_safe_DTKP_205533.5484	976
0Safe_safe_DTKP_205535.5486	1303
0Safe_safe_DTKP_205536.5487	937
0Safe_safe_DTKP_205537.5488	1181
0Safe_safe_DTKP_205538.5489	988
0Safe_safe_DTKP_205540.5491	1098
0Safe_safe_DTKP_205541.5492	1692
0Safe_safe_DTKP_205542.5493	1955
0Safe_safe_DTKP_205543.5494	5705
0Safe_safe_DTKP_205545.5496	1171
0Safe_safe_DTKP_205546.5497	5496
0Safe_safe_DTKP_205547.5498	3262
0Safe_safe_DTKP_205548.5499	1948
0Safe_safe_DTKP_205549.5500	2028
0Safe_safe_DTKP_205550.5501	828
0Safe_safe_DTKP_205552.5503	2386
0Safe_safe_DTKP_205555.5506	1590
0Safe_safe_DTKP_205556.5507	1307
0Safe_safe_DTKP_205557.5508	1803
0Safe_safe_DTKP_205558.5509	1356
0Safe_safe_DTKP_205559.5510	1353
0Safe_safe_DTKP_205560.5511	2559
0Safe_safe_DTKP_205563.5514	850
0Safe_safe_DTKP_205564.5515	950
0Safe_safe_DTKP_205565.5516	1146
0Safe_safe_DTKP_205566.5517	4277
0Safe_safe_DTKP_205567.5518	1503
0Safe_safe_DTKP_205568.5519	2224
0Safe_safe_DTKP_205569.5520	2122
0Safe_safe_DTKP_205571.5522	710
0Safe_safe_DTKP_205572.5523	342
0Safe_safe_DTKP_205573.5524	365
0Safe_safe_DTKP_205574.5525	3172
0Safe_safe_DTKP_205575.5526	1336
0Safe_safe_DTKP_205577.5528	2504
0Safe_safe_DTKP_205578.5529	1789
0Safe_safe_DTKP_205579.5530	928
0Safe_safe_DTKP_205580.5531	783
0Safe_safe_DTKP_205581.5532	73
0Safe_safe_DTKP_205582.5533	2091
0Safe_safe_DTKP_205585.5536	499
0Safe_safe_DTKP_205586.5537	12451
0Safe_safe_DTKP_205587.5538	1314
0Safe_safe_DTKP_205588.5539	671
0Safe_safe_DTKP_205589.5540	1652
0Safe_safe_DTKP_205590.5541	2146
0Safe_safe_DTKP_205591.5542	2348
0Safe_safe_DTKP_205592.5543	1085
0Safe_safe_DTKP_205593.5544	1038
0Safe_safe_DTKP_205594.5545	2324
0Safe_safe_DTKP_205596.5547	943
0Safe_safe_DTKP_205598.5549	3218
0Safe_safe_DTKP_205600.5551	1621
0Safe_safe_DTKP_205601.5552	270
0Safe_safe_DTKP_205603.5554	1521
0Safe_safe_DTKP_205604.5555	2679
0Safe_safe_DTKP_205605.5556	5969
0Safe_safe_DTKP_205606.5557	1001
0Safe_safe_DTKP_205607.5558	2113
0Safe_safe_DTKP_205608.5559	2079
0Safe_safe_DTKP_205610.5561	641
0Safe_safe_DTKP_205611.5562	891
0Safe_safe_DTKP_205613.5564	525
0Safe_safe_DTKP_205614.5565	806
0Safe_safe_DTKP_205615.5566	409
0Safe_safe_DTKP_205616.5567	1582
0Safe_safe_DTKP_205617.5568	2961
0Safe_safe_DTKP_205618.5569	1468
0Safe_safe_DTKP_205620.5571	1721
0Safe_safe_DTKP_205621.5572	577
0Safe_safe_DTKP_205622.5573	2377
0Safe_safe_DTKP_205623.5574	1053
0Safe_safe_DTKP_205624.5575	1576
0Safe_safe_DTKP_205625.5576	2887
0Safe_safe_DTKP_205626.5577	1735
0Safe_safe_DTKP_205627.5578	1804
0Safe_safe_DTKP_205628.5579	1904
0Safe_safe_DTKP_205629.5580	1059
0Safe_safe_DTKP_205630.5581	1855
0Safe_safe_DTKP_205631.5582	2675
0Safe_safe_DTKP_205632.5583	105
0Safe_safe_DTKP_205635.5586	657
0Safe_safe_DTKP_205636.5587	1276
0Safe_safe_DTKP_205637.5588	925
0Safe_safe_DTKP_205638.5589	1527
0Safe_safe_DTKP_205639.5590	389
0Safe_safe_DTKP_205641.5592	1268
0Safe_safe_DTKP_205643.5594	3396
0Safe_safe_DTKP_205645.5596	1071
0Safe_safe_DTKP_205646.5597	3694
0Safe_safe_DTKP_205648.5599	889
0Safe_safe_DTKP_205650.5601	1987
0Safe_safe_DTKP_205651.5602	800
0Safe_safe_DTKP_205652.5603	1456
0Safe_safe_DTKP_205653.5604	925
0Safe_safe_DTKP_205654.5605	633
0Safe_safe_DTKP_205655.5606	185
0Safe_safe_DTKP_205657.5608	1554
0Safe_safe_DTKP_205659.5610	1101
0Safe_safe_DTKP_205660.5611	606
0Safe_safe_DTKP_205662.5613	1318
0Safe_safe_DTKP_205663.5614	1363
0Safe_safe_DTKP_205664.5615	1133
0Safe_safe_DTKP_205665.5616	7627
0Safe_safe_DTKP_205666.5617	18842
0Safe_safe_DTKP_205667.5618	1475
0Safe_safe_DTKP_205668.5619	3244
0Safe_safe_DTKP_205670.5621	1029
0Safe_safe_DTKP_205671.5622	1717
0Safe_safe_DTKP_205672.5623	2737
0Safe_safe_DTKP_205673.5624	621
0Safe_safe_DTKP_205675.5626	560
0Safe_safe_DTKP_205676.5627	1516
0Safe_safe_DTKP_205678.5629	1915
0Safe_safe_DTKP_205679.5630	3131
0Safe_safe_DTKP_205680.5631	1516
0Safe_safe_DTKP_205682.5633	2416
0Safe_safe_DTKP_205683.5634	1128
0Safe_safe_DTKP_205684.5635	2069
0Safe_safe_DTKP_205686.5637	1332
0Safe_safe_DTKP_205687.5638	2614
0Safe_safe_DTKP_205689.5640	315
0Safe_safe_DTKP_205690.5641	3590
0Safe_safe_DTKP_205691.5642	880
0Safe_safe_DTKP_205693.5644	1540
0Safe_safe_DTKP_205694.5645	578
0Safe_safe_DTKP_205695.5646	1586
0Safe_safe_DTKP_205696.5647	3773
0Safe_safe_DTKP_205697.5648	993
0Safe_safe_DTKP_205698.5649	483
0Safe_safe_DTKP_205699.5650	2171
0Safe_safe_DTKP_205700.5651	1319
0Safe_safe_DTKP_205701.5652	3439
0Safe_safe_DTKP_205703.5654	1608
0Safe_safe_DTKP_205704.5655	1770
0Safe_safe_DTKP_205705.5656	1857
0Safe_safe_DTKP_205706.5657	1428
0Safe_safe_DTKP_205707.5658	2943
0Safe_safe_DTKP_205710.5661	2637
0Safe_safe_DTKP_205711.5662	1540
0Safe_safe_DTKP_205712.5663	2514
0Safe_safe_DTKP_205713.5664	663
0Safe_safe_DTKP_205714.5665	2874
0Safe_safe_DTKP_205715.5666	3192
0Safe_safe_DTKP_205716.5667	2618
0Safe_safe_DTKP_205717.5668	3000
0Safe_safe_DTKP_205719.5670	937
0Safe_safe_DTKP_205721.5672	3296
0Safe_safe_DTKP_205722.5673	286
0Safe_safe_DTKP_205723.5674	2216
0Safe_safe_DTKP_205724.5675	286
0Safe_safe_DTKP_205725.5676	3225
0Safe_safe_DTKP_205726.5677	1074
0Safe_safe_DTKP_205727.5678	708
0Safe_safe_DTKP_205728.5679	1086
0Safe_safe_DTKP_205730.5681	3025
0Safe_safe_DTKP_205731.5682	3508
0Safe_safe_DTKP_205732.5683	1854
0Safe_safe_DTKP_205733.5684	2446
0Safe_safe_DTKP_205734.5685	1496
0Safe_safe_DTKP_205736.5687	1232
0Safe_safe_DTKP_205737.5688	752
0Safe_safe_DTKP_205738.5689	1400
0Safe_safe_DTKP_205739.5690	3497
0Safe_safe_DTKP_205740.5691	2437
0Safe_safe_DTKP_205742.5693	2003
0Safe_safe_DTKP_205743.5694	2705
0Safe_safe_DTKP_205744.5695	5060
0Safe_safe_DTKP_205746.5697	1828
0Safe_safe_DTKP_205747.5698	1687
0Safe_safe_DTKP_205748.5699	2912
0Safe_safe_DTKP_205750.5701	1524
0Safe_safe_DTKP_205751.5702	1609
0Safe_safe_DTKP_205752.5703	1176
0Safe_safe_DTKP_205753.5704	1626
0Safe_safe_DTKP_205754.5705	2163
0Safe_safe_DTKP_205755.5706	843
0Safe_safe_DTKP_205758.5709	686
0Safe_safe_DTKP_205759.5710	2898
0Safe_safe_DTKP_205760.5711	984
0Safe_safe_DTKP_205761.5712	666
0Safe_safe_DTKP_205763.5714	669
0Safe_safe_DTKP_205764.5715	5492
0Safe_safe_DTKP_205765.5716	1603
0Safe_safe_DTKP_205768.5719	3101
0Safe_safe_DTKP_205769.5720	6765
0Safe_safe_DTKP_205770.5721	1984
0Safe_safe_DTKP_205772.5723	589
0Safe_safe_DTKP_205773.5724	2378
0Safe_safe_DTKP_205775.5726	360
0Safe_safe_DTKP_205776.5727	1782
0Safe_safe_DTKP_205777.5728	3190
0Safe_safe_DTKP_205779.5730	576
0Safe_safe_DTKP_205780.5731	1404
0Safe_safe_DTKP_205781.5732	2622
0Safe_safe_DTKP_205782.5733	4467
0Safe_safe_DTKP_205783.5734	198
0Safe_safe_DTKP_205787.5738	2015
0Safe_safe_DTKP_205788.5739	5740
0Safe_safe_DTKP_205789.5740	3348
0Safe_safe_DTKP_205791.5742	1967
0Safe_safe_DTKP_205792.5743	857
0Safe_safe_DTKP_205793.5744	1623
0Safe_safe_DTKP_205795.5746	856
0Safe_safe_DTKP_205797.5748	2104
0Safe_safe_DTKP_205800.5751	5759
0Safe_safe_DTKP_205802.5753	3519
0Safe_safe_DTKP_205803.5754	2035
0Safe_safe_DTKP_205804.5755	2465
0Safe_safe_DTKP_205805.5756	1002
0Safe_safe_DTKP_205806.5757	1080
0Safe_safe_DTKP_205807.5758	1143
0Safe_safe_DTKP_205808.5759	611
0Safe_safe_DTKP_205809.5760	1852
0Safe_safe_DTKP_205810.5761	1595
0Safe_safe_DTKP_205811.5762	851
0Safe_safe_DTKP_205813.5764	846
0Safe_safe_DTKP_205814.5765	862
0Safe_safe_DTKP_205815.5766	1875
0Safe_safe_DTKP_205817.5768	496
0Safe_safe_DTKP_205821.5772	315
0Safe_safe_DTKP_205824.5775	1099
0Safe_safe_DTKP_205825.5776	1847
0Safe_safe_DTKP_205826.5777	3170
0Safe_safe_DTKP_205827.5778	803
0Safe_safe_DTKP_205828.5779	1167
0Safe_safe_DTKP_205830.5781	353
0Safe_safe_DTKP_205831.5782	2847
0Safe_safe_DTKP_205832.5783	2621
0Safe_safe_DTKP_205833.5784	2188
0Safe_safe_DTKP_205834.5785	893
0Safe_safe_DTKP_205835.5786	1568
0Safe_safe_DTKP_205836.5787	1815
0Safe_safe_DTKP_205837.5788	786
0Safe_safe_DTKP_205838.5789	2559
0Safe_safe_DTKP_205839.5790	1070
0Safe_safe_DTKP_205840.5791	1032
0Safe_safe_DTKP_205841.5792	1060
0Safe_safe_DTKP_205842.5793	1727
0Safe_safe_DTKP_205843.5794	3373
0Safe_safe_DTKP_205844.5795	1404
0Safe_safe_DTKP_205845.5796	1619
0Safe_safe_DTKP_205846.5797	1894
0Safe_safe_DTKP_205847.5798	1809
0Safe_safe_DTKP_205848.5799	1086
0Safe_safe_DTKP_205849.5800	2098
0Safe_safe_DTKP_205851.5802	6664
0Safe_safe_DTKP_205853.5804	2028
0Safe_safe_DTKP_205855.5806	1326
0Safe_safe_DTKP_205856.5807	842
0Safe_safe_DTKP_205857.5808	3041
0Safe_safe_DTKP_205858.5809	1277
0Safe_safe_DTKP_205859.5810	2085
BAC16_-100	208
BAC16_-100022	1414
BAC16_-100041	2041
BAC16_-100048	1545
BAC16_-100051	1183
BAC16_-100052	2353
BAC16_-100094	674
BAC16_-100099	1499
BAC16_-100103	885
BAC16_-100119	5192
BAC16_-100151	1293
BAC16_-100157	1387
BAC16_-100174	51
BAC16_-100214	1428
BAC16_-100215	4662
BAC16_-100235	11
BAC16_-100265	456
BAC16_-100294	1941
BAC16_-10030	3604
BAC16_-100307	44
BAC16_-10031	1848
BAC16_-100325	924
BAC16_-100337	1270
BAC16_-10034	312
BAC16_-100349	1480
BAC16_-100352	1186
BAC16_-100406	2217
BAC16_-100415	1766
BAC16_-10043	1763
BAC16_-100440	3202
BAC16_-100455	1224
BAC16_-100456	1988
BAC16_-100457	1988
BAC16_-100465	1074
BAC16_-100469	1034
BAC16_-100514	1523
BAC16_-100526	4108
BAC16_-100554	2761
BAC16_-100575	1206
BAC16_-100622	2606
BAC16_-100645	1977
BAC16_-100653	1556
BAC16_-100663	3029
BAC16_-100670	175
BAC16_-100673	2153
BAC16_-100694	1662
BAC16_-100719	3
BAC16_-100720	231
BAC16_-100763	24
BAC16_-10077	1105
BAC16_-10078	4173
BAC16_-100786	11197
BAC16_-100789	804
BAC16_-100820	2074
BAC16_-100827	2129
BAC16_-100851	1203
BAC16_-100854	821
BAC16_-100858	1339
BAC16_-100908	670
BAC16_-100909	3062
BAC16_-10094	331
BAC16_-100944	1838
BAC16_-100971	419
BAC16_-100978	893
BAC16_-100979	3492
BAC16_-100987	531
BAC16_-100994	1048
BAC16_-101	348
BAC16_-101002	1206
BAC16_-101047	482
BAC16_-101048	3890
BAC16_-101049	3890
BAC16_-101050	1518
BAC16_-101054	2280
BAC16_-101055	1115
BAC16_-101058	26
BAC16_-101091	1925
BAC16_-101098	1720
BAC16_-101099	6223
BAC16_-10115	1036
BAC16_-101158	907
BAC16_-101179	3525
BAC16_-101180	5221
BAC16_-101201	577
BAC16_-10122	2753
BAC16_-101247	908
BAC16_-10125	498
BAC16_-101256	2911
BAC16_-101262	310
BAC16_-101273	599
BAC16_-101274	2186
BAC16_-101277	404
BAC16_-101287	708
BAC16_-101295	2411
BAC16_-101296	4302
BAC16_-101299	2632
BAC16_-101318	672
BAC16_-101336	970
BAC16_-101405	1559
BAC16_-101406	1033
BAC16_-10141	1183
BAC16_-10142	1886
BAC16_-101443	1806
BAC16_-101448	2981
BAC16_-101457	131
BAC16_-101469	2599
BAC16_-101470	8988
BAC16_-101473	139
BAC16_-10149	540
BAC16_-101494	697
BAC16_-101499	1702
BAC16_-101504	2075
BAC16_-101522	886
BAC16_-101525	503
BAC16_-101528	361
BAC16_-101539	2917
BAC16_-101540	3933
BAC16_-101554	1074
BAC16_-101609	2288
BAC16_-101610	3001
BAC16_-101614	4735
BAC16_-101615	5431
BAC16_-101634	2461
BAC16_-101684	1558
BAC16_-10172	576
BAC16_-101732	398
BAC16_-101752	2074
BAC16_-101765	703
BAC16_-101766	1671
BAC16_-101777	6
BAC16_-101788	1123
BAC16_-101794	896
BAC16_-101814	772
BAC16_-101828	3562
BAC16_-101829	2415
BAC16_-10185	393
BAC16_-101859	25
BAC16_-101883	1504
BAC16_-101896	1424
BAC16_-101938	2133
BAC16_-10196	171
BAC16_-101961	799
BAC16_-101975	299
BAC16_-101987	2891
BAC16_-101988	2505
BAC16_-102	140
BAC16_-102041	1271
BAC16_-102042	2738
BAC16_-10208	344
BAC16_-102118	2334
BAC16_-102119	1978
BAC16_-102120	1601
BAC16_-102121	450
BAC16_-102124	1001
BAC16_-102158	386
BAC16_-102163	19
BAC16_-102166	566
BAC16_-102172	442
BAC16_-102173	1102
BAC16_-102174	364
BAC16_-102177	438
BAC16_-102178	743
BAC16_-102179	743
BAC16_-10218	786
BAC16_-102185	85
BAC16_-102200	2284
BAC16_-102235	5601
BAC16_-102288	6
BAC16_-102293	1334
BAC16_-102300	2910
BAC16_-102338	1484
BAC16_-102341	3651
BAC16_-102411	707
BAC16_-102414	295
BAC16_-102417	917
BAC16_-102418	1142
BAC16_-102419	1142
BAC16_-102420	857
BAC16_-102421	635
BAC16_-102425	1769
BAC16_-102426	1220
BAC16_-102435	317
BAC16_-102436	1240
BAC16_-102447	1826
BAC16_-102453	1395
BAC16_-102475	298
BAC16_-10250	363
BAC16_-102506	1260
BAC16_-102507	1491
BAC16_-102530	682
BAC16_-10254	1512
BAC16_-102542	586
BAC16_-102548	1302
BAC16_-102549	1936
BAC16_-102557	277
BAC16_-102566	584
BAC16_-102567	3407
BAC16_-102568	25
BAC16_-102587	863
BAC16_-102588	2482
BAC16_-102589	2927
BAC16_-102590	1361
BAC16_-102591	905
BAC16_-102594	1319
BAC16_-102615	642
BAC16_-102633	1341
BAC16_-102636	342
BAC16_-102637	727
BAC16_-102643	426
BAC16_-102659	2475
BAC16_-10266	219
BAC16_-102666	1345
BAC16_-102685	1117
BAC16_-102692	964
BAC16_-102718	272
BAC16_-102724	8530
BAC16_-102728	2883
BAC16_-102733	3632
BAC16_-102744	791
BAC16_-102751	2105
BAC16_-102752	3369
BAC16_-102755	535
BAC16_-102756	81
BAC16_-102762	287
BAC16_-102763	699
BAC16_-102768	357
BAC16_-102804	1984
BAC16_-102805	2039
BAC16_-102808	1680
BAC16_-102809	1985
BAC16_-10281	1528
BAC16_-102815	941
BAC16_-102825	568
BAC16_-102828	1576
BAC16_-10284	2107
BAC16_-102845	1154
BAC16_-102849	1134
BAC16_-102936	619
BAC16_-102937	1101
BAC16_-102941	726
BAC16_-102969	3408
BAC16_-10298	786
BAC16_-102988	454
BAC16_-102989	1980
BAC16_-102999	1325
BAC16_-103003	1649
BAC16_-10301	1202
BAC16_-103023	31
BAC16_-103039	1617
BAC16_-103053	2116
BAC16_-103057	925
BAC16_-10308	950
BAC16_-103084	1050
BAC16_-103087	102
BAC16_-103088	140
BAC16_-103098	832
BAC16_-103105	354
BAC16_-10311	1066
BAC16_-103114	545
BAC16_-103115	304
BAC16_-103121	2486
BAC16_-103124	851
BAC16_-103139	627
BAC16_-103140	2687
BAC16_-103147	881
BAC16_-103148	2152
BAC16_-103149	1126
BAC16_-103154	815
BAC16_-103172	3256
BAC16_-103179	146
BAC16_-103192	94
BAC16_-103193	502
BAC16_-103201	1518
BAC16_-103204	294
BAC16_-103212	57
BAC16_-103267	1322
BAC16_-103342	4621
BAC16_-103377	4636
BAC16_-103378	672
BAC16_-103392	708
BAC16_-103393	1870
BAC16_-103408	20
BAC16_-103409	1296
BAC16_-103441	156
BAC16_-103450	717
BAC16_-103456	7514
BAC16_-103473	1983
BAC16_-103474	2512
BAC16_-103495	2374
BAC16_-103498	1237
BAC16_-103505	1338
BAC16_-103581	905
BAC16_-103601	234
BAC16_-103607	207
BAC16_-103620	536
BAC16_-103679	5420
BAC16_-10368	753
BAC16_-103689	1090
BAC16_-103702	1006
BAC16_-103722	755
BAC16_-103731	1032
BAC16_-103737	81
BAC16_-10374	448
BAC16_-103746	1548
BAC16_-10375	835
BAC16_-103752	2766
BAC16_-10378	2099
BAC16_-103780	4292
BAC16_-103781	832
BAC16_-103809	1558
BAC16_-103817	4008
BAC16_-103820	647
BAC16_-103853	1679
BAC16_-103865	1344
BAC16_-103910	15
BAC16_-103952	4330
BAC16_-103953	1325
BAC16_-103954	1325
BAC16_-104011	3856
BAC16_-104020	98
BAC16_-104037	1048
BAC16_-104156	1321
BAC16_-104157	87
BAC16_-104158	159
BAC16_-104190	272
BAC16_-104208	730
BAC16_-104220	6900
BAC16_-104229	4253
BAC16_-104230	5095
BAC16_-104318	1609
BAC16_-104328	1229
BAC16_-104346	9229
BAC16_-10435	844
BAC16_-104364	1401
BAC16_-10444	882
BAC16_-10445	1267
BAC16_-104484	261
BAC16_-104487	1741
BAC16_-104488	200
BAC16_-104489	1419
BAC16_-104490	2635
BAC16_-104511	180853
BAC16_-104512	182482
BAC16_-104517	212
BAC16_-104518	2915
BAC16_-104553	555
BAC16_-104556	2068
BAC16_-104557	4062
BAC16_-104591	581
BAC16_-104592	4739
BAC16_-104613	676
BAC16_-104629	1219
BAC16_-104676	857
BAC16_-104679	1210
BAC16_-104686	1804
BAC16_-104692	2642
BAC16_-104697	2
BAC16_-104698	647
BAC16_-104745	590
BAC16_-104746	567
BAC16_-104751	2053
BAC16_-104779	3108
BAC16_-104826	3002
BAC16_-104868	232
BAC16_-104871	766
BAC16_-104878	819
BAC16_-104899	277
BAC16_-104900	1725
BAC16_-104901	66
BAC16_-104904	56
BAC16_-10494	373
BAC16_-104987	1385
BAC16_-105003	2540
BAC16_-105004	1163
BAC16_-105007	778
BAC16_-105055	1165
BAC16_-105078	2002
BAC16_-105081	258
BAC16_-1051	1093
BAC16_-105114	1303
BAC16_-105126	1401
BAC16_-105135	3214
BAC16_-105164	1141
BAC16_-105165	4314
BAC16_-105169	774
BAC16_-105172	5944
BAC16_-105173	4091
BAC16_-105207	2902
BAC16_-10521	548
BAC16_-105222	592
BAC16_-105234	675
BAC16_-105246	2009
BAC16_-10530	28
BAC16_-10531	44
BAC16_-105361	1905
BAC16_-105377	129
BAC16_-105381	946
BAC16_-105382	2187
BAC16_-105389	415
BAC16_-105390	686
BAC16_-105409	378
BAC16_-105412	605
BAC16_-105426	203
BAC16_-105440	347
BAC16_-105441	1346
BAC16_-105449	492
BAC16_-105465	715
BAC16_-105468	2299
BAC16_-105482	1217
BAC16_-105483	1993
BAC16_-105486	850
BAC16_-10549	81
BAC16_-105509	2032
BAC16_-10553	59
BAC16_-105537	726
BAC16_-105551	654
BAC16_-105554	1303
BAC16_-105582	2095
BAC16_-105583	782
BAC16_-105586	844
BAC16_-105591	2660
BAC16_-105594	272
BAC16_-105608	189
BAC16_-10561	1190
BAC16_-105612	4258
BAC16_-105633	1725
BAC16_-105640	527
BAC16_-105646	1582
BAC16_-105647	2844
BAC16_-105648	17
BAC16_-105739	556
BAC16_-105817	16
BAC16_-105818	776
BAC16_-105821	1486
BAC16_-105834	2251
BAC16_-105850	825
BAC16_-105874	1837
BAC16_-105887	3389
BAC16_-10589	200
BAC16_-105929	1246
BAC16_-105930	521
BAC16_-105933	1663
BAC16_-105934	2602
BAC16_-105935	1131
BAC16_-105938	1472
BAC16_-105947	248
BAC16_-105948	1584
BAC16_-105953	105
BAC16_-105954	111
BAC16_-105955	6
BAC16_-105969	972
BAC16_-105979	892
BAC16_-10601	304
BAC16_-106020	945
BAC16_-106021	1292
BAC16_-106022	3211
BAC16_-106026	2583
BAC16_-106032	387
BAC16_-106042	540
BAC16_-106043	1470
BAC16_-106044	930
BAC16_-10608	563
BAC16_-106110	2145
BAC16_-106111	568
BAC16_-106130	1139
BAC16_-106180	401
BAC16_-106186	1436
BAC16_-106187	1666
BAC16_-106193	2310
BAC16_-106210	135
BAC16_-10624	115
BAC16_-106267	1998
BAC16_-106268	364
BAC16_-106274	1455
BAC16_-106287	1467
BAC16_-106299	2421
BAC16_-106318	635
BAC16_-106337	104
BAC16_-106350	1315
BAC16_-106355	305
BAC16_-106361	1609
BAC16_-106362	2171
BAC16_-106410	1491
BAC16_-106411	950
BAC16_-106416	1869
BAC16_-106417	3866
BAC16_-106431	794
BAC16_-106442	1152
BAC16_-106443	3641
BAC16_-106448	1513
BAC16_-106466	1481
BAC16_-106467	2222
BAC16_-106482	499
BAC16_-106489	11348
BAC16_-106490	1215
BAC16_-106491	1214
BAC16_-106492	468
BAC16_-106504	667
BAC16_-106505	2629
BAC16_-106510	317
BAC16_-10652	53
BAC16_-106577	1508
BAC16_-106578	906
BAC16_-106582	1542
BAC16_-106583	1923
BAC16_-106630	702
BAC16_-106634	1146
BAC16_-106646	390
BAC16_-106652	1179
BAC16_-106667	1338
BAC16_-106668	1897
BAC16_-106680	31
BAC16_-106684	130
BAC16_-106691	3700
BAC16_-106717	4054
BAC16_-106718	2992
BAC16_-106733	1695
BAC16_-10678	153
BAC16_-106810	1619
BAC16_-106811	318
BAC16_-10682	496
BAC16_-106823	2548
BAC16_-106826	207
BAC16_-10683	143
BAC16_-106850	1771
BAC16_-106868	1974
BAC16_-106869	2042
BAC16_-106870	1430
BAC16_-10690	226
BAC16_-106907	1570
BAC16_-106928	2231
BAC16_-106941	1803
BAC16_-106942	3868
BAC16_-106954	9827
BAC16_-106970	2494
BAC16_-106983	610
BAC16_-107	18
BAC16_-107013	385
BAC16_-107050	996
BAC16_-107063	1121
BAC16_-107064	1920
BAC16_-107072	799
BAC16_-107080	1
BAC16_-107089	681
BAC16_-107096	1688
BAC16_-107119	1683
BAC16_-107120	615
BAC16_-107130	19
BAC16_-10714	37
BAC16_-107183	500
BAC16_-107186	286
BAC16_-107223	119
BAC16_-107224	86
BAC16_-107225	1
BAC16_-107243	1300
BAC16_-107254	1541
BAC16_-107298	284
BAC16_-107309	1192
BAC16_-107310	1178
BAC16_-107311	1177
BAC16_-107333	1640
BAC16_-107348	344
BAC16_-107351	832
BAC16_-107362	1918
BAC16_-107373	8822
BAC16_-107374	4020
BAC16_-107375	3124
BAC16_-107376	346
BAC16_-10738	695
BAC16_-10739	2106
BAC16_-107392	618
BAC16_-107393	1026
BAC16_-107417	4093
BAC16_-107418	772
BAC16_-107419	3568
BAC16_-107420	3568
BAC16_-107443	1181
BAC16_-107453	1433
BAC16_-107454	571
BAC16_-107470	593
BAC16_-107476	1785
BAC16_-107484	1009
BAC16_-107485	1733
BAC16_-107500	863
BAC16_-107519	1333
BAC16_-107539	399
BAC16_-107550	1845
BAC16_-107581	890
BAC16_-107608	1227
BAC16_-107611	501
BAC16_-107625	876
BAC16_-107653	1155
BAC16_-107654	2816
BAC16_-107657	49
BAC16_-107669	2946
BAC16_-107681	1473
BAC16_-107684	663
BAC16_-107689	285
BAC16_-10773	364
BAC16_-107738	1293
BAC16_-107739	1607
BAC16_-10776	49
BAC16_-107788	1590
BAC16_-107813	474
BAC16_-107827	1312
BAC16_-107828	2912
BAC16_-107829	2098
BAC16_-107876	746
BAC16_-107880	644
BAC16_-107883	728
BAC16_-107892	8
BAC16_-107893	1628
BAC16_-107898	808
BAC16_-107915	2084
BAC16_-107920	320
BAC16_-107924	1456
BAC16_-107963	1479
BAC16_-107966	1077
BAC16_-107973	1078
BAC16_-107979	1973
BAC16_-107982	31
BAC16_-107985	930
BAC16_-107986	292
BAC16_-107987	486
BAC16_-107988	225
BAC16_-108003	387
BAC16_-108065	248
BAC16_-108082	803
BAC16_-108097	243
BAC16_-108110	612
BAC16_-108117	2821
BAC16_-108144	348
BAC16_-108166	2208
BAC16_-108167	5478
BAC16_-108174	1238
BAC16_-108177	1181
BAC16_-108182	85
BAC16_-108195	68
BAC16_-108196	1593
BAC16_-108197	311
BAC16_-108202	1837
BAC16_-10821	1002
BAC16_-108212	310
BAC16_-108284	211
BAC16_-108285	1494
BAC16_-108286	26
BAC16_-108287	1088
BAC16_-108294	2293
BAC16_-108295	3104
BAC16_-108296	113
BAC16_-108297	741
BAC16_-108309	2580
BAC16_-108328	2336
BAC16_-108333	301
BAC16_-108334	811
BAC16_-108348	1665
BAC16_-108375	875
BAC16_-108376	1185
BAC16_-108380	3291
BAC16_-108394	27
BAC16_-108436	2181
BAC16_-108439	1863
BAC16_-108440	7173
BAC16_-108444	867
BAC16_-108485	1459
BAC16_-108488	2184
BAC16_-108508	5055
BAC16_-108509	7969
BAC16_-108524	6
BAC16_-108558	973
BAC16_-108561	99
BAC16_-108569	130
BAC16_-108570	526
BAC16_-108574	2816
BAC16_-108575	1353
BAC16_-108603	2180
BAC16_-108611	840
BAC16_-108612	2020
BAC16_-108626	160
BAC16_-108627	1564
BAC16_-108679	506
BAC16_-108696	1520
BAC16_-108711	374
BAC16_-108722	954
BAC16_-108765	643
BAC16_-108775	1498
BAC16_-108776	349
BAC16_-108785	934
BAC16_-108797	7653
BAC16_-1088	3216
BAC16_-108810	2214
BAC16_-108811	2138
BAC16_-108812	1587
BAC16_-108813	5808
BAC16_-108827	5270
BAC16_-10884	758
BAC16_-108843	924
BAC16_-10885	510
BAC16_-108852	1838
BAC16_-108859	161
BAC16_-10886	53
BAC16_-108860	179
BAC16_-108864	835
BAC16_-108879	277
BAC16_-108894	3584
BAC16_-108895	8102
BAC16_-108933	1105
BAC16_-108937	140
BAC16_-108965	1246
BAC16_-108969	2774
BAC16_-108970	139
BAC16_-108971	248
BAC16_-108978	2428
BAC16_-108995	125
BAC16_-109000	472
BAC16_-109011	1766
BAC16_-109024	3056
BAC16_-109025	5435
BAC16_-109047	1171
BAC16_-109048	1310
BAC16_-109054	3820
BAC16_-109088	1140
BAC16_-109128	2418
BAC16_-109161	271
BAC16_-109172	1582
BAC16_-109173	790
BAC16_-109177	1103
BAC16_-109178	1166
BAC16_-109203	321
BAC16_-109208	27
BAC16_-109209	4149
BAC16_-109219	4173
BAC16_-109220	6155
BAC16_-109236	741
BAC16_-109267	110
BAC16_-109268	523
BAC16_-109302	1120
BAC16_-109316	492
BAC16_-109362	1116
BAC16_-109363	2504
BAC16_-109364	912
BAC16_-109385	658
BAC16_-109386	658
BAC16_-109424	466
BAC16_-109441	1137
BAC16_-109472	380
BAC16_-109477	2369
BAC16_-109478	782
BAC16_-109499	1010
BAC16_-109500	3604
BAC16_-109501	338
[truncated: 21,556 more rows]

## Sheet: Late gene high, rep2
0None_none_ACOCDTKP_211901.602	1119
0None_none_ACOCDTKP_211910.611	2598
0None_none_ACOCDTKP_212119.820	605
0None_none_ACOCDTKP_212169.870	189
0None_none_ACOCDTKP_213001.1702	23
0None_none_ACOCDTKP_213205.1906	660
0None_none_ACOCDTKP_214020.2721	744
0None_none_ACOCDTKP_214247.2948	363
0None_none_ACOCDTKP_214493.3194	487
0None_none_ACOCDTKP_215322.4023	520
0None_none_ACOCDTKP_215577.4278	143
0None_none_ACOCDTKP_215600.4301	1924
0None_none_ACOCDTKP_215656.4357	1132
0None_none_ACOCDTKP_216067.4768	779
0None_none_ACOCDTKP_216095.4796	554
0None_none_ACOCDTKP_216181.4882	162
0None_none_ACOCDTKP_216554.5255	945
0None_none_ACOCUNA1_211442.143	959
0None_none_ACOCUNA1_211591.292	661
0None_none_ACOCUNA1_212060.761	188
0None_none_ACOCUNA1_212384.1085	3130
0None_none_ACOCUNA1_212388.1089	1110
0None_none_ACOCUNA1_212462.1163	4456
0None_none_ACOCUNA1_212689.1390	233
0None_none_ACOCUNA1_213054.1755	182
0None_none_ACOCUNA1_213236.1937	1130
0None_none_ACOCUNA1_213269.1970	1390
0None_none_ACOCUNA1_213595.2296	220
0None_none_ACOCUNA1_213596.2297	6929
0None_none_ACOCUNA1_213912.2613	127
0None_none_ACOCUNA1_214211.2912	121
0None_none_ACOCUNA1_215225.3926	601
0None_none_ACOCUNA1_215292.3993	1040
0None_none_ACOCUNA1_215646.4347	930
0None_none_ACOCUNA1_215690.4391	111
0None_none_ACOCUNA1_215724.4425	1639
0None_none_ACOCUNA1_215840.4541	639
0None_none_ACOCUNA1_216396.5097	157
0None_none_ACOCUNA1_216876.5577	609
0None_none_ACOCUNA1_216937.5638	115
0None_none_ACOCUNA2_211586.287	1158
0None_none_ACOCUNA2_211767.468	1424
0None_none_ACOCUNA2_212081.782	694
0None_none_ACOCUNA2_212359.1060	590
0None_none_ACOCUNA2_212369.1070	130
0None_none_ACOCUNA2_212720.1421	333
0None_none_ACOCUNA2_212735.1436	443
0None_none_ACOCUNA2_213008.1709	158
0None_none_ACOCUNA2_213110.1811	128
0None_none_ACOCUNA2_213815.2516	3087
0None_none_ACOCUNA2_214243.2944	3562
0None_none_ACOCUNA2_214273.2974	756
0None_none_ACOCUNA2_214492.3193	1268
0None_none_ACOCUNA2_214518.3219	1122
0None_none_ACOCUNA2_214589.3290	416
0None_none_ACOCUNA2_215762.4463	2228
0None_none_ACOCUNA2_215998.4699	230
0None_none_ACOCUNA2_216128.4829	227
0None_none_ACOCUNA2_216410.5111	1797
0None_none_ACOCUNA2_216540.5241	470
0None_none_ACOCUNA2_216640.5341	1278
0None_none_ACOCUNA2_216774.5475	521
0None_none_ACOCUNA3_211877.578	82
0None_none_ACOCUNA3_211954.655	412
0None_none_ACOCUNA3_212419.1120	2646
0None_none_ACOCUNA3_212539.1240	887
0None_none_ACOCUNA3_213041.1742	153
0None_none_ACOCUNA3_213614.2315	866
0None_none_ACOCUNA3_213630.2331	134
0None_none_ACOCUNA3_213827.2528	547
0None_none_ACOCUNA3_214541.3242	6
0None_none_ACOCUNA3_214664.3365	569
0None_none_ACOCUNA3_214842.3543	352
0None_none_ACOCUNA3_215750.4451	466
0None_none_ACOCUNA3_216141.4842	675
0None_none_ACOCUNA3_216473.5174	55
0None_none_ACOCUNA3_216617.5318	188
0None_none_ACOCUNA3_216747.5448	1199
0None_none_ACOC_211308.9	557
0None_none_ACOC_211316.17	70
0None_none_ACOC_211335.36	1105
0None_none_ACOC_211355.56	673
0None_none_ACOC_211362.63	437
0None_none_ACOC_211392.93	2857
0None_none_ACOC_211413.114	674
0None_none_ACOC_211423.124	606
0None_none_ACOC_211480.181	4484
0None_none_ACOC_211481.182	1442
0None_none_ACOC_211483.184	1041
0None_none_ACOC_211503.204	969
0None_none_ACOC_211505.206	670
0None_none_ACOC_211529.230	303
0None_none_ACOC_211560.261	447
0None_none_ACOC_211593.294	295
0None_none_ACOC_211619.320	970
0None_none_ACOC_211632.333	1875
0None_none_ACOC_211662.363	2184
0None_none_ACOC_211684.385	99
0None_none_ACOC_211831.532	1777
0None_none_ACOC_211854.555	1391
0None_none_ACOC_211889.590	1147
0None_none_ACOC_211898.599	1043
0None_none_ACOC_211921.622	912
0None_none_ACOC_211983.684	790
0None_none_ACOC_212012.713	981
0None_none_ACOC_212036.737	774
0None_none_ACOC_212073.774	862
0None_none_ACOC_212115.816	628
0None_none_ACOC_212121.822	7443
0None_none_ACOC_212141.842	1053
0None_none_ACOC_212188.889	301
0None_none_ACOC_212235.936	7
0None_none_ACOC_212331.1032	1801
0None_none_ACOC_212333.1034	940
0None_none_ACOC_212420.1121	4427
0None_none_ACOC_212437.1138	1674
0None_none_ACOC_212560.1261	2179
0None_none_ACOC_212569.1270	965
0None_none_ACOC_212586.1287	632
0None_none_ACOC_212620.1321	732
0None_none_ACOC_212623.1324	482
0None_none_ACOC_212640.1341	22989
0None_none_ACOC_212641.1342	61
0None_none_ACOC_212684.1385	1130
0None_none_ACOC_212692.1393	1196
0None_none_ACOC_212728.1429	1643
0None_none_ACOC_212839.1540	104
0None_none_ACOC_212954.1655	1126
0None_none_ACOC_213049.1750	39
0None_none_ACOC_213126.1827	700
0None_none_ACOC_213152.1853	1201
0None_none_ACOC_213155.1856	112
0None_none_ACOC_213272.1973	278
0None_none_ACOC_213282.1983	379
0None_none_ACOC_213332.2033	524
0None_none_ACOC_213374.2075	1360
0None_none_ACOC_213474.2175	145
0None_none_ACOC_213475.2176	1475
0None_none_ACOC_213493.2194	3410
0None_none_ACOC_213500.2201	381
0None_none_ACOC_213516.2217	1255
0None_none_ACOC_213524.2225	1230
0None_none_ACOC_213551.2252	439
0None_none_ACOC_213564.2265	1773
0None_none_ACOC_213608.2309	773
0None_none_ACOC_213732.2433	562
0None_none_ACOC_213757.2458	265
0None_none_ACOC_213873.2574	920
0None_none_ACOC_213877.2578	1411
0None_none_ACOC_213949.2650	40372
0None_none_ACOC_213963.2664	45
0None_none_ACOC_214050.2751	684
0None_none_ACOC_214067.2768	1176
0None_none_ACOC_214080.2781	1132
0None_none_ACOC_214148.2849	401
0None_none_ACOC_214169.2870	147
0None_none_ACOC_214179.2880	171
0None_none_ACOC_214314.3015	1894
0None_none_ACOC_214381.3082	6846
0None_none_ACOC_214382.3083	1507
0None_none_ACOC_214403.3104	1066
0None_none_ACOC_214491.3192	787
0None_none_ACOC_214576.3277	673
0None_none_ACOC_214607.3308	1741
0None_none_ACOC_214611.3312	1812
0None_none_ACOC_214634.3335	1071
0None_none_ACOC_214648.3349	580
0None_none_ACOC_214652.3353	3230
0None_none_ACOC_214681.3382	18
0None_none_ACOC_214713.3414	902
0None_none_ACOC_214763.3464	198
0None_none_ACOC_214865.3566	571
0None_none_ACOC_214869.3570	905
0None_none_ACOC_214891.3592	604
0None_none_ACOC_214896.3597	411
0None_none_ACOC_214911.3612	1654
0None_none_ACOC_214979.3680	1219
0None_none_ACOC_214993.3694	1156
0None_none_ACOC_215015.3716	329
0None_none_ACOC_215046.3747	2618
0None_none_ACOC_215107.3808	4188
0None_none_ACOC_215109.3810	1745
0None_none_ACOC_215157.3858	1444
0None_none_ACOC_215184.3885	280
0None_none_ACOC_215326.4027	221
0None_none_ACOC_215352.4053	1233
0None_none_ACOC_215370.4071	1127
0None_none_ACOC_215389.4090	1219
0None_none_ACOC_215409.4110	427
0None_none_ACOC_215572.4273	375
0None_none_ACOC_215579.4280	1397
0None_none_ACOC_215631.4332	1169
0None_none_ACOC_215661.4362	2897
0None_none_ACOC_215712.4413	486
0None_none_ACOC_215739.4440	28
0None_none_ACOC_215742.4443	1112
0None_none_ACOC_215764.4465	3383
0None_none_ACOC_215827.4528	2111
0None_none_ACOC_215865.4566	775
0None_none_ACOC_215894.4595	184
0None_none_ACOC_215913.4614	1473
0None_none_ACOC_215944.4645	546
0None_none_ACOC_215955.4656	671
0None_none_ACOC_215982.4683	1039
0None_none_ACOC_215994.4695	902
0None_none_ACOC_216012.4713	211
0None_none_ACOC_216018.4719	762
0None_none_ACOC_216026.4727	986
0None_none_ACOC_216200.4901	652
0None_none_ACOC_216205.4906	158
0None_none_ACOC_216235.4936	1167
0None_none_ACOC_216237.4938	658
0None_none_ACOC_216254.4955	4212
0None_none_ACOC_216263.4964	129
0None_none_ACOC_216273.4974	366
0None_none_ACOC_216305.5006	41
0None_none_ACOC_216327.5028	981
0None_none_ACOC_216345.5046	427
0None_none_ACOC_216356.5057	1456
0None_none_ACOC_216389.5090	1075
0None_none_ACOC_216424.5125	854
0None_none_ACOC_216457.5158	729
0None_none_ACOC_216549.5250	724
0None_none_ACOC_216559.5260	1504
0None_none_ACOC_216566.5267	2344
0None_none_ACOC_216586.5287	76
0None_none_ACOC_216662.5363	1148
0None_none_ACOC_216686.5387	903
0None_none_ACOC_216711.5412	516
0None_none_ACOC_216717.5418	1903
0None_none_ACOC_216720.5421	847
0None_none_ACOC_216745.5446	1831
0None_none_ACOC_216777.5478	2952
0None_none_ACOC_216786.5487	1825
0None_none_ACOC_216829.5530	529
0None_none_ACOC_216833.5534	720
0None_none_ACOC_216859.5560	2820
0None_none_ACOC_216893.5594	175
0None_none_ACOC_216919.5620	689
0None_none_DTKPPROT_211394.95	555
0None_none_DTKPPROT_212082.783	1810
0None_none_DTKPPROT_213000.1701	2179
0None_none_DTKPPROT_213243.1944	2617
0None_none_DTKPPROT_213497.2198	408
0None_none_DTKPPROT_213975.2676	248
0None_none_DTKPPROT_214010.2711	1814
0None_none_DTKPPROT_214113.2814	114
0None_none_DTKPPROT_214202.2903	547
0None_none_DTKPPROT_214302.3003	1065
0None_none_DTKPPROT_214488.3189	1917
0None_none_DTKPPROT_214772.3473	1312
0None_none_DTKPPROT_215037.3738	8905
0None_none_DTKPPROT_215761.4462	552
0None_none_DTKPPROT_215985.4686	1001
0None_none_DTKPPROT_215999.4700	905
0None_none_DTKPPROT_216635.5336	32
0None_none_DTKPPROT_216663.5364	967
0None_none_DTKPPROT_216884.5585	165
0None_none_DTKPPROT_216921.5622	725
0None_none_DTKP_211348.49	210
0None_none_DTKP_211353.54	47692
0None_none_DTKP_211361.62	534
0None_none_DTKP_211459.160	1073
0None_none_DTKP_211474.175	34
0None_none_DTKP_211531.232	1633
0None_none_DTKP_211561.262	1077
0None_none_DTKP_211624.325	171
0None_none_DTKP_211722.423	734
0None_none_DTKP_211747.448	693
0None_none_DTKP_211755.456	725
0None_none_DTKP_211761.462	2233
0None_none_DTKP_211770.471	2606
0None_none_DTKP_211784.485	758
0None_none_DTKP_211798.499	1500
0None_none_DTKP_211866.567	52
0None_none_DTKP_211874.575	783
0None_none_DTKP_211885.586	3048
0None_none_DTKP_211899.600	1112
0None_none_DTKP_211908.609	1014
0None_none_DTKP_211909.610	174
0None_none_DTKP_211938.639	99
0None_none_DTKP_211949.650	754
0None_none_DTKP_211963.664	497
0None_none_DTKP_212021.722	1361
0None_none_DTKP_212022.723	1261
0None_none_DTKP_212053.754	12
0None_none_DTKP_212064.765	796
0None_none_DTKP_212070.771	1200
0None_none_DTKP_212071.772	700
0None_none_DTKP_212089.790	8
0None_none_DTKP_212095.796	1116
0None_none_DTKP_212237.938	1365
0None_none_DTKP_212273.974	301
0None_none_DTKP_212293.994	512
0None_none_DTKP_212367.1068	721
0None_none_DTKP_212368.1069	1263
0None_none_DTKP_212398.1099	2765
0None_none_DTKP_212429.1130	59
0None_none_DTKP_212459.1160	987
0None_none_DTKP_212497.1198	2644
0None_none_DTKP_212518.1219	283
0None_none_DTKP_212709.1410	601
0None_none_DTKP_212780.1481	927
0None_none_DTKP_212788.1489	805
0None_none_DTKP_212908.1609	703
0None_none_DTKP_212926.1627	450
0None_none_DTKP_212927.1628	1144
0None_none_DTKP_212930.1631	718
0None_none_DTKP_212995.1696	1047
0None_none_DTKP_213067.1768	3002
0None_none_DTKP_213092.1793	1993
0None_none_DTKP_213122.1823	2
0None_none_DTKP_213157.1858	6
0None_none_DTKP_213206.1907	667
0None_none_DTKP_213305.2006	1216
0None_none_DTKP_213315.2016	915
0None_none_DTKP_213320.2021	212
0None_none_DTKP_213422.2123	3309
0None_none_DTKP_213430.2131	577
0None_none_DTKP_213460.2161	389
0None_none_DTKP_213509.2210	1983
0None_none_DTKP_213532.2233	301
0None_none_DTKP_213548.2249	514
0None_none_DTKP_213581.2282	764
0None_none_DTKP_213585.2286	222
0None_none_DTKP_213649.2350	1093
0None_none_DTKP_213677.2378	310
0None_none_DTKP_213710.2411	1521
0None_none_DTKP_213727.2428	351
0None_none_DTKP_213751.2452	28
0None_none_DTKP_213752.2453	591
0None_none_DTKP_213764.2465	928
0None_none_DTKP_213765.2466	294
0None_none_DTKP_213786.2487	853
0None_none_DTKP_213801.2502	43
0None_none_DTKP_213821.2522	758
0None_none_DTKP_213847.2548	682
0None_none_DTKP_213914.2615	429
0None_none_DTKP_213979.2680	8825
0None_none_DTKP_213994.2695	275
0None_none_DTKP_214021.2722	1885
0None_none_DTKP_214038.2739	2196
0None_none_DTKP_214041.2742	1090
0None_none_DTKP_214045.2746	997
0None_none_DTKP_214099.2800	36168
0None_none_DTKP_214112.2813	583
0None_none_DTKP_214133.2834	342
0None_none_DTKP_214134.2835	684
0None_none_DTKP_214173.2874	743
0None_none_DTKP_214259.2960	2023
0None_none_DTKP_214280.2981	168
0None_none_DTKP_214282.2983	782
0None_none_DTKP_214304.3005	5
0None_none_DTKP_214311.3012	1447
0None_none_DTKP_214335.3036	887
0None_none_DTKP_214345.3046	16
0None_none_DTKP_214383.3084	36
0None_none_DTKP_214401.3102	215
0None_none_DTKP_214627.3328	98
0None_none_DTKP_214631.3332	483
0None_none_DTKP_214636.3337	324
0None_none_DTKP_214647.3348	2058
0None_none_DTKP_214670.3371	491
0None_none_DTKP_214693.3394	732
0None_none_DTKP_214716.3417	953
0None_none_DTKP_214795.3496	932
0None_none_DTKP_214899.3600	335
0None_none_DTKP_214949.3650	160
0None_none_DTKP_214959.3660	1313
0None_none_DTKP_214984.3685	684
0None_none_DTKP_215147.3848	243
0None_none_DTKP_215158.3859	1249
0None_none_DTKP_215161.3862	385
0None_none_DTKP_215167.3868	1630
0None_none_DTKP_215186.3887	1179
0None_none_DTKP_215190.3891	2317
0None_none_DTKP_215246.3947	368
0None_none_DTKP_215251.3952	1350
0None_none_DTKP_215365.4066	832
0None_none_DTKP_215371.4072	323
0None_none_DTKP_215422.4123	142
0None_none_DTKP_215440.4141	1499
0None_none_DTKP_215494.4195	748
0None_none_DTKP_215497.4198	565
0None_none_DTKP_215502.4203	10
0None_none_DTKP_215538.4239	313
0None_none_DTKP_215565.4266	1169
0None_none_DTKP_215603.4304	772
0None_none_DTKP_215648.4349	1175
0None_none_DTKP_215685.4386	870
0None_none_DTKP_215705.4406	974
0None_none_DTKP_215775.4476	1341
0None_none_DTKP_215877.4578	523
0None_none_DTKP_215942.4643	1326
0None_none_DTKP_215990.4691	1919
0None_none_DTKP_216011.4712	280
0None_none_DTKP_216043.4744	994
0None_none_DTKP_216054.4755	392
0None_none_DTKP_216056.4757	305
0None_none_DTKP_216062.4763	1509
0None_none_DTKP_216169.4870	417
0None_none_DTKP_216183.4884	308
0None_none_DTKP_216234.4935	55
0None_none_DTKP_216251.4952	1470
0None_none_DTKP_216322.5023	83
0None_none_DTKP_216346.5047	24
0None_none_DTKP_216459.5160	1
0None_none_DTKP_216501.5202	3134
0None_none_DTKP_216583.5284	926
0None_none_DTKP_216604.5305	346
0None_none_DTKP_216614.5315	882
0None_none_DTKP_216683.5384	771
0None_none_DTKP_216695.5396	544
0None_none_DTKP_216704.5405	949
0None_none_DTKP_216760.5461	1232
0None_none_DTKP_216863.5564	1950
0None_none_GEEXDTKP_211445.146	5169
0None_none_GEEXDTKP_211623.324	352
0None_none_GEEXDTKP_211688.389	1426
0None_none_GEEXDTKP_212190.891	3101
0None_none_GEEXDTKP_212297.998	2290
0None_none_GEEXDTKP_212412.1113	593
0None_none_GEEXDTKP_212700.1401	183
0None_none_GEEXDTKP_214003.2704	759
0None_none_GEEXDTKP_214336.3037	1680
0None_none_GEEXDTKP_214573.3274	5
0None_none_GEEXDTKP_214904.3605	188
0None_none_GEEXDTKP_214946.3647	1037
0None_none_GEEXDTKP_215374.4075	448
0None_none_GEEXDTKP_215692.4393	603
0None_none_GEEXDTKP_216076.4777	320
0None_none_GEEXDTKP_216147.4848	843
0None_none_GEEXDTKP_216357.5058	184901
0None_none_GEEXUNA1_211458.159	1300
0None_none_GEEXUNA1_211927.628	164
0None_none_GEEXUNA1_212030.731	1567
0None_none_GEEXUNA1_212514.1215	171
0None_none_GEEXUNA1_213052.1753	319
0None_none_GEEXUNA1_213394.2095	622
0None_none_GEEXUNA1_215086.3787	738
0None_none_GEEXUNA1_215111.3812	312
0None_none_GEEXUNA1_215472.4173	28
0None_none_GEEXUNA1_215727.4428	52
0None_none_GEEXUNA1_215973.4674	2858
0None_none_GEEXUNA1_216309.5010	629
0None_none_GEEXUNA1_216330.5031	929
0None_none_GEEXUNA1_216479.5180	1167
0None_none_GEEXUNA1_216804.5505	1127
0None_none_GEEXUNA2_211396.97	162
0None_none_GEEXUNA2_212003.704	1495
0None_none_GEEXUNA2_212477.1178	607
0None_none_GEEXUNA2_212617.1318	826
0None_none_GEEXUNA2_212678.1379	1292
0None_none_GEEXUNA2_212706.1407	5147
0None_none_GEEXUNA2_212784.1485	1585
0None_none_GEEXUNA2_212904.1605	821
0None_none_GEEXUNA2_213174.1875	1094
0None_none_GEEXUNA2_213431.2132	2131
0None_none_GEEXUNA2_214338.3039	827
0None_none_GEEXUNA2_214369.3070	32
0None_none_GEEXUNA2_214749.3450	672
0None_none_GEEXUNA2_214903.3604	1564
0None_none_GEEXUNA2_215016.3717	994
0None_none_GEEXUNA2_215339.4040	9
0None_none_GEEXUNA2_215623.4324	765
0None_none_GEEXUNA2_215757.4458	1231
0None_none_GEEXUNA2_215826.4527	844
0None_none_GEEXUNA2_215920.4621	242
0None_none_GEEXUNA2_216002.4703	1264
0None_none_GEEXUNA2_216233.4934	649
0None_none_GEEXUNA2_216428.5129	571
0None_none_GEEXUNA2_216838.5539	82
0None_none_GEEXUNA3_212530.1231	337
0None_none_GEEXUNA3_213258.1959	15
0None_none_GEEXUNA3_213501.2202	983
0None_none_GEEXUNA3_214001.2702	1550
0None_none_GEEXUNA3_214220.2921	393
0None_none_GEEXUNA3_214462.3163	414
0None_none_GEEXUNA3_214615.3316	21518
0None_none_GEEXUNA3_214735.3436	594
0None_none_GEEXUNA3_214818.3519	329
0None_none_GEEXUNA3_215669.4370	744
0None_none_GEEXUNA3_216050.4751	815
0None_none_GEEXUNA3_216333.5034	420
0None_none_GEEXUNA3_216492.5193	1568
0None_none_GEEXUNA3_216545.5246	99
0None_none_GEEX_211358.59	2578
0None_none_GEEX_211395.96	351
0None_none_GEEX_211447.148	955
0None_none_GEEX_211470.171	1648
0None_none_GEEX_211541.242	24
0None_none_GEEX_211555.256	928
0None_none_GEEX_211605.306	1598
0None_none_GEEX_211608.309	1257
0None_none_GEEX_211609.310	1667
0None_none_GEEX_211696.397	457
0None_none_GEEX_211701.402	98
0None_none_GEEX_211730.431	343
0None_none_GEEX_211802.503	174
0None_none_GEEX_211817.518	3
0None_none_GEEX_211849.550	2653
0None_none_GEEX_211865.566	10
0None_none_GEEX_212014.715	153
0None_none_GEEX_212019.720	1606
0None_none_GEEX_212041.742	713
0None_none_GEEX_212108.809	571
0None_none_GEEX_212109.810	2333
0None_none_GEEX_212144.845	650
0None_none_GEEX_212192.893	306
0None_none_GEEX_212205.906	513
0None_none_GEEX_212207.908	1495
0None_none_GEEX_212230.931	1283
0None_none_GEEX_212232.933	1591
0None_none_GEEX_212233.934	244
0None_none_GEEX_212265.966	1239
0None_none_GEEX_212269.970	1330
0None_none_GEEX_212272.973	760
0None_none_GEEX_212278.979	223
0None_none_GEEX_212285.986	1110
0None_none_GEEX_212332.1033	1329
0None_none_GEEX_212372.1073	1297
0None_none_GEEX_212390.1091	1000
0None_none_GEEX_212410.1111	753
0None_none_GEEX_212438.1139	303
0None_none_GEEX_212452.1153	2591
0None_none_GEEX_212533.1234	1926
0None_none_GEEX_212537.1238	331
0None_none_GEEX_212568.1269	703
0None_none_GEEX_212593.1294	220
0None_none_GEEX_212629.1330	1343
0None_none_GEEX_212650.1351	1397
0None_none_GEEX_212651.1352	1178
0None_none_GEEX_212695.1396	96
0None_none_GEEX_212699.1400	1917
0None_none_GEEX_212710.1411	236
0None_none_GEEX_212719.1420	111
0None_none_GEEX_212757.1458	861
0None_none_GEEX_212795.1496	72
0None_none_GEEX_212831.1532	664
0None_none_GEEX_212901.1602	2162
0None_none_GEEX_212963.1664	717
0None_none_GEEX_212969.1670	1180
0None_none_GEEX_213013.1714	9686
0None_none_GEEX_213040.1741	131
0None_none_GEEX_213055.1756	1105
0None_none_GEEX_213075.1776	273
0None_none_GEEX_213090.1791	1718
0None_none_GEEX_213108.1809	501
0None_none_GEEX_213132.1833	3639
0None_none_GEEX_213133.1834	350
0None_none_GEEX_213151.1852	1233
0None_none_GEEX_213284.1985	1110
0None_none_GEEX_213295.1996	630
0None_none_GEEX_213303.2004	1302
0None_none_GEEX_213338.2039	833
0None_none_GEEX_213354.2055	2214
0None_none_GEEX_213397.2098	590
0None_none_GEEX_213441.2142	495
0None_none_GEEX_213459.2160	726
0None_none_GEEX_213529.2230	1271
0None_none_GEEX_213533.2234	915
0None_none_GEEX_213536.2237	48
0None_none_GEEX_213562.2263	1270
0None_none_GEEX_213634.2335	1332
0None_none_GEEX_213638.2339	202
0None_none_GEEX_213651.2352	1521
0None_none_GEEX_213718.2419	470
0None_none_GEEX_213724.2425	1087
0None_none_GEEX_213767.2468	198
0None_none_GEEX_213804.2505	5
0None_none_GEEX_213819.2520	498
0None_none_GEEX_213831.2532	1955
0None_none_GEEX_213856.2557	2458
0None_none_GEEX_213869.2570	117
0None_none_GEEX_213871.2572	10695
0None_none_GEEX_213889.2590	223
0None_none_GEEX_213903.2604	340
0None_none_GEEX_213908.2609	782
0None_none_GEEX_213921.2622	2
0None_none_GEEX_213947.2648	589
0None_none_GEEX_213971.2672	894
0None_none_GEEX_213978.2679	2128
0None_none_GEEX_214004.2705	126
0None_none_GEEX_214044.2745	3418
0None_none_GEEX_214077.2778	94
0None_none_GEEX_214120.2821	1003
0None_none_GEEX_214122.2823	1087
0None_none_GEEX_214125.2826	5854
0None_none_GEEX_214192.2893	448
0None_none_GEEX_214242.2943	959
0None_none_GEEX_214252.2953	3419
0None_none_GEEX_214268.2969	1626
0None_none_GEEX_214285.2986	560
0None_none_GEEX_214292.2993	1287
0None_none_GEEX_214390.3091	1304
0None_none_GEEX_214494.3195	1477
0None_none_GEEX_214512.3213	649
0None_none_GEEX_214516.3217	261
0None_none_GEEX_214583.3284	1335
0None_none_GEEX_214593.3294	1009
0None_none_GEEX_214598.3299	799
0None_none_GEEX_214658.3359	544
0None_none_GEEX_214674.3375	3831
0None_none_GEEX_214689.3390	2141
0None_none_GEEX_214706.3407	189
0None_none_GEEX_214777.3478	2706
0None_none_GEEX_214792.3493	400
0None_none_GEEX_214835.3536	785
0None_none_GEEX_214934.3635	822
0None_none_GEEX_214953.3654	1433
0None_none_GEEX_214956.3657	414
0None_none_GEEX_214980.3681	608
0None_none_GEEX_215006.3707	33
0None_none_GEEX_215088.3789	87
0None_none_GEEX_215114.3815	1352
0None_none_GEEX_215162.3863	303
0None_none_GEEX_215207.3908	1006
0None_none_GEEX_215220.3921	794
0None_none_GEEX_215230.3931	1012
0None_none_GEEX_215254.3955	483
0None_none_GEEX_215261.3962	1410
0None_none_GEEX_215265.3966	94
0None_none_GEEX_215274.3975	500
0None_none_GEEX_215319.4020	301
0None_none_GEEX_215360.4061	1930
0None_none_GEEX_215364.4065	890
0None_none_GEEX_215414.4115	495
0None_none_GEEX_215454.4155	366
0None_none_GEEX_215459.4160	9
0None_none_GEEX_215516.4217	375
0None_none_GEEX_215530.4231	898
0None_none_GEEX_215532.4233	828
0None_none_GEEX_215535.4236	237
0None_none_GEEX_215542.4243	1430
0None_none_GEEX_215551.4252	875
0None_none_GEEX_215590.4291	5
0None_none_GEEX_215611.4312	1576
0None_none_GEEX_215650.4351	249
0None_none_GEEX_215702.4403	636
0None_none_GEEX_215718.4419	1139
0None_none_GEEX_215786.4487	460
0None_none_GEEX_215822.4523	59
0None_none_GEEX_215846.4547	547
0None_none_GEEX_215899.4600	59
0None_none_GEEX_215953.4654	2163
0None_none_GEEX_216051.4752	64
0None_none_GEEX_216079.4780	304
0None_none_GEEX_216100.4801	31
0None_none_GEEX_216259.4960	3
0None_none_GEEX_216272.4973	1456
0None_none_GEEX_216310.5011	803
0None_none_GEEX_216405.5106	5154
0None_none_GEEX_216409.5110	859
0None_none_GEEX_216450.5151	669
0None_none_GEEX_216461.5162	596
0None_none_GEEX_216546.5247	50200
0None_none_GEEX_216670.5371	5042
0None_none_GEEX_216746.5447	392
0None_none_GEEX_216840.5541	365
0None_none_GEEX_216882.5583	221
0None_none_GEEX_216890.5591	74
0None_none_GEEX_216928.5629	1023
0None_none_GEEX_216929.5630	502
0None_none_GEEX_216941.5642	693
0None_none_MEPRDTKP_211397.98	1159
0None_none_MEPRDTKP_211984.685	306
0None_none_MEPRDTKP_212024.725	917
0None_none_MEPRDTKP_212155.856	1199
0None_none_MEPRDTKP_212281.982	104
0None_none_MEPRDTKP_212499.1200	697
0None_none_MEPRDTKP_212521.1222	151
0None_none_MEPRDTKP_213472.2173	176
0None_none_MEPRDTKP_213646.2347	1298
0None_none_MEPRDTKP_213881.2582	229
0None_none_MEPRDTKP_213885.2586	144
0None_none_MEPRDTKP_214193.2894	1194
0None_none_MEPRDTKP_214459.3160	5677
0None_none_MEPRDTKP_214622.3323	857
0None_none_MEPRDTKP_214898.3599	320
0None_none_MEPRDTKP_215133.3834	28
0None_none_MEPRDTKP_215206.3907	343
0None_none_MEPRDTKP_215330.4031	228
0None_none_MEPRDTKP_215714.4415	572
0None_none_MEPRDTKP_215974.4675	2067
0None_none_MEPRDTKP_216143.4844	713
0None_none_MEPRDTKP_216161.4862	82
0None_none_MEPRDTKP_216297.4998	234
0None_none_MEPRDTKP_216471.5172	37
0None_none_MEPRDTKP_216651.5352	1502
0None_none_MEPRDTKP_216770.5471	265
0None_none_MEPRUNA1_211321.22	776
0None_none_MEPRUNA1_211659.360	537
0None_none_MEPRUNA1_211881.582	180
0None_none_MEPRUNA1_212087.788	1726
0None_none_MEPRUNA1_212174.875	1792
0None_none_MEPRUNA1_212955.1656	672
0None_none_MEPRUNA1_212967.1668	2064
0None_none_MEPRUNA1_213451.2152	28
0None_none_MEPRUNA1_213606.2307	1495
0None_none_MEPRUNA1_213679.2380	872
0None_none_MEPRUNA1_214042.2743	700
0None_none_MEPRUNA1_214333.3034	690
0None_none_MEPRUNA1_214687.3388	2027
0None_none_MEPRUNA1_214699.3400	247970
0None_none_MEPRUNA1_214787.3488	1328
0None_none_MEPRUNA1_215012.3713	851
0None_none_MEPRUNA1_215223.3924	336
0None_none_MEPRUNA1_215375.4076	246
0None_none_MEPRUNA1_215515.4216	1693
0None_none_MEPRUNA1_215919.4620	1204
0None_none_MEPRUNA1_216027.4728	512
0None_none_MEPRUNA1_216061.4762	25
0None_none_MEPRUNA1_216078.4779	9
0None_none_MEPRUNA1_216616.5317	627
0None_none_MEPRUNA1_216618.5319	1529
0None_none_MEPRUNA1_216814.5515	2312
0None_none_MEPRUNA1_216821.5522	555
0None_none_MEPRUNA2_211349.50	2449
0None_none_MEPRUNA2_211384.85	1777
0None_none_MEPRUNA2_211509.210	957
0None_none_MEPRUNA2_212450.1151	588
0None_none_MEPRUNA2_212543.1244	1263
0None_none_MEPRUNA2_212983.1684	314
0None_none_MEPRUNA2_213022.1723	1617
0None_none_MEPRUNA2_213527.2228	543
0None_none_MEPRUNA2_213553.2254	760
0None_none_MEPRUNA2_213658.2359	838
0None_none_MEPRUNA2_213684.2385	599
0None_none_MEPRUNA2_214121.2822	36
0None_none_MEPRUNA2_214175.2876	1889
0None_none_MEPRUNA2_214340.3041	330
0None_none_MEPRUNA2_214406.3107	1702
0None_none_MEPRUNA2_214771.3472	1142
0None_none_MEPRUNA2_214935.3636	712
0None_none_MEPRUNA2_215362.4063	539
0None_none_MEPRUNA2_215576.4277	864
0None_none_MEPRUNA2_215797.4498	673
0None_none_MEPRUNA2_216087.4788	3124
0None_none_MEPRUNA2_216172.4873	132
0None_none_MEPRUNA2_216442.5143	13
0None_none_MEPRUNA2_216467.5168	1949
0None_none_MEPRUNA2_216658.5359	236
0None_none_MEPRUNA2_216678.5379	842
0None_none_MEPRUNA3_211452.153	1737
0None_none_MEPRUNA3_211656.357	754
0None_none_MEPRUNA3_212407.1108	78
0None_none_MEPRUNA3_212701.1402	552
0None_none_MEPRUNA3_212752.1453	703
0None_none_MEPRUNA3_212872.1573	435
0None_none_MEPRUNA3_212971.1672	422
0None_none_MEPRUNA3_213233.1934	142
0None_none_MEPRUNA3_213280.1981	581
0None_none_MEPRUNA3_214572.3273	239
0None_none_MEPRUNA3_216672.5373	1216
0None_none_MEPRUNA3_216796.5497	745
0None_none_MEPRUNA3_216920.5621	643
0None_none_MEPR_211338.39	606
0None_none_MEPR_211347.48	272
0None_none_MEPR_211410.111	224
0None_none_MEPR_211461.162	607
0None_none_MEPR_211471.172	967
0None_none_MEPR_211507.208	1369
0None_none_MEPR_211567.268	1778
0None_none_MEPR_211635.336	490
0None_none_MEPR_211641.342	1502
0None_none_MEPR_211671.372	1
0None_none_MEPR_211709.410	3211
0None_none_MEPR_211740.441	171
0None_none_MEPR_211787.488	2272
0None_none_MEPR_211795.496	238
0None_none_MEPR_211796.497	1314
0None_none_MEPR_211828.529	727
0None_none_MEPR_211835.536	567
0None_none_MEPR_211868.569	852
0None_none_MEPR_211892.593	276
0None_none_MEPR_211907.608	44238
0None_none_MEPR_211915.616	198616
0None_none_MEPR_211947.648	2331
0None_none_MEPR_211959.660	6333
0None_none_MEPR_211964.665	1681
0None_none_MEPR_212018.719	1413
0None_none_MEPR_212086.787	2016
0None_none_MEPR_212092.793	3
0None_none_MEPR_212129.830	184
0None_none_MEPR_212146.847	643
0None_none_MEPR_212251.952	1699
0None_none_MEPR_212277.978	474
0None_none_MEPR_212290.991	1117
0None_none_MEPR_212391.1092	24
0None_none_MEPR_212395.1096	491
0None_none_MEPR_212402.1103	286
0None_none_MEPR_212428.1129	700
0None_none_MEPR_212457.1158	550
0None_none_MEPR_212458.1159	1858
0None_none_MEPR_212464.1165	629
0None_none_MEPR_212469.1170	555
0None_none_MEPR_212495.1196	1985
0None_none_MEPR_212571.1272	1885
0None_none_MEPR_212588.1289	809
0None_none_MEPR_212614.1315	618
0None_none_MEPR_212649.1350	772
0None_none_MEPR_212708.1409	742
0None_none_MEPR_212794.1495	333
0None_none_MEPR_212804.1505	522
0None_none_MEPR_212869.1570	2495
0None_none_MEPR_212895.1596	3209
0None_none_MEPR_212974.1675	42
0None_none_MEPR_212990.1691	279
0None_none_MEPR_212998.1699	445
0None_none_MEPR_213023.1724	1662
0None_none_MEPR_213051.1752	43
0None_none_MEPR_213063.1764	2183
0None_none_MEPR_213173.1874	5
0None_none_MEPR_213196.1897	1016
0None_none_MEPR_213293.1994	1386
0None_none_MEPR_213298.1999	85
0None_none_MEPR_213366.2067	834
0None_none_MEPR_213415.2116	1990
0None_none_MEPR_213443.2144	350
0None_none_MEPR_213575.2276	1056
0None_none_MEPR_213587.2288	3841
0None_none_MEPR_213598.2299	8
0None_none_MEPR_213616.2317	2315
0None_none_MEPR_213689.2390	719
0None_none_MEPR_213690.2391	678
0None_none_MEPR_213705.2406	708
0None_none_MEPR_213855.2556	144
0None_none_MEPR_213897.2598	995
0None_none_MEPR_213900.2601	2
0None_none_MEPR_213918.2619	183
0None_none_MEPR_213938.2639	841
0None_none_MEPR_213957.2658	1299
0None_none_MEPR_213998.2699	19
0None_none_MEPR_214096.2797	1566
0None_none_MEPR_214131.2832	1848
0None_none_MEPR_214253.2954	316
0None_none_MEPR_214290.2991	404
0None_none_MEPR_214353.3054	1124
0None_none_MEPR_214400.3101	1546
0None_none_MEPR_214495.3196	415
0None_none_MEPR_214507.3208	340
0None_none_MEPR_214508.3209	2178
0None_none_MEPR_214530.3231	458
0None_none_MEPR_214538.3239	683
0None_none_MEPR_214551.3252	709
0None_none_MEPR_214564.3265	170
0None_none_MEPR_214617.3318	1402
0None_none_MEPR_214653.3354	616
0None_none_MEPR_214700.3401	540
0None_none_MEPR_214746.3447	1155
0None_none_MEPR_214750.3451	2637
0None_none_MEPR_214756.3457	628
0None_none_MEPR_214762.3463	1300
0None_none_MEPR_214790.3491	787
0None_none_MEPR_214807.3508	245
0None_none_MEPR_214845.3546	972
0None_none_MEPR_214916.3617	951
0None_none_MEPR_214918.3619	148
0None_none_MEPR_214947.3648	1786
0None_none_MEPR_214964.3665	463
0None_none_MEPR_215031.3732	505
0None_none_MEPR_215043.3744	1040
0None_none_MEPR_215074.3775	106
0None_none_MEPR_215098.3799	2560
0None_none_MEPR_215169.3870	303
0None_none_MEPR_215309.4010	1413
0None_none_MEPR_215480.4181	730
0None_none_MEPR_215506.4207	403
0None_none_MEPR_215591.4292	281
0None_none_MEPR_215612.4313	907
0None_none_MEPR_215633.4334	1295
0None_none_MEPR_215654.4355	79
0None_none_MEPR_215675.4376	493
0None_none_MEPR_215703.4404	1064
0None_none_MEPR_215734.4435	1017
0None_none_MEPR_215766.4467	710
0None_none_MEPR_215784.4485	183
0None_none_MEPR_215804.4505	527
0None_none_MEPR_215907.4608	27
0None_none_MEPR_215909.4610	886
0None_none_MEPR_215928.4629	9
0None_none_MEPR_215930.4631	1561
0None_none_MEPR_215950.4651	1217
0None_none_MEPR_215980.4681	813
0None_none_MEPR_216025.4726	738
0None_none_MEPR_216030.4731	291
0None_none_MEPR_216144.4845	1023
0None_none_MEPR_216188.4889	130
0None_none_MEPR_216248.4949	1686
0None_none_MEPR_216286.4987	12
0None_none_MEPR_216307.5008	504
0None_none_MEPR_216347.5048	206
0None_none_MEPR_216373.5074	725
0None_none_MEPR_216383.5084	1685
0None_none_MEPR_216402.5103	31
0None_none_MEPR_216452.5153	388
0None_none_MEPR_216470.5171	1780
0None_none_MEPR_216512.5213	2055
0None_none_MEPR_216524.5225	216
0None_none_MEPR_216638.5339	306
0None_none_MEPR_216648.5349	2695
0None_none_MEPR_216656.5357	611
0None_none_MEPR_216698.5399	868
0None_none_MEPR_216738.5439	93
0None_none_MEPR_216783.5484	1259
0None_none_MEPR_216837.5538	1179
0None_none_MEPR_216905.5606	652
0None_none_MEPR_216931.5632	1042
0None_none_MEPR_216932.5633	1231
0None_none_PROT_211363.64	1643
0None_none_PROT_211398.99	1067
0None_none_PROT_211401.102	38
0None_none_PROT_211415.116	693
0None_none_PROT_211437.138	1424
0None_none_PROT_211490.191	378
0None_none_PROT_211492.193	1011
0None_none_PROT_211544.245	3107
0None_none_PROT_211590.291	124
0None_none_PROT_211611.312	1259
0None_none_PROT_211618.319	1346
0None_none_PROT_211679.380	393
0None_none_PROT_211694.395	857
0None_none_PROT_211711.412	36
0None_none_PROT_211717.418	1655
0None_none_PROT_211768.469	40
0None_none_PROT_211772.473	1354
0None_none_PROT_211845.546	4079
0None_none_PROT_211861.562	1538
0None_none_PROT_211918.619	308
0None_none_PROT_211923.624	419
0None_none_PROT_211939.640	58
0None_none_PROT_211940.641	955
0None_none_PROT_211997.698	8253
0None_none_PROT_212010.711	248
0None_none_PROT_212088.789	281
0None_none_PROT_212193.894	1317
0None_none_PROT_212198.899	3
0None_none_PROT_212201.902	1389
0None_none_PROT_212202.903	1082
0None_none_PROT_212217.918	992
0None_none_PROT_212296.997	392
0None_none_PROT_212305.1006	108
0None_none_PROT_212317.1018	448
0None_none_PROT_212449.1150	1164
0None_none_PROT_212451.1152	230
0None_none_PROT_212478.1179	1117
0None_none_PROT_212480.1181	1161
0None_none_PROT_212660.1361	1816
0None_none_PROT_212731.1432	2145
0None_none_PROT_212742.1443	815
0None_none_PROT_212760.1461	241
0None_none_PROT_212826.1527	728
0None_none_PROT_212876.1577	2699
0None_none_PROT_212877.1578	1309
0None_none_PROT_212933.1634	942
0None_none_PROT_213010.1711	323
0None_none_PROT_213056.1757	744
0None_none_PROT_213061.1762	506
0None_none_PROT_213182.1883	558
0None_none_PROT_213211.1912	1137
0None_none_PROT_213260.1961	1076
0None_none_PROT_213287.1988	1623
0None_none_PROT_213312.2013	669
0None_none_PROT_213352.2053	99
0None_none_PROT_213434.2135	1519
0None_none_PROT_213454.2155	102
0None_none_PROT_213502.2203	311
0None_none_PROT_213511.2212	478
0None_none_PROT_213537.2238	317
0None_none_PROT_213542.2243	174
0None_none_PROT_213543.2244	521
0None_none_PROT_213609.2310	1184
0None_none_PROT_213653.2354	559
0None_none_PROT_213663.2364	263
0None_none_PROT_213667.2368	3967
0Safe_safe_DTKP_205505.5456	10713
0Safe_safe_DTKP_205506.5457	658
0Safe_safe_DTKP_205508.5459	1897
0Safe_safe_DTKP_205510.5461	1678
0Safe_safe_DTKP_205511.5462	804
0Safe_safe_DTKP_205512.5463	292
0Safe_safe_DTKP_205514.5465	876
0Safe_safe_DTKP_205516.5467	294
0Safe_safe_DTKP_205518.5469	915
0Safe_safe_DTKP_205519.5470	815
0Safe_safe_DTKP_205520.5471	1003
0Safe_safe_DTKP_205521.5472	2890
0Safe_safe_DTKP_205523.5474	1298
0Safe_safe_DTKP_205524.5475	322
0Safe_safe_DTKP_205525.5476	670
0Safe_safe_DTKP_205526.5477	1047
0Safe_safe_DTKP_205527.5478	1315
0Safe_safe_DTKP_205529.5480	755
0Safe_safe_DTKP_205531.5482	523
0Safe_safe_DTKP_205532.5483	642
0Safe_safe_DTKP_205533.5484	748
0Safe_safe_DTKP_205535.5486	980
0Safe_safe_DTKP_205536.5487	830
0Safe_safe_DTKP_205537.5488	888
0Safe_safe_DTKP_205538.5489	787
0Safe_safe_DTKP_205540.5491	428
0Safe_safe_DTKP_205541.5492	839
0Safe_safe_DTKP_205542.5493	1109
0Safe_safe_DTKP_205543.5494	2807
0Safe_safe_DTKP_205545.5496	449
0Safe_safe_DTKP_205546.5497	3148
0Safe_safe_DTKP_205547.5498	1486
0Safe_safe_DTKP_205548.5499	765
0Safe_safe_DTKP_205549.5500	869
0Safe_safe_DTKP_205550.5501	689
0Safe_safe_DTKP_205552.5503	1361
0Safe_safe_DTKP_205555.5506	874
0Safe_safe_DTKP_205556.5507	1371
0Safe_safe_DTKP_205557.5508	1171
0Safe_safe_DTKP_205558.5509	643
0Safe_safe_DTKP_205559.5510	731
0Safe_safe_DTKP_205560.5511	1581
0Safe_safe_DTKP_205563.5514	415
0Safe_safe_DTKP_205564.5515	765
0Safe_safe_DTKP_205565.5516	722
0Safe_safe_DTKP_205566.5517	3269
0Safe_safe_DTKP_205567.5518	738
0Safe_safe_DTKP_205568.5519	3273
0Safe_safe_DTKP_205569.5520	1163
0Safe_safe_DTKP_205571.5522	567
0Safe_safe_DTKP_205572.5523	248
0Safe_safe_DTKP_205573.5524	180
0Safe_safe_DTKP_205574.5525	1676
0Safe_safe_DTKP_205575.5526	697
0Safe_safe_DTKP_205577.5528	2363
0Safe_safe_DTKP_205578.5529	1144
0Safe_safe_DTKP_205579.5530	797
0Safe_safe_DTKP_205580.5531	522
0Safe_safe_DTKP_205581.5532	74
0Safe_safe_DTKP_205582.5533	1269
0Safe_safe_DTKP_205585.5536	640
0Safe_safe_DTKP_205586.5537	17920
0Safe_safe_DTKP_205587.5538	545
0Safe_safe_DTKP_205588.5539	365
0Safe_safe_DTKP_205589.5540	1030
0Safe_safe_DTKP_205590.5541	2109
0Safe_safe_DTKP_205591.5542	1242
0Safe_safe_DTKP_205592.5543	601
0Safe_safe_DTKP_205593.5544	681
0Safe_safe_DTKP_205594.5545	1384
0Safe_safe_DTKP_205596.5547	659
0Safe_safe_DTKP_205598.5549	3015
0Safe_safe_DTKP_205600.5551	860
0Safe_safe_DTKP_205601.5552	159
0Safe_safe_DTKP_205603.5554	977
0Safe_safe_DTKP_205604.5555	2597
0Safe_safe_DTKP_205605.5556	9514
0Safe_safe_DTKP_205606.5557	705
0Safe_safe_DTKP_205607.5558	1258
0Safe_safe_DTKP_205608.5559	1083
0Safe_safe_DTKP_205610.5561	368
0Safe_safe_DTKP_205611.5562	609
0Safe_safe_DTKP_205613.5564	759
0Safe_safe_DTKP_205614.5565	615
0Safe_safe_DTKP_205615.5566	285
0Safe_safe_DTKP_205616.5567	1053
0Safe_safe_DTKP_205617.5568	1945
0Safe_safe_DTKP_205618.5569	610
0Safe_safe_DTKP_205620.5571	941
0Safe_safe_DTKP_205621.5572	738
0Safe_safe_DTKP_205622.5573	1324
0Safe_safe_DTKP_205623.5574	450
0Safe_safe_DTKP_205624.5575	1110
0Safe_safe_DTKP_205625.5576	1017
0Safe_safe_DTKP_205626.5577	815
0Safe_safe_DTKP_205627.5578	979
0Safe_safe_DTKP_205628.5579	1808
0Safe_safe_DTKP_205629.5580	1190
0Safe_safe_DTKP_205630.5581	1845
0Safe_safe_DTKP_205631.5582	1242
0Safe_safe_DTKP_205632.5583	129
0Safe_safe_DTKP_205635.5586	407
0Safe_safe_DTKP_205636.5587	1135
0Safe_safe_DTKP_205637.5588	599
0Safe_safe_DTKP_205638.5589	1047
0Safe_safe_DTKP_205639.5590	219
0Safe_safe_DTKP_205641.5592	768
0Safe_safe_DTKP_205643.5594	3766
0Safe_safe_DTKP_205645.5596	506
0Safe_safe_DTKP_205646.5597	2788
0Safe_safe_DTKP_205648.5599	504
0Safe_safe_DTKP_205650.5601	905
0Safe_safe_DTKP_205651.5602	350
0Safe_safe_DTKP_205652.5603	698
0Safe_safe_DTKP_205653.5604	1188
0Safe_safe_DTKP_205654.5605	395
0Safe_safe_DTKP_205655.5606	179
0Safe_safe_DTKP_205657.5608	1017
0Safe_safe_DTKP_205659.5610	446
0Safe_safe_DTKP_205660.5611	432
0Safe_safe_DTKP_205662.5613	828
0Safe_safe_DTKP_205663.5614	885
0Safe_safe_DTKP_205664.5615	833
0Safe_safe_DTKP_205665.5616	2141
0Safe_safe_DTKP_205666.5617	15324
0Safe_safe_DTKP_205667.5618	1663
0Safe_safe_DTKP_205668.5619	2817
0Safe_safe_DTKP_205670.5621	894
0Safe_safe_DTKP_205671.5622	1331
0Safe_safe_DTKP_205672.5623	1120
0Safe_safe_DTKP_205673.5624	329
0Safe_safe_DTKP_205675.5626	489
0Safe_safe_DTKP_205676.5627	1772
0Safe_safe_DTKP_205678.5629	1484
0Safe_safe_DTKP_205679.5630	1798
0Safe_safe_DTKP_205680.5631	1182
0Safe_safe_DTKP_205682.5633	961
0Safe_safe_DTKP_205683.5634	743
0Safe_safe_DTKP_205684.5635	781
0Safe_safe_DTKP_205686.5637	883
0Safe_safe_DTKP_205687.5638	1586
0Safe_safe_DTKP_205689.5640	170
0Safe_safe_DTKP_205690.5641	2325
0Safe_safe_DTKP_205691.5642	582
0Safe_safe_DTKP_205693.5644	808
0Safe_safe_DTKP_205694.5645	366
0Safe_safe_DTKP_205695.5646	908
0Safe_safe_DTKP_205696.5647	3115
0Safe_safe_DTKP_205697.5648	602
0Safe_safe_DTKP_205698.5649	248
0Safe_safe_DTKP_205699.5650	1408
0Safe_safe_DTKP_205700.5651	1459
0Safe_safe_DTKP_205701.5652	1877
0Safe_safe_DTKP_205703.5654	842
0Safe_safe_DTKP_205704.5655	941
0Safe_safe_DTKP_205705.5656	1010
0Safe_safe_DTKP_205706.5657	896
0Safe_safe_DTKP_205707.5658	1617
0Safe_safe_DTKP_205710.5661	1581
0Safe_safe_DTKP_205711.5662	862
0Safe_safe_DTKP_205712.5663	832
0Safe_safe_DTKP_205713.5664	455
0Safe_safe_DTKP_205714.5665	1023
0Safe_safe_DTKP_205715.5666	3056
0Safe_safe_DTKP_205716.5667	1899
0Safe_safe_DTKP_205717.5668	1672
0Safe_safe_DTKP_205719.5670	481
0Safe_safe_DTKP_205721.5672	2152
0Safe_safe_DTKP_205722.5673	156
0Safe_safe_DTKP_205723.5674	831
0Safe_safe_DTKP_205724.5675	150
0Safe_safe_DTKP_205725.5676	4560
0Safe_safe_DTKP_205726.5677	706
0Safe_safe_DTKP_205727.5678	549
0Safe_safe_DTKP_205728.5679	641
0Safe_safe_DTKP_205730.5681	1433
0Safe_safe_DTKP_205731.5682	2067
0Safe_safe_DTKP_205732.5683	1413
0Safe_safe_DTKP_205733.5684	1515
0Safe_safe_DTKP_205734.5685	783
0Safe_safe_DTKP_205736.5687	1564
0Safe_safe_DTKP_205737.5688	583
0Safe_safe_DTKP_205738.5689	1260
0Safe_safe_DTKP_205739.5690	2324
0Safe_safe_DTKP_205740.5691	1025
0Safe_safe_DTKP_205742.5693	1257
0Safe_safe_DTKP_205743.5694	1323
0Safe_safe_DTKP_205744.5695	1562
0Safe_safe_DTKP_205746.5697	911
0Safe_safe_DTKP_205747.5698	999
0Safe_safe_DTKP_205748.5699	1370
0Safe_safe_DTKP_205750.5701	899
0Safe_safe_DTKP_205751.5702	827
0Safe_safe_DTKP_205752.5703	529
0Safe_safe_DTKP_205753.5704	2231
0Safe_safe_DTKP_205754.5705	1003
0Safe_safe_DTKP_205755.5706	802
0Safe_safe_DTKP_205758.5709	534
0Safe_safe_DTKP_205759.5710	2020
0Safe_safe_DTKP_205760.5711	337
0Safe_safe_DTKP_205761.5712	378
0Safe_safe_DTKP_205763.5714	390
0Safe_safe_DTKP_205764.5715	2566
0Safe_safe_DTKP_205765.5716	1046
0Safe_safe_DTKP_205768.5719	1790
0Safe_safe_DTKP_205769.5720	7898
0Safe_safe_DTKP_205770.5721	4222
0Safe_safe_DTKP_205772.5723	390
0Safe_safe_DTKP_205773.5724	1674
0Safe_safe_DTKP_205775.5726	336
0Safe_safe_DTKP_205776.5727	1040
0Safe_safe_DTKP_205777.5728	1182
0Safe_safe_DTKP_205779.5730	252
0Safe_safe_DTKP_205780.5731	803
0Safe_safe_DTKP_205781.5732	2129
0Safe_safe_DTKP_205782.5733	5964
0Safe_safe_DTKP_205783.5734	181
0Safe_safe_DTKP_205787.5738	1219
0Safe_safe_DTKP_205788.5739	3120
0Safe_safe_DTKP_205789.5740	1760
0Safe_safe_DTKP_205791.5742	1581
0Safe_safe_DTKP_205792.5743	450
0Safe_safe_DTKP_205793.5744	865
0Safe_safe_DTKP_205795.5746	523
0Safe_safe_DTKP_205797.5748	1955
0Safe_safe_DTKP_205800.5751	3425
0Safe_safe_DTKP_205802.5753	2544
0Safe_safe_DTKP_205803.5754	757
0Safe_safe_DTKP_205804.5755	2216
0Safe_safe_DTKP_205805.5756	519
0Safe_safe_DTKP_205806.5757	736
0Safe_safe_DTKP_205807.5758	1117
0Safe_safe_DTKP_205808.5759	443
0Safe_safe_DTKP_205809.5760	1379
0Safe_safe_DTKP_205810.5761	823
0Safe_safe_DTKP_205811.5762	557
0Safe_safe_DTKP_205813.5764	541
0Safe_safe_DTKP_205814.5765	481
0Safe_safe_DTKP_205815.5766	1315
0Safe_safe_DTKP_205817.5768	299
0Safe_safe_DTKP_205821.5772	112
0Safe_safe_DTKP_205824.5775	781
0Safe_safe_DTKP_205825.5776	972
0Safe_safe_DTKP_205826.5777	1407
0Safe_safe_DTKP_205827.5778	632
0Safe_safe_DTKP_205828.5779	546
0Safe_safe_DTKP_205830.5781	305
0Safe_safe_DTKP_205831.5782	1923
0Safe_safe_DTKP_205832.5783	1521
0Safe_safe_DTKP_205833.5784	1077
0Safe_safe_DTKP_205834.5785	438
0Safe_safe_DTKP_205835.5786	1284
0Safe_safe_DTKP_205836.5787	1439
0Safe_safe_DTKP_205837.5788	440
0Safe_safe_DTKP_205838.5789	1078
0Safe_safe_DTKP_205839.5790	652
0Safe_safe_DTKP_205840.5791	630
0Safe_safe_DTKP_205841.5792	601
0Safe_safe_DTKP_205842.5793	1152
0Safe_safe_DTKP_205843.5794	2251
0Safe_safe_DTKP_205844.5795	740
0Safe_safe_DTKP_205845.5796	992
0Safe_safe_DTKP_205846.5797	3406
0Safe_safe_DTKP_205847.5798	975
0Safe_safe_DTKP_205848.5799	563
0Safe_safe_DTKP_205849.5800	1541
0Safe_safe_DTKP_205851.5802	2227
0Safe_safe_DTKP_205853.5804	2078
0Safe_safe_DTKP_205855.5806	1007
0Safe_safe_DTKP_205856.5807	622
0Safe_safe_DTKP_205857.5808	977
0Safe_safe_DTKP_205858.5809	750
0Safe_safe_DTKP_205859.5810	1380
BAC16_-100	65
BAC16_-100022	665
BAC16_-100041	1277
BAC16_-100048	4712
BAC16_-100051	783
BAC16_-100052	1694
BAC16_-100094	288
BAC16_-100099	849
BAC16_-100103	457
BAC16_-100119	2670
BAC16_-100151	934
BAC16_-100157	876
BAC16_-100174	41
BAC16_-100214	711
BAC16_-100215	5975
BAC16_-100235	6
BAC16_-100265	312
BAC16_-100294	1070
BAC16_-10030	1549
BAC16_-100307	18
BAC16_-10031	945
BAC16_-100325	553
BAC16_-100337	1234
BAC16_-10034	328
BAC16_-100349	751
BAC16_-100352	1393
BAC16_-100406	937
BAC16_-100415	804
BAC16_-10043	891
BAC16_-100440	1920
BAC16_-100455	675
BAC16_-100456	1092
BAC16_-100457	1092
BAC16_-100465	477
BAC16_-100469	475
BAC16_-100514	606
BAC16_-100526	2819
BAC16_-100554	1846
BAC16_-100575	745
BAC16_-100622	1677
BAC16_-100645	827
BAC16_-100653	869
BAC16_-100663	1486
BAC16_-100670	94
BAC16_-100673	1082
BAC16_-100694	871
BAC16_-100719	3
BAC16_-100720	126
BAC16_-100763	19
BAC16_-10077	915
BAC16_-10078	3618
BAC16_-100786	5760
BAC16_-100789	559
BAC16_-100820	1334
BAC16_-100827	1218
BAC16_-100851	610
BAC16_-100854	390
BAC16_-100858	436
BAC16_-100908	362
BAC16_-100909	892
BAC16_-10094	211
BAC16_-100944	859
BAC16_-100971	455
BAC16_-100978	520
BAC16_-100979	1666
BAC16_-100987	267
BAC16_-100994	21
BAC16_-101	115
BAC16_-101002	697
BAC16_-101047	404
BAC16_-101048	3745
BAC16_-101049	3745
BAC16_-101050	744
BAC16_-101054	1487
BAC16_-101055	638
BAC16_-101058	20
BAC16_-101091	1080
BAC16_-101098	829
BAC16_-101099	3474
BAC16_-10115	554
BAC16_-101158	441
BAC16_-101179	2780
BAC16_-101180	3811
BAC16_-101201	552
BAC16_-10122	1709
BAC16_-101247	493
BAC16_-10125	286
BAC16_-101256	824
BAC16_-101262	232
BAC16_-101273	462
BAC16_-101274	887
BAC16_-101277	202
BAC16_-101287	478
BAC16_-101295	1837
BAC16_-101296	3214
BAC16_-101299	921
BAC16_-101318	289
BAC16_-101336	784
BAC16_-101405	722
BAC16_-101406	497
BAC16_-10141	538
BAC16_-10142	746
BAC16_-101443	714
BAC16_-101448	2009
BAC16_-101457	87
BAC16_-101469	1483
BAC16_-101470	4043
BAC16_-101473	25
BAC16_-10149	527
BAC16_-101494	354
BAC16_-101499	897
BAC16_-101504	939
BAC16_-101522	372
BAC16_-101525	396
BAC16_-101528	312
BAC16_-101539	2165
BAC16_-101540	3146
BAC16_-101554	631
BAC16_-101609	1505
BAC16_-101610	1841
BAC16_-101614	2434
BAC16_-101615	1728
BAC16_-101634	1260
BAC16_-101684	911
BAC16_-10172	299
BAC16_-101732	98
BAC16_-101752	1263
BAC16_-101765	404
BAC16_-101766	920
BAC16_-101777	4
BAC16_-101788	926
BAC16_-101794	412
BAC16_-101814	1169
BAC16_-101828	2352
BAC16_-101829	869
BAC16_-10185	167
BAC16_-101859	12
BAC16_-101883	1061
BAC16_-101896	645
BAC16_-101938	952
BAC16_-10196	135
BAC16_-101961	344
BAC16_-101975	203
BAC16_-101987	1664
BAC16_-101988	1331
BAC16_-102	50
BAC16_-102041	843
BAC16_-102042	1541
BAC16_-10208	230
BAC16_-102118	1195
BAC16_-102119	1057
BAC16_-102120	872
BAC16_-102121	218
BAC16_-102124	804
BAC16_-102158	722
BAC16_-102163	17
BAC16_-102166	307
BAC16_-102172	87
BAC16_-102173	1629
BAC16_-102174	233
BAC16_-102177	504
BAC16_-102178	345
BAC16_-102179	345
BAC16_-10218	1011
BAC16_-102185	53
BAC16_-102200	1207
BAC16_-102235	2015
BAC16_-102288	10
BAC16_-102293	1085
BAC16_-102300	1452
BAC16_-102338	2826
BAC16_-102341	1803
BAC16_-102411	497
BAC16_-102414	122
BAC16_-102417	493
BAC16_-102418	591
BAC16_-102419	591
BAC16_-102420	356
BAC16_-102421	390
BAC16_-102425	1453
BAC16_-102426	570
BAC16_-102435	213
BAC16_-102436	769
BAC16_-102447	1462
BAC16_-102453	942
BAC16_-102475	272
BAC16_-10250	207
BAC16_-102506	2135
BAC16_-102507	616
BAC16_-102530	346
BAC16_-10254	855
BAC16_-102542	359
BAC16_-102548	547
BAC16_-102549	1056
BAC16_-102557	230
BAC16_-102566	281
BAC16_-102567	2778
BAC16_-102568	1
BAC16_-102587	687
BAC16_-102588	2133
BAC16_-102589	1953
BAC16_-102590	538
BAC16_-102591	444
BAC16_-102594	966
BAC16_-102601	4
BAC16_-102615	535
BAC16_-102633	647
BAC16_-102636	130
BAC16_-102637	297
BAC16_-102643	455
BAC16_-102659	1395
BAC16_-10266	129
BAC16_-102666	873
BAC16_-102685	456
BAC16_-102692	516
BAC16_-102718	65
BAC16_-102724	6612
BAC16_-102728	1339
BAC16_-102733	3229
BAC16_-102744	546
BAC16_-102751	4550
BAC16_-102752	1691
BAC16_-102755	264
BAC16_-102756	13
BAC16_-102762	201
BAC16_-102763	396
BAC16_-102768	129
BAC16_-102804	1058
BAC16_-102805	1103
BAC16_-102808	767
BAC16_-102809	1603
BAC16_-10281	877
BAC16_-102815	539
BAC16_-102825	397
BAC16_-102828	1120
BAC16_-10284	1139
BAC16_-102845	540
BAC16_-102849	672
BAC16_-102936	287
BAC16_-102937	803
BAC16_-102941	252
BAC16_-102969	4128
BAC16_-10298	571
BAC16_-102988	285
BAC16_-102989	794
BAC16_-102999	646
BAC16_-103003	2408
BAC16_-10301	647
BAC16_-103023	47
BAC16_-103039	1189
BAC16_-103053	401
BAC16_-103057	719
BAC16_-10308	598
BAC16_-103084	455
BAC16_-103087	45
BAC16_-103088	92
BAC16_-103098	637
BAC16_-103105	100
BAC16_-10311	704
BAC16_-103114	124
BAC16_-103115	56
BAC16_-103121	1334
BAC16_-103124	400
BAC16_-103139	541
BAC16_-103140	1247
BAC16_-103147	565
BAC16_-103148	1179
BAC16_-103149	535
BAC16_-103154	442
BAC16_-103172	1838
BAC16_-103179	227
BAC16_-103192	70
BAC16_-103193	237
BAC16_-103201	949
BAC16_-103204	246
BAC16_-103212	47
BAC16_-103267	994
BAC16_-103342	3456
BAC16_-103377	4557
BAC16_-103378	289
BAC16_-103392	297
BAC16_-103393	931
BAC16_-103408	20
BAC16_-103409	611
BAC16_-103441	116
BAC16_-103450	297
BAC16_-103456	5817
BAC16_-103473	1282
BAC16_-103474	1611
BAC16_-103495	934
BAC16_-103498	824
BAC16_-103505	625
BAC16_-103581	499
BAC16_-103601	96
BAC16_-103607	129
BAC16_-103620	732
BAC16_-103679	2274
BAC16_-10368	637
BAC16_-103689	481
BAC16_-103702	597
BAC16_-103722	441
BAC16_-103731	588
BAC16_-103737	65
BAC16_-10374	176
BAC16_-103746	1532
BAC16_-10375	393
BAC16_-103752	1316
BAC16_-10378	1494
BAC16_-103780	3878
BAC16_-103781	664
BAC16_-103809	687
BAC16_-103817	4256
BAC16_-103820	402
BAC16_-103853	460
BAC16_-103865	687
BAC16_-103910	12
BAC16_-103952	1751
BAC16_-103953	624
BAC16_-103954	624
BAC16_-104011	2081
BAC16_-104020	57
BAC16_-104037	560
BAC16_-104156	678
BAC16_-104157	45
BAC16_-104158	115
BAC16_-104190	165
BAC16_-104208	432
BAC16_-104220	4680
BAC16_-104229	1582
BAC16_-104230	2023
BAC16_-104318	940
BAC16_-104328	905
BAC16_-104346	3275
BAC16_-10435	776
BAC16_-104364	728
BAC16_-10444	312
BAC16_-10445	445
BAC16_-104484	99
BAC16_-104487	701
BAC16_-104488	161
BAC16_-104489	887
BAC16_-104490	4163
BAC16_-104511	257592
BAC16_-104512	258404
BAC16_-104517	137
BAC16_-104518	3520
BAC16_-104553	297
BAC16_-104556	1047
BAC16_-104557	2137
BAC16_-104591	482
BAC16_-104592	2687
BAC16_-104613	333
BAC16_-104629	451
BAC16_-104676	685
BAC16_-104679	1051
BAC16_-104686	772
BAC16_-104692	1973
BAC16_-104697	5
BAC16_-104698	1252
BAC16_-104745	533
BAC16_-104746	233
BAC16_-104751	1716
BAC16_-104779	1942
BAC16_-104826	2107
BAC16_-104868	70
BAC16_-104871	366
BAC16_-104878	315
BAC16_-104899	120
BAC16_-104900	1109
BAC16_-104901	18
BAC16_-104904	70
BAC16_-10494	225
BAC16_-104987	422
BAC16_-105003	1153
BAC16_-105004	638
BAC16_-105007	258
BAC16_-105055	999
BAC16_-105078	1749
BAC16_-105081	221
BAC16_-1051	486
BAC16_-105114	593
BAC16_-105126	686
BAC16_-105135	1491
BAC16_-105164	572
BAC16_-105165	4885
BAC16_-105169	470
BAC16_-105172	2305
BAC16_-105173	2309
BAC16_-105207	1977
BAC16_-10521	431
BAC16_-105222	406
BAC16_-105234	564
BAC16_-105246	858
BAC16_-10530	30
BAC16_-10531	23
BAC16_-105361	677
BAC16_-105377	106
BAC16_-105381	619
BAC16_-105382	1521
BAC16_-105389	429
BAC16_-105390	594
BAC16_-105409	229
BAC16_-105412	423
BAC16_-105426	130
BAC16_-105440	186
BAC16_-105441	728
BAC16_-105449	376
BAC16_-105465	590
BAC16_-105468	1137
BAC16_-105481	2
BAC16_-105482	781
BAC16_-105483	1513
BAC16_-105486	650
BAC16_-10549	109
BAC16_-105509	1420
BAC16_-10553	86
BAC16_-105537	328
BAC16_-105551	356
BAC16_-105554	837
BAC16_-105582	1208
BAC16_-105583	460
BAC16_-105586	517
BAC16_-105591	1136
BAC16_-105594	184
BAC16_-105608	143
BAC16_-10561	1066
BAC16_-105612	1294
BAC16_-105633	1095
BAC16_-105640	178
BAC16_-105646	1316
BAC16_-105647	1625
BAC16_-105648	12
BAC16_-105739	396
BAC16_-105817	12
BAC16_-105818	336
BAC16_-105821	662
BAC16_-105834	1053
BAC16_-105850	390
BAC16_-105874	944
BAC16_-105887	842
BAC16_-10589	186
BAC16_-105929	710
BAC16_-105930	297
BAC16_-105933	1133
BAC16_-105934	1675
BAC16_-105935	602
BAC16_-105938	804
BAC16_-105947	232
BAC16_-105948	1457
BAC16_-105953	22
BAC16_-105954	38
BAC16_-105955	16
BAC16_-105969	2032
BAC16_-105979	670
BAC16_-10601	140
BAC16_-106020	727
BAC16_-106021	827
BAC16_-106022	1305
BAC16_-106026	1481
BAC16_-106032	106
BAC16_-106042	253
BAC16_-106043	1137
BAC16_-106044	884
BAC16_-10608	386
BAC16_-106110	1321
BAC16_-106111	265
BAC16_-106130	823
BAC16_-106180	388
BAC16_-106186	777
BAC16_-106187	1260
BAC16_-106193	1306
BAC16_-106210	43
BAC16_-10624	59
BAC16_-106267	877
BAC16_-106268	307
BAC16_-106274	1205
BAC16_-106287	1244
BAC16_-106299	1250
BAC16_-106318	453
BAC16_-106337	70
BAC16_-106350	1193
BAC16_-106355	101
BAC16_-106361	788
BAC16_-106362	1744
BAC16_-106410	1141
BAC16_-106411	439
BAC16_-106416	795
BAC16_-106417	2293
BAC16_-106431	384
BAC16_-106442	631
BAC16_-106443	2082
BAC16_-106448	1302
BAC16_-106466	781
BAC16_-106467	1848
BAC16_-106482	283
BAC16_-106489	6610
BAC16_-106490	689
BAC16_-106491	688
BAC16_-106492	152
BAC16_-106504	504
BAC16_-106505	1258
BAC16_-106510	188
BAC16_-10652	30
BAC16_-106577	1325
BAC16_-106578	523
BAC16_-106582	621
BAC16_-106583	860
BAC16_-106630	484
BAC16_-106634	694
BAC16_-106646	225
BAC16_-106652	856
BAC16_-106667	915
BAC16_-106668	1338
BAC16_-106680	29
BAC16_-106684	59
BAC16_-106691	3258
BAC16_-106717	3734
BAC16_-106718	2420
BAC16_-106733	1448
BAC16_-10678	55
BAC16_-106810	683
BAC16_-106811	495
BAC16_-10682	627
BAC16_-106823	2834
BAC16_-106826	127
BAC16_-10683	112
BAC16_-106850	1288
BAC16_-106868	1051
BAC16_-106869	1425
BAC16_-106870	455
BAC16_-10690	111
BAC16_-106907	819
BAC16_-106928	1258
BAC16_-106941	922
BAC16_-106942	2618
BAC16_-106954	5827
BAC16_-106970	1216
BAC16_-106983	323
BAC16_-107	9
BAC16_-107013	179
BAC16_-107050	434
BAC16_-107063	543
BAC16_-107064	1264
BAC16_-107072	452
BAC16_-107089	282
BAC16_-107096	788
BAC16_-107119	1324
BAC16_-107120	395
BAC16_-107130	11
BAC16_-10714	29
BAC16_-107183	405
BAC16_-107186	170
BAC16_-107223	34
BAC16_-107224	49
BAC16_-107243	877
BAC16_-107254	934
BAC16_-107298	255
BAC16_-107309	530
BAC16_-107310	609
BAC16_-107311	609
BAC16_-107333	1842
BAC16_-107348	308
BAC16_-107351	408
BAC16_-107362	917
BAC16_-107373	23687
BAC16_-107374	2500
BAC16_-107375	1331
BAC16_-107376	153
BAC16_-10738	403
BAC16_-10739	1330
BAC16_-107392	498
BAC16_-107393	743
BAC16_-107417	2280
BAC16_-107418	552
BAC16_-107419	2232
BAC16_-107420	2232
BAC16_-107443	616
BAC16_-107453	707
BAC16_-107454	422
BAC16_-107470	170
BAC16_-107476	770
BAC16_-107484	680
BAC16_-107485	1383
BAC16_-107500	457
BAC16_-107519	687
BAC16_-107539	311
BAC16_-107550	2113
BAC16_-107581	409
BAC16_-107608	814
BAC16_-107611	273
BAC16_-107625	584
BAC16_-107653	1655
BAC16_-107654	2529
BAC16_-107657	18
BAC16_-107669	6160
BAC16_-107681	712
BAC16_-107684	370
BAC16_-107689	190
BAC16_-10773	295
BAC16_-107738	651
BAC16_-107739	813
BAC16_-10776	48
BAC16_-107788	750
BAC16_-107813	436
BAC16_-107827	602
BAC16_-107828	1568
BAC16_-107829	997
BAC16_-107876	512
BAC16_-107880	367
BAC16_-107883	467
BAC16_-107892	17
BAC16_-107893	719
BAC16_-107898	751
BAC16_-107915	1167
BAC16_-107920	100
BAC16_-107924	783
BAC16_-107963	909
BAC16_-107966	737
BAC16_-107973	486
BAC16_-107979	1012
BAC16_-107982	9
BAC16_-107985	287
BAC16_-107986	214
BAC16_-107987	355
BAC16_-107988	151
BAC16_-108003	185
BAC16_-108065	206
BAC16_-108082	481
BAC16_-108097	173
BAC16_-108110	353
BAC16_-108117	1317
BAC16_-108144	224
BAC16_-108166	2446
BAC16_-108167	19534
BAC16_-108174	546
BAC16_-108177	695
BAC16_-108182	33
BAC16_-108195	74
BAC16_-108196	1110
BAC16_-108197	167
BAC16_-108202	1164
BAC16_-10821	650
BAC16_-108212	143
BAC16_-108284	122
BAC16_-108285	754
BAC16_-108286	20
BAC16_-108287	178
BAC16_-108294	1350
BAC16_-108295	1793
BAC16_-108296	47
BAC16_-108297	240
BAC16_-108302	3
BAC16_-108309	1469
BAC16_-108328	1002
BAC16_-108333	94
BAC16_-108334	278
BAC16_-108348	922
BAC16_-108375	536
BAC16_-108376	694
BAC16_-108380	4047
BAC16_-108394	23
BAC16_-108436	964
BAC16_-108439	2344
BAC16_-108440	5728
BAC16_-108444	420
BAC16_-108485	698
BAC16_-108488	1279
BAC16_-108508	1455
BAC16_-108509	2927
BAC16_-108558	803
BAC16_-108561	93
BAC16_-108569	9
BAC16_-108570	254
BAC16_-108574	1300
BAC16_-108575	420
BAC16_-108603	1069
BAC16_-108611	551
BAC16_-108612	1137
BAC16_-108626	86
BAC16_-108627	805
BAC16_-108679	150
BAC16_-108696	1291
BAC16_-108711	127
BAC16_-108722	692
BAC16_-108765	350
BAC16_-108775	640
BAC16_-108776	300
BAC16_-108785	738
BAC16_-108797	5983
BAC16_-1088	1963
BAC16_-108810	1465
BAC16_-108811	4753
BAC16_-108812	769
BAC16_-108813	2212
BAC16_-108827	4254
BAC16_-10884	259
BAC16_-108843	572
BAC16_-10885	310
BAC16_-108852	975
BAC16_-108859	56
BAC16_-10886	19
BAC16_-108860	80
BAC16_-108864	454
BAC16_-108879	97
BAC16_-108894	1801
BAC16_-108895	4374
BAC16_-10893	1
BAC16_-108933	591
BAC16_-108937	45
BAC16_-108965	1000
BAC16_-108969	892
BAC16_-108970	95
BAC16_-108971	110
BAC16_-108978	1071
BAC16_-108995	44
BAC16_-109000	315
BAC16_-109011	1197
BAC16_-109024	12833
BAC16_-109025	13821
BAC16_-109047	776
BAC16_-109048	673
BAC16_-109054	2367
BAC16_-109088	341
BAC16_-109128	2063
BAC16_-109161	119
BAC16_-109172	866
BAC16_-109173	482
BAC16_-109177	654
BAC16_-109178	754
BAC16_-109203	318
BAC16_-109208	9
BAC16_-109209	1332
BAC16_-109219	2372
BAC16_-109220	3490
BAC16_-109236	402
BAC16_-109267	55
BAC16_-109268	303
BAC16_-109302	436
BAC16_-109316	330
BAC16_-109362	857
BAC16_-109363	1855
BAC16_-109364	564
BAC16_-109385	349
BAC16_-109386	349
BAC16_-109424	187
BAC16_-109441	980
BAC16_-109472	357
BAC16_-109477	1327
BAC16_-109478	636
BAC16_-109499	700
BAC16_-109500	2974
BAC16_-109501	193
[truncated: 21,544 more rows]

## Sheet: Late gene high, rep1
0None_none_ACOCDTKP_211901.602	777
0None_none_ACOCDTKP_211910.611	1728
0None_none_ACOCDTKP_212119.820	325
0None_none_ACOCDTKP_212169.870	101
0None_none_ACOCDTKP_213001.1702	7
0None_none_ACOCDTKP_213205.1906	441
0None_none_ACOCDTKP_214020.2721	376
0None_none_ACOCDTKP_214247.2948	129
0None_none_ACOCDTKP_214493.3194	268
0None_none_ACOCDTKP_215322.4023	253
0None_none_ACOCDTKP_215577.4278	125
0None_none_ACOCDTKP_215600.4301	1446
0None_none_ACOCDTKP_215656.4357	747
0None_none_ACOCDTKP_216067.4768	558
0None_none_ACOCDTKP_216095.4796	378
0None_none_ACOCDTKP_216181.4882	165
0None_none_ACOCDTKP_216554.5255	696
0None_none_ACOCUNA1_211442.143	561
0None_none_ACOCUNA1_211591.292	412
0None_none_ACOCUNA1_212060.761	147
0None_none_ACOCUNA1_212384.1085	1953
0None_none_ACOCUNA1_212388.1089	760
0None_none_ACOCUNA1_212462.1163	2912
0None_none_ACOCUNA1_212689.1390	101
0None_none_ACOCUNA1_213054.1755	91
0None_none_ACOCUNA1_213236.1937	627
0None_none_ACOCUNA1_213269.1970	1032
0None_none_ACOCUNA1_213595.2296	129
0None_none_ACOCUNA1_213596.2297	9201
0None_none_ACOCUNA1_213912.2613	31
0None_none_ACOCUNA1_214211.2912	96
0None_none_ACOCUNA1_215225.3926	282
0None_none_ACOCUNA1_215292.3993	781
0None_none_ACOCUNA1_215646.4347	539
0None_none_ACOCUNA1_215690.4391	72
0None_none_ACOCUNA1_215724.4425	1051
0None_none_ACOCUNA1_215840.4541	448
0None_none_ACOCUNA1_216396.5097	73
0None_none_ACOCUNA1_216876.5577	331
0None_none_ACOCUNA1_216937.5638	75
0None_none_ACOCUNA2_211586.287	673
0None_none_ACOCUNA2_211767.468	926
0None_none_ACOCUNA2_212081.782	423
0None_none_ACOCUNA2_212359.1060	320
0None_none_ACOCUNA2_212369.1070	71
0None_none_ACOCUNA2_212720.1421	193
0None_none_ACOCUNA2_212735.1436	207
0None_none_ACOCUNA2_213008.1709	109
0None_none_ACOCUNA2_213110.1811	100
0None_none_ACOCUNA2_213815.2516	2524
0None_none_ACOCUNA2_214243.2944	2252
0None_none_ACOCUNA2_214273.2974	438
0None_none_ACOCUNA2_214492.3193	1925
0None_none_ACOCUNA2_214518.3219	617
0None_none_ACOCUNA2_214589.3290	286
0None_none_ACOCUNA2_215762.4463	1583
0None_none_ACOCUNA2_215998.4699	152
0None_none_ACOCUNA2_216128.4829	110
0None_none_ACOCUNA2_216410.5111	1186
0None_none_ACOCUNA2_216540.5241	323
0None_none_ACOCUNA2_216640.5341	800
0None_none_ACOCUNA2_216774.5475	322
0None_none_ACOCUNA3_211877.578	49
0None_none_ACOCUNA3_211954.655	232
0None_none_ACOCUNA3_212419.1120	1562
0None_none_ACOCUNA3_212539.1240	611
0None_none_ACOCUNA3_213041.1742	104
0None_none_ACOCUNA3_213614.2315	544
0None_none_ACOCUNA3_213630.2331	73
0None_none_ACOCUNA3_213827.2528	324
0None_none_ACOCUNA3_214541.3242	4
0None_none_ACOCUNA3_214664.3365	316
0None_none_ACOCUNA3_214842.3543	201
0None_none_ACOCUNA3_215750.4451	349
0None_none_ACOCUNA3_216141.4842	453
0None_none_ACOCUNA3_216473.5174	37
0None_none_ACOCUNA3_216617.5318	83
0None_none_ACOCUNA3_216747.5448	704
0None_none_ACOC_211308.9	325
0None_none_ACOC_211316.17	56
0None_none_ACOC_211335.36	730
0None_none_ACOC_211355.56	358
0None_none_ACOC_211362.63	266
0None_none_ACOC_211392.93	1966
0None_none_ACOC_211413.114	383
0None_none_ACOC_211423.124	316
0None_none_ACOC_211480.181	7059
0None_none_ACOC_211481.182	1060
0None_none_ACOC_211483.184	668
0None_none_ACOC_211503.204	610
0None_none_ACOC_211505.206	477
0None_none_ACOC_211529.230	153
0None_none_ACOC_211560.261	238
0None_none_ACOC_211593.294	163
0None_none_ACOC_211619.320	579
0None_none_ACOC_211632.333	1147
0None_none_ACOC_211662.363	1229
0None_none_ACOC_211684.385	87
0None_none_ACOC_211831.532	1037
0None_none_ACOC_211854.555	749
0None_none_ACOC_211889.590	773
0None_none_ACOC_211898.599	628
0None_none_ACOC_211921.622	516
0None_none_ACOC_211983.684	552
0None_none_ACOC_212012.713	632
0None_none_ACOC_212036.737	450
0None_none_ACOC_212073.774	486
0None_none_ACOC_212115.816	360
0None_none_ACOC_212121.822	4906
0None_none_ACOC_212141.842	570
0None_none_ACOC_212188.889	152
0None_none_ACOC_212331.1032	1063
0None_none_ACOC_212333.1034	633
0None_none_ACOC_212420.1121	3471
0None_none_ACOC_212437.1138	949
0None_none_ACOC_212560.1261	1192
0None_none_ACOC_212569.1270	689
0None_none_ACOC_212586.1287	353
0None_none_ACOC_212620.1321	356
0None_none_ACOC_212623.1324	197
0None_none_ACOC_212640.1341	16281
0None_none_ACOC_212641.1342	42
0None_none_ACOC_212684.1385	801
0None_none_ACOC_212692.1393	721
0None_none_ACOC_212728.1429	980
0None_none_ACOC_212839.1540	85
0None_none_ACOC_212954.1655	734
0None_none_ACOC_213049.1750	49
0None_none_ACOC_213126.1827	447
0None_none_ACOC_213152.1853	874
0None_none_ACOC_213155.1856	55
0None_none_ACOC_213272.1973	150
0None_none_ACOC_213282.1983	93
0None_none_ACOC_213332.2033	300
0None_none_ACOC_213374.2075	905
0None_none_ACOC_213474.2175	54
0None_none_ACOC_213475.2176	846
0None_none_ACOC_213493.2194	2446
0None_none_ACOC_213500.2201	278
0None_none_ACOC_213516.2217	628
0None_none_ACOC_213524.2225	785
0None_none_ACOC_213551.2252	247
0None_none_ACOC_213564.2265	998
0None_none_ACOC_213608.2309	478
0None_none_ACOC_213612.2313	15
0None_none_ACOC_213732.2433	320
0None_none_ACOC_213757.2458	103
0None_none_ACOC_213873.2574	484
0None_none_ACOC_213877.2578	779
0None_none_ACOC_213949.2650	23097
0None_none_ACOC_213963.2664	33
0None_none_ACOC_214050.2751	440
0None_none_ACOC_214067.2768	881
0None_none_ACOC_214080.2781	554
0None_none_ACOC_214148.2849	170
0None_none_ACOC_214169.2870	110
0None_none_ACOC_214179.2880	133
0None_none_ACOC_214314.3015	1238
0None_none_ACOC_214381.3082	7596
0None_none_ACOC_214382.3083	986
0None_none_ACOC_214403.3104	617
0None_none_ACOC_214491.3192	429
0None_none_ACOC_214576.3277	453
0None_none_ACOC_214607.3308	1039
0None_none_ACOC_214611.3312	991
0None_none_ACOC_214634.3335	597
0None_none_ACOC_214648.3349	343
0None_none_ACOC_214652.3353	2341
0None_none_ACOC_214681.3382	3
0None_none_ACOC_214713.3414	608
0None_none_ACOC_214763.3464	117
0None_none_ACOC_214865.3566	315
0None_none_ACOC_214869.3570	568
0None_none_ACOC_214891.3592	412
0None_none_ACOC_214896.3597	207
0None_none_ACOC_214911.3612	1233
0None_none_ACOC_214979.3680	707
0None_none_ACOC_214993.3694	629
0None_none_ACOC_215015.3716	263
0None_none_ACOC_215046.3747	1882
0None_none_ACOC_215107.3808	1586
0None_none_ACOC_215109.3810	1058
0None_none_ACOC_215157.3858	872
0None_none_ACOC_215184.3885	195
0None_none_ACOC_215326.4027	100
0None_none_ACOC_215352.4053	895
0None_none_ACOC_215370.4071	745
0None_none_ACOC_215389.4090	750
0None_none_ACOC_215409.4110	242
0None_none_ACOC_215572.4273	219
0None_none_ACOC_215579.4280	1046
0None_none_ACOC_215631.4332	988
0None_none_ACOC_215661.4362	2109
0None_none_ACOC_215712.4413	282
0None_none_ACOC_215739.4440	35
0None_none_ACOC_215742.4443	650
0None_none_ACOC_215764.4465	1752
0None_none_ACOC_215827.4528	1149
0None_none_ACOC_215865.4566	469
0None_none_ACOC_215894.4595	156
0None_none_ACOC_215913.4614	1017
0None_none_ACOC_215944.4645	323
0None_none_ACOC_215955.4656	431
0None_none_ACOC_215982.4683	744
0None_none_ACOC_215994.4695	665
0None_none_ACOC_216012.4713	150
0None_none_ACOC_216018.4719	450
0None_none_ACOC_216026.4727	561
0None_none_ACOC_216200.4901	472
0None_none_ACOC_216205.4906	81
0None_none_ACOC_216235.4936	777
0None_none_ACOC_216237.4938	353
0None_none_ACOC_216254.4955	2944
0None_none_ACOC_216263.4964	96
0None_none_ACOC_216273.4974	210
0None_none_ACOC_216305.5006	31
0None_none_ACOC_216327.5028	675
0None_none_ACOC_216345.5046	198
0None_none_ACOC_216356.5057	720
0None_none_ACOC_216389.5090	678
0None_none_ACOC_216424.5125	535
0None_none_ACOC_216457.5158	456
0None_none_ACOC_216549.5250	433
0None_none_ACOC_216559.5260	780
0None_none_ACOC_216566.5267	1339
0None_none_ACOC_216586.5287	41
0None_none_ACOC_216662.5363	648
0None_none_ACOC_216686.5387	573
0None_none_ACOC_216711.5412	301
0None_none_ACOC_216717.5418	1138
0None_none_ACOC_216720.5421	584
0None_none_ACOC_216745.5446	1308
0None_none_ACOC_216777.5478	1771
0None_none_ACOC_216786.5487	1251
0None_none_ACOC_216829.5530	268
0None_none_ACOC_216833.5534	366
0None_none_ACOC_216859.5560	1639
0None_none_ACOC_216893.5594	109
0None_none_ACOC_216919.5620	452
0None_none_DTKPPROT_211394.95	384
0None_none_DTKPPROT_212082.783	878
0None_none_DTKPPROT_213000.1701	1302
0None_none_DTKPPROT_213243.1944	2032
0None_none_DTKPPROT_213497.2198	203
0None_none_DTKPPROT_213975.2676	147
0None_none_DTKPPROT_214010.2711	1146
0None_none_DTKPPROT_214113.2814	50
0None_none_DTKPPROT_214202.2903	264
0None_none_DTKPPROT_214302.3003	599
0None_none_DTKPPROT_214488.3189	1323
0None_none_DTKPPROT_214772.3473	1044
0None_none_DTKPPROT_215037.3738	7233
0None_none_DTKPPROT_215761.4462	439
0None_none_DTKPPROT_215985.4686	693
0None_none_DTKPPROT_215999.4700	594
0None_none_DTKPPROT_216635.5336	19
0None_none_DTKPPROT_216663.5364	666
0None_none_DTKPPROT_216884.5585	71
0None_none_DTKPPROT_216921.5622	429
0None_none_DTKP_211348.49	86
0None_none_DTKP_211353.54	8224
0None_none_DTKP_211361.62	334
0None_none_DTKP_211459.160	648
0None_none_DTKP_211474.175	12
0None_none_DTKP_211531.232	1078
0None_none_DTKP_211561.262	673
0None_none_DTKP_211624.325	168
0None_none_DTKP_211722.423	299
0None_none_DTKP_211747.448	372
0None_none_DTKP_211755.456	467
0None_none_DTKP_211761.462	1459
0None_none_DTKP_211770.471	1823
0None_none_DTKP_211784.485	462
0None_none_DTKP_211798.499	1034
0None_none_DTKP_211866.567	56
0None_none_DTKP_211874.575	500
0None_none_DTKP_211885.586	2971
0None_none_DTKP_211899.600	513
0None_none_DTKP_211908.609	675
0None_none_DTKP_211909.610	118
0None_none_DTKP_211938.639	79
0None_none_DTKP_211949.650	462
0None_none_DTKP_211963.664	319
0None_none_DTKP_212021.722	928
0None_none_DTKP_212022.723	694
0None_none_DTKP_212053.754	1
0None_none_DTKP_212064.765	539
0None_none_DTKP_212070.771	726
0None_none_DTKP_212071.772	817
0None_none_DTKP_212095.796	815
0None_none_DTKP_212237.938	896
0None_none_DTKP_212273.974	231
0None_none_DTKP_212293.994	310
0None_none_DTKP_212367.1068	511
0None_none_DTKP_212368.1069	674
0None_none_DTKP_212398.1099	2138
0None_none_DTKP_212429.1130	51
0None_none_DTKP_212459.1160	653
0None_none_DTKP_212497.1198	1792
0None_none_DTKP_212518.1219	283
0None_none_DTKP_212709.1410	350
0None_none_DTKP_212780.1481	653
0None_none_DTKP_212788.1489	418
0None_none_DTKP_212908.1609	416
0None_none_DTKP_212926.1627	400
0None_none_DTKP_212927.1628	788
0None_none_DTKP_212930.1631	583
0None_none_DTKP_212995.1696	624
0None_none_DTKP_213067.1768	2226
0None_none_DTKP_213092.1793	1181
0None_none_DTKP_213122.1823	3
0None_none_DTKP_213206.1907	452
0None_none_DTKP_213305.2006	683
0None_none_DTKP_213315.2016	589
0None_none_DTKP_213320.2021	129
0None_none_DTKP_213422.2123	2067
0None_none_DTKP_213430.2131	426
0None_none_DTKP_213460.2161	267
0None_none_DTKP_213509.2210	1166
0None_none_DTKP_213532.2233	302
0None_none_DTKP_213548.2249	312
0None_none_DTKP_213581.2282	365
0None_none_DTKP_213585.2286	151
0None_none_DTKP_213649.2350	710
0None_none_DTKP_213677.2378	234
0None_none_DTKP_213710.2411	861
0None_none_DTKP_213727.2428	183
0None_none_DTKP_213751.2452	10
0None_none_DTKP_213752.2453	348
0None_none_DTKP_213764.2465	502
0None_none_DTKP_213765.2466	189
0None_none_DTKP_213786.2487	541
0None_none_DTKP_213801.2502	87
0None_none_DTKP_213821.2522	534
0None_none_DTKP_213847.2548	367
0None_none_DTKP_213914.2615	272
0None_none_DTKP_213979.2680	5808
0None_none_DTKP_213994.2695	203
0None_none_DTKP_214021.2722	1082
0None_none_DTKP_214038.2739	1311
0None_none_DTKP_214041.2742	612
0None_none_DTKP_214045.2746	561
0None_none_DTKP_214099.2800	6515
0None_none_DTKP_214112.2813	350
0None_none_DTKP_214133.2834	173
0None_none_DTKP_214134.2835	539
0None_none_DTKP_214173.2874	600
0None_none_DTKP_214259.2960	1407
0None_none_DTKP_214280.2981	96
0None_none_DTKP_214282.2983	534
0None_none_DTKP_214304.3005	3
0None_none_DTKP_214311.3012	775
0None_none_DTKP_214335.3036	429
0None_none_DTKP_214345.3046	27
0None_none_DTKP_214383.3084	21
0None_none_DTKP_214401.3102	202
0None_none_DTKP_214627.3328	62
0None_none_DTKP_214631.3332	288
0None_none_DTKP_214636.3337	179
0None_none_DTKP_214647.3348	1352
0None_none_DTKP_214670.3371	263
0None_none_DTKP_214693.3394	534
0None_none_DTKP_214716.3417	572
0None_none_DTKP_214795.3496	642
0None_none_DTKP_214899.3600	230
0None_none_DTKP_214949.3650	166
0None_none_DTKP_214959.3660	834
0None_none_DTKP_214984.3685	431
0None_none_DTKP_215147.3848	144
0None_none_DTKP_215158.3859	759
0None_none_DTKP_215161.3862	196
0None_none_DTKP_215167.3868	965
0None_none_DTKP_215186.3887	754
0None_none_DTKP_215190.3891	1533
0None_none_DTKP_215246.3947	190
0None_none_DTKP_215251.3952	859
0None_none_DTKP_215365.4066	446
0None_none_DTKP_215371.4072	179
0None_none_DTKP_215422.4123	104
0None_none_DTKP_215440.4141	958
0None_none_DTKP_215494.4195	729
0None_none_DTKP_215497.4198	309
0None_none_DTKP_215502.4203	7
0None_none_DTKP_215538.4239	216
0None_none_DTKP_215565.4266	690
0None_none_DTKP_215603.4304	446
0None_none_DTKP_215648.4349	832
0None_none_DTKP_215685.4386	450
0None_none_DTKP_215705.4406	677
0None_none_DTKP_215775.4476	875
0None_none_DTKP_215877.4578	316
0None_none_DTKP_215942.4643	855
0None_none_DTKP_215990.4691	1029
0None_none_DTKP_216011.4712	162
0None_none_DTKP_216043.4744	668
0None_none_DTKP_216054.4755	168
0None_none_DTKP_216056.4757	157
0None_none_DTKP_216062.4763	906
0None_none_DTKP_216169.4870	243
0None_none_DTKP_216183.4884	275
0None_none_DTKP_216234.4935	46
0None_none_DTKP_216251.4952	818
0None_none_DTKP_216322.5023	57
0None_none_DTKP_216346.5047	14
0None_none_DTKP_216501.5202	2011
0None_none_DTKP_216583.5284	652
0None_none_DTKP_216604.5305	235
0None_none_DTKP_216614.5315	426
0None_none_DTKP_216683.5384	669
0None_none_DTKP_216695.5396	312
0None_none_DTKP_216704.5405	594
0None_none_DTKP_216760.5461	990
0None_none_DTKP_216863.5564	1121
0None_none_GEEXDTKP_211445.146	3486
0None_none_GEEXDTKP_211623.324	222
0None_none_GEEXDTKP_211688.389	814
0None_none_GEEXDTKP_212190.891	2311
0None_none_GEEXDTKP_212297.998	1633
0None_none_GEEXDTKP_212412.1113	461
0None_none_GEEXDTKP_212700.1401	52
0None_none_GEEXDTKP_214003.2704	427
0None_none_GEEXDTKP_214336.3037	1023
0None_none_GEEXDTKP_214573.3274	1
0None_none_GEEXDTKP_214904.3605	88
0None_none_GEEXDTKP_214946.3647	684
0None_none_GEEXDTKP_215374.4075	222
0None_none_GEEXDTKP_215692.4393	505
0None_none_GEEXDTKP_216076.4777	169
0None_none_GEEXDTKP_216147.4848	581
0None_none_GEEXDTKP_216357.5058	103776
0None_none_GEEXUNA1_211458.159	817
0None_none_GEEXUNA1_211927.628	84
0None_none_GEEXUNA1_212030.731	1188
0None_none_GEEXUNA1_212514.1215	108
0None_none_GEEXUNA1_213052.1753	189
0None_none_GEEXUNA1_213394.2095	323
0None_none_GEEXUNA1_215086.3787	491
0None_none_GEEXUNA1_215111.3812	262
0None_none_GEEXUNA1_215472.4173	10
0None_none_GEEXUNA1_215727.4428	25
0None_none_GEEXUNA1_215973.4674	1668
0None_none_GEEXUNA1_216309.5010	383
0None_none_GEEXUNA1_216330.5031	582
0None_none_GEEXUNA1_216479.5180	663
0None_none_GEEXUNA1_216804.5505	644
0None_none_GEEXUNA2_211396.97	75
0None_none_GEEXUNA2_212003.704	925
0None_none_GEEXUNA2_212477.1178	332
0None_none_GEEXUNA2_212617.1318	560
0None_none_GEEXUNA2_212678.1379	966
0None_none_GEEXUNA2_212706.1407	3399
0None_none_GEEXUNA2_212784.1485	1214
0None_none_GEEXUNA2_212904.1605	429
0None_none_GEEXUNA2_213174.1875	522
0None_none_GEEXUNA2_213431.2132	1452
0None_none_GEEXUNA2_214338.3039	424
0None_none_GEEXUNA2_214369.3070	35
0None_none_GEEXUNA2_214749.3450	384
0None_none_GEEXUNA2_214903.3604	994
0None_none_GEEXUNA2_215016.3717	635
0None_none_GEEXUNA2_215339.4040	4
0None_none_GEEXUNA2_215623.4324	411
0None_none_GEEXUNA2_215757.4458	884
0None_none_GEEXUNA2_215826.4527	475
0None_none_GEEXUNA2_215920.4621	164
0None_none_GEEXUNA2_216002.4703	724
0None_none_GEEXUNA2_216233.4934	414
0None_none_GEEXUNA2_216428.5129	370
0None_none_GEEXUNA2_216838.5539	46
0None_none_GEEXUNA3_212530.1231	225
0None_none_GEEXUNA3_213258.1959	25
0None_none_GEEXUNA3_213501.2202	447
0None_none_GEEXUNA3_214001.2702	1111
0None_none_GEEXUNA3_214220.2921	272
0None_none_GEEXUNA3_214462.3163	258
0None_none_GEEXUNA3_214615.3316	1434
0None_none_GEEXUNA3_214735.3436	395
0None_none_GEEXUNA3_214818.3519	267
0None_none_GEEXUNA3_215669.4370	526
0None_none_GEEXUNA3_216050.4751	333
0None_none_GEEXUNA3_216333.5034	330
0None_none_GEEXUNA3_216492.5193	1263
0None_none_GEEXUNA3_216545.5246	25
0None_none_GEEX_211358.59	1695
0None_none_GEEX_211395.96	220
0None_none_GEEX_211447.148	599
0None_none_GEEX_211470.171	1105
0None_none_GEEX_211541.242	12
0None_none_GEEX_211555.256	580
0None_none_GEEX_211605.306	827
0None_none_GEEX_211608.309	787
0None_none_GEEX_211609.310	850
0None_none_GEEX_211696.397	318
0None_none_GEEX_211701.402	47
0None_none_GEEX_211730.431	262
0None_none_GEEX_211802.503	78
0None_none_GEEX_211817.518	1
0None_none_GEEX_211849.550	1578
0None_none_GEEX_212014.715	92
0None_none_GEEX_212019.720	892
0None_none_GEEX_212041.742	490
0None_none_GEEX_212108.809	990
0None_none_GEEX_212109.810	1606
0None_none_GEEX_212144.845	360
0None_none_GEEX_212192.893	157
0None_none_GEEX_212205.906	361
0None_none_GEEX_212207.908	1616
0None_none_GEEX_212230.931	678
0None_none_GEEX_212232.933	1102
0None_none_GEEX_212233.934	221
0None_none_GEEX_212265.966	922
0None_none_GEEX_212269.970	1035
0None_none_GEEX_212272.973	363
0None_none_GEEX_212278.979	140
0None_none_GEEX_212285.986	741
0None_none_GEEX_212332.1033	644
0None_none_GEEX_212372.1073	810
0None_none_GEEX_212390.1091	560
0None_none_GEEX_212410.1111	368
0None_none_GEEX_212438.1139	121
0None_none_GEEX_212452.1153	2152
0None_none_GEEX_212533.1234	1211
0None_none_GEEX_212537.1238	219
0None_none_GEEX_212568.1269	411
0None_none_GEEX_212593.1294	157
0None_none_GEEX_212629.1330	855
0None_none_GEEX_212650.1351	1295
0None_none_GEEX_212651.1352	766
0None_none_GEEX_212695.1396	59
0None_none_GEEX_212699.1400	1325
0None_none_GEEX_212710.1411	184
0None_none_GEEX_212719.1420	84
0None_none_GEEX_212757.1458	449
0None_none_GEEX_212795.1496	24
0None_none_GEEX_212831.1532	399
0None_none_GEEX_212901.1602	1115
0None_none_GEEX_212963.1664	525
0None_none_GEEX_212969.1670	705
0None_none_GEEX_213013.1714	6833
0None_none_GEEX_213040.1741	57
0None_none_GEEX_213055.1756	562
0None_none_GEEX_213075.1776	88
0None_none_GEEX_213090.1791	1252
0None_none_GEEX_213108.1809	357
0None_none_GEEX_213132.1833	2393
0None_none_GEEX_213133.1834	167
0None_none_GEEX_213151.1852	806
0None_none_GEEX_213284.1985	813
0None_none_GEEX_213295.1996	377
0None_none_GEEX_213303.2004	737
0None_none_GEEX_213338.2039	497
0None_none_GEEX_213354.2055	1503
0None_none_GEEX_213397.2098	460
0None_none_GEEX_213441.2142	303
0None_none_GEEX_213459.2160	391
0None_none_GEEX_213529.2230	946
0None_none_GEEX_213533.2234	630
0None_none_GEEX_213536.2237	43
0None_none_GEEX_213562.2263	768
0None_none_GEEX_213634.2335	1099
0None_none_GEEX_213638.2339	151
0None_none_GEEX_213651.2352	1133
0None_none_GEEX_213718.2419	271
0None_none_GEEX_213724.2425	783
0None_none_GEEX_213767.2468	174
0None_none_GEEX_213804.2505	7
0None_none_GEEX_213819.2520	339
0None_none_GEEX_213831.2532	1325
0None_none_GEEX_213856.2557	1566
0None_none_GEEX_213869.2570	84
0None_none_GEEX_213871.2572	4879
0None_none_GEEX_213889.2590	61
0None_none_GEEX_213903.2604	192
0None_none_GEEX_213908.2609	554
0None_none_GEEX_213921.2622	9
0None_none_GEEX_213947.2648	274
0None_none_GEEX_213971.2672	505
0None_none_GEEX_213978.2679	1207
0None_none_GEEX_214004.2705	80
0None_none_GEEX_214044.2745	2736
0None_none_GEEX_214077.2778	73
0None_none_GEEX_214120.2821	659
0None_none_GEEX_214122.2823	727
0None_none_GEEX_214125.2826	3348
0None_none_GEEX_214192.2893	317
0None_none_GEEX_214242.2943	608
0None_none_GEEX_214252.2953	2485
0None_none_GEEX_214268.2969	1091
0None_none_GEEX_214285.2986	295
0None_none_GEEX_214292.2993	677
0None_none_GEEX_214390.3091	913
0None_none_GEEX_214494.3195	1090
0None_none_GEEX_214512.3213	351
0None_none_GEEX_214516.3217	114
0None_none_GEEX_214583.3284	999
0None_none_GEEX_214593.3294	591
0None_none_GEEX_214598.3299	616
0None_none_GEEX_214658.3359	235
0None_none_GEEX_214674.3375	2409
0None_none_GEEX_214689.3390	1356
0None_none_GEEX_214706.3407	114
0None_none_GEEX_214777.3478	1875
0None_none_GEEX_214792.3493	267
0None_none_GEEX_214835.3536	525
0None_none_GEEX_214934.3635	568
0None_none_GEEX_214953.3654	887
0None_none_GEEX_214956.3657	262
0None_none_GEEX_214980.3681	452
0None_none_GEEX_215006.3707	23
0None_none_GEEX_215088.3789	57
0None_none_GEEX_215114.3815	975
0None_none_GEEX_215162.3863	187
0None_none_GEEX_215207.3908	648
0None_none_GEEX_215220.3921	409
0None_none_GEEX_215230.3931	534
0None_none_GEEX_215254.3955	274
0None_none_GEEX_215261.3962	805
0None_none_GEEX_215265.3966	72
0None_none_GEEX_215274.3975	305
0None_none_GEEX_215319.4020	204
0None_none_GEEX_215360.4061	1244
0None_none_GEEX_215364.4065	640
0None_none_GEEX_215414.4115	351
0None_none_GEEX_215454.4155	301
0None_none_GEEX_215459.4160	2
0None_none_GEEX_215516.4217	212
0None_none_GEEX_215530.4231	664
0None_none_GEEX_215532.4233	579
0None_none_GEEX_215535.4236	129
0None_none_GEEX_215542.4243	755
0None_none_GEEX_215551.4252	556
0None_none_GEEX_215590.4291	1
0None_none_GEEX_215611.4312	903
0None_none_GEEX_215650.4351	112
0None_none_GEEX_215702.4403	461
0None_none_GEEX_215718.4419	668
0None_none_GEEX_215786.4487	268
0None_none_GEEX_215822.4523	16
0None_none_GEEX_215846.4547	372
0None_none_GEEX_215899.4600	17
0None_none_GEEX_215953.4654	1238
0None_none_GEEX_216051.4752	27
0None_none_GEEX_216079.4780	211
0None_none_GEEX_216100.4801	19
0None_none_GEEX_216259.4960	9
0None_none_GEEX_216272.4973	901
0None_none_GEEX_216310.5011	461
0None_none_GEEX_216405.5106	4217
0None_none_GEEX_216409.5110	487
0None_none_GEEX_216450.5151	466
0None_none_GEEX_216461.5162	344
0None_none_GEEX_216546.5247	31742
0None_none_GEEX_216670.5371	3645
0None_none_GEEX_216746.5447	310
0None_none_GEEX_216840.5541	291
0None_none_GEEX_216882.5583	105
0None_none_GEEX_216890.5591	69
0None_none_GEEX_216928.5629	650
0None_none_GEEX_216929.5630	313
0None_none_GEEX_216941.5642	331
0None_none_MEPRDTKP_211397.98	621
0None_none_MEPRDTKP_211984.685	248
0None_none_MEPRDTKP_212024.725	657
0None_none_MEPRDTKP_212155.856	784
0None_none_MEPRDTKP_212281.982	39
0None_none_MEPRDTKP_212499.1200	384
0None_none_MEPRDTKP_212521.1222	58
0None_none_MEPRDTKP_213472.2173	109
0None_none_MEPRDTKP_213646.2347	932
0None_none_MEPRDTKP_213881.2582	156
0None_none_MEPRDTKP_213885.2586	115
0None_none_MEPRDTKP_214193.2894	704
0None_none_MEPRDTKP_214459.3160	3489
0None_none_MEPRDTKP_214622.3323	494
0None_none_MEPRDTKP_214898.3599	165
0None_none_MEPRDTKP_215133.3834	14
0None_none_MEPRDTKP_215206.3907	223
0None_none_MEPRDTKP_215330.4031	117
0None_none_MEPRDTKP_215714.4415	423
0None_none_MEPRDTKP_215974.4675	1391
0None_none_MEPRDTKP_216143.4844	304
0None_none_MEPRDTKP_216161.4862	41
0None_none_MEPRDTKP_216297.4998	137
0None_none_MEPRDTKP_216471.5172	29
0None_none_MEPRDTKP_216651.5352	863
0None_none_MEPRDTKP_216770.5471	132
0None_none_MEPRUNA1_211321.22	545
0None_none_MEPRUNA1_211659.360	403
0None_none_MEPRUNA1_211881.582	207
0None_none_MEPRUNA1_212087.788	1036
0None_none_MEPRUNA1_212174.875	1259
0None_none_MEPRUNA1_212955.1656	387
0None_none_MEPRUNA1_212967.1668	1355
0None_none_MEPRUNA1_213451.2152	29
0None_none_MEPRUNA1_213606.2307	1001
0None_none_MEPRUNA1_213679.2380	548
0None_none_MEPRUNA1_214042.2743	425
0None_none_MEPRUNA1_214333.3034	470
0None_none_MEPRUNA1_214687.3388	1219
0None_none_MEPRUNA1_214699.3400	189781
0None_none_MEPRUNA1_214787.3488	770
0None_none_MEPRUNA1_215012.3713	651
0None_none_MEPRUNA1_215223.3924	294
0None_none_MEPRUNA1_215375.4076	194
0None_none_MEPRUNA1_215515.4216	1282
0None_none_MEPRUNA1_215919.4620	814
0None_none_MEPRUNA1_216027.4728	319
0None_none_MEPRUNA1_216061.4762	31
0None_none_MEPRUNA1_216616.5317	326
0None_none_MEPRUNA1_216618.5319	865
0None_none_MEPRUNA1_216814.5515	1430
0None_none_MEPRUNA1_216821.5522	322
0None_none_MEPRUNA2_211349.50	907
0None_none_MEPRUNA2_211384.85	989
0None_none_MEPRUNA2_211509.210	538
0None_none_MEPRUNA2_212450.1151	405
0None_none_MEPRUNA2_212543.1244	837
0None_none_MEPRUNA2_212983.1684	1112
0None_none_MEPRUNA2_213022.1723	1395
0None_none_MEPRUNA2_213527.2228	272
0None_none_MEPRUNA2_213553.2254	466
0None_none_MEPRUNA2_213658.2359	566
0None_none_MEPRUNA2_213684.2385	336
0None_none_MEPRUNA2_214121.2822	29
0None_none_MEPRUNA2_214175.2876	1260
0None_none_MEPRUNA2_214340.3041	240
0None_none_MEPRUNA2_214406.3107	1081
0None_none_MEPRUNA2_214771.3472	642
0None_none_MEPRUNA2_214935.3636	427
0None_none_MEPRUNA2_215362.4063	233
0None_none_MEPRUNA2_215576.4277	479
0None_none_MEPRUNA2_215797.4498	494
0None_none_MEPRUNA2_216087.4788	1988
0None_none_MEPRUNA2_216172.4873	55
0None_none_MEPRUNA2_216442.5143	2
0None_none_MEPRUNA2_216467.5168	1353
0None_none_MEPRUNA2_216658.5359	113
0None_none_MEPRUNA2_216678.5379	561
0None_none_MEPRUNA3_211452.153	1059
0None_none_MEPRUNA3_211656.357	333
0None_none_MEPRUNA3_212407.1108	77
0None_none_MEPRUNA3_212701.1402	340
0None_none_MEPRUNA3_212752.1453	388
0None_none_MEPRUNA3_212872.1573	261
0None_none_MEPRUNA3_212971.1672	296
0None_none_MEPRUNA3_213233.1934	69
0None_none_MEPRUNA3_213280.1981	316
0None_none_MEPRUNA3_214572.3273	127
0None_none_MEPRUNA3_216672.5373	904
0None_none_MEPRUNA3_216796.5497	610
0None_none_MEPRUNA3_216920.5621	491
0None_none_MEPR_211338.39	484
0None_none_MEPR_211347.48	175
0None_none_MEPR_211410.111	114
0None_none_MEPR_211461.162	308
0None_none_MEPR_211471.172	507
0None_none_MEPR_211507.208	804
0None_none_MEPR_211567.268	1004
0None_none_MEPR_211635.336	240
0None_none_MEPR_211641.342	827
0None_none_MEPR_211671.372	18
0None_none_MEPR_211709.410	2071
0None_none_MEPR_211740.441	111
0None_none_MEPR_211787.488	1289
0None_none_MEPR_211795.496	135
0None_none_MEPR_211796.497	707
0None_none_MEPR_211828.529	408
0None_none_MEPR_211835.536	328
0None_none_MEPR_211868.569	589
0None_none_MEPR_211892.593	166
0None_none_MEPR_211907.608	23103
0None_none_MEPR_211915.616	102627
0None_none_MEPR_211947.648	1656
0None_none_MEPR_211959.660	552
0None_none_MEPR_211964.665	988
0None_none_MEPR_212018.719	853
0None_none_MEPR_212086.787	1110
0None_none_MEPR_212092.793	3
0None_none_MEPR_212129.830	118
0None_none_MEPR_212146.847	371
0None_none_MEPR_212251.952	1103
0None_none_MEPR_212277.978	288
0None_none_MEPR_212290.991	564
0None_none_MEPR_212391.1092	4
0None_none_MEPR_212395.1096	402
0None_none_MEPR_212402.1103	235
0None_none_MEPR_212428.1129	389
0None_none_MEPR_212457.1158	281
0None_none_MEPR_212458.1159	1272
0None_none_MEPR_212464.1165	376
0None_none_MEPR_212469.1170	317
0None_none_MEPR_212495.1196	1328
0None_none_MEPR_212571.1272	1246
0None_none_MEPR_212588.1289	683
0None_none_MEPR_212614.1315	398
0None_none_MEPR_212649.1350	437
0None_none_MEPR_212708.1409	398
0None_none_MEPR_212794.1495	253
0None_none_MEPR_212804.1505	276
0None_none_MEPR_212869.1570	1528
0None_none_MEPR_212895.1596	2317
0None_none_MEPR_212974.1675	42
0None_none_MEPR_212990.1691	164
0None_none_MEPR_212998.1699	256
0None_none_MEPR_213023.1724	717
0None_none_MEPR_213051.1752	31
0None_none_MEPR_213063.1764	1697
0None_none_MEPR_213173.1874	4
0None_none_MEPR_213196.1897	594
0None_none_MEPR_213293.1994	902
0None_none_MEPR_213298.1999	95
0None_none_MEPR_213366.2067	530
0None_none_MEPR_213415.2116	1254
0None_none_MEPR_213443.2144	375
0None_none_MEPR_213575.2276	1981
0None_none_MEPR_213587.2288	2375
0None_none_MEPR_213598.2299	3
0None_none_MEPR_213616.2317	1426
0None_none_MEPR_213689.2390	411
0None_none_MEPR_213690.2391	352
0None_none_MEPR_213705.2406	376
0None_none_MEPR_213855.2556	61
0None_none_MEPR_213897.2598	597
0None_none_MEPR_213900.2601	7
0None_none_MEPR_213918.2619	101
0None_none_MEPR_213938.2639	466
0None_none_MEPR_213957.2658	789
0None_none_MEPR_213998.2699	7
0None_none_MEPR_214096.2797	904
0None_none_MEPR_214131.2832	1372
0None_none_MEPR_214253.2954	204
0None_none_MEPR_214290.2991	256
0None_none_MEPR_214353.3054	674
0None_none_MEPR_214400.3101	467
0None_none_MEPR_214495.3196	164
0None_none_MEPR_214507.3208	227
0None_none_MEPR_214508.3209	1233
0None_none_MEPR_214530.3231	254
0None_none_MEPR_214538.3239	392
0None_none_MEPR_214551.3252	301
0None_none_MEPR_214564.3265	146
0None_none_MEPR_214617.3318	853
0None_none_MEPR_214653.3354	357
0None_none_MEPR_214700.3401	378
0None_none_MEPR_214746.3447	710
0None_none_MEPR_214750.3451	1626
0None_none_MEPR_214756.3457	391
0None_none_MEPR_214762.3463	802
0None_none_MEPR_214790.3491	392
0None_none_MEPR_214807.3508	112
0None_none_MEPR_214845.3546	506
0None_none_MEPR_214916.3617	506
0None_none_MEPR_214918.3619	82
0None_none_MEPR_214947.3648	1323
0None_none_MEPR_214964.3665	289
0None_none_MEPR_215031.3732	252
0None_none_MEPR_215043.3744	683
0None_none_MEPR_215074.3775	80
0None_none_MEPR_215098.3799	1883
0None_none_MEPR_215169.3870	257
0None_none_MEPR_215309.4010	742
0None_none_MEPR_215480.4181	457
0None_none_MEPR_215506.4207	224
0None_none_MEPR_215591.4292	179
0None_none_MEPR_215612.4313	565
0None_none_MEPR_215633.4334	889
0None_none_MEPR_215654.4355	50
0None_none_MEPR_215675.4376	288
0None_none_MEPR_215703.4404	615
0None_none_MEPR_215734.4435	653
0None_none_MEPR_215766.4467	389
0None_none_MEPR_215784.4485	92
0None_none_MEPR_215804.4505	373
0None_none_MEPR_215907.4608	11
0None_none_MEPR_215909.4610	487
0None_none_MEPR_215928.4629	6
0None_none_MEPR_215930.4631	912
0None_none_MEPR_215950.4651	942
0None_none_MEPR_215980.4681	454
0None_none_MEPR_216025.4726	542
0None_none_MEPR_216030.4731	196
0None_none_MEPR_216144.4845	560
0None_none_MEPR_216188.4889	69
0None_none_MEPR_216248.4949	1238
0None_none_MEPR_216286.4987	12
0None_none_MEPR_216307.5008	326
0None_none_MEPR_216347.5048	78
0None_none_MEPR_216373.5074	378
0None_none_MEPR_216383.5084	1139
0None_none_MEPR_216402.5103	9
0None_none_MEPR_216452.5153	265
0None_none_MEPR_216470.5171	1239
0None_none_MEPR_216512.5213	1487
0None_none_MEPR_216524.5225	138
0None_none_MEPR_216638.5339	173
0None_none_MEPR_216648.5349	1791
0None_none_MEPR_216656.5357	304
0None_none_MEPR_216698.5399	527
0None_none_MEPR_216738.5439	55
0None_none_MEPR_216783.5484	577
0None_none_MEPR_216837.5538	776
0None_none_MEPR_216905.5606	421
0None_none_MEPR_216931.5632	671
0None_none_MEPR_216932.5633	764
0None_none_PROT_211363.64	1105
0None_none_PROT_211398.99	624
0None_none_PROT_211401.102	40
0None_none_PROT_211415.116	453
0None_none_PROT_211437.138	1026
0None_none_PROT_211490.191	225
0None_none_PROT_211492.193	576
0None_none_PROT_211544.245	2519
0None_none_PROT_211590.291	92
0None_none_PROT_211611.312	782
0None_none_PROT_211618.319	734
0None_none_PROT_211679.380	209
0None_none_PROT_211694.395	533
0None_none_PROT_211711.412	27
0None_none_PROT_211717.418	942
0None_none_PROT_211768.469	19
0None_none_PROT_211772.473	1104
0None_none_PROT_211845.546	2894
0None_none_PROT_211861.562	972
0None_none_PROT_211918.619	187
0None_none_PROT_211923.624	209
0None_none_PROT_211939.640	46
0None_none_PROT_211940.641	451
0None_none_PROT_211997.698	5671
0None_none_PROT_212010.711	116
0None_none_PROT_212088.789	159
0None_none_PROT_212193.894	681
0None_none_PROT_212201.902	923
0None_none_PROT_212202.903	743
0None_none_PROT_212217.918	614
0None_none_PROT_212296.997	210
0None_none_PROT_212305.1006	64
0None_none_PROT_212317.1018	266
0None_none_PROT_212449.1150	839
0None_none_PROT_212451.1152	110
0None_none_PROT_212478.1179	715
0None_none_PROT_212480.1181	770
0None_none_PROT_212660.1361	1104
0None_none_PROT_212731.1432	1666
0None_none_PROT_212742.1443	480
0None_none_PROT_212760.1461	154
0None_none_PROT_212826.1527	473
0None_none_PROT_212876.1577	1927
0None_none_PROT_212877.1578	898
0None_none_PROT_212933.1634	456
0None_none_PROT_213010.1711	251
0None_none_PROT_213056.1757	466
0None_none_PROT_213061.1762	282
0None_none_PROT_213182.1883	409
0None_none_PROT_213211.1912	804
0None_none_PROT_213260.1961	618
0None_none_PROT_213287.1988	1049
0None_none_PROT_213312.2013	492
0None_none_PROT_213352.2053	48
0None_none_PROT_213434.2135	857
0None_none_PROT_213454.2155	88
0None_none_PROT_213502.2203	189
0None_none_PROT_213511.2212	247
0None_none_PROT_213537.2238	172
0None_none_PROT_213542.2243	79
0None_none_PROT_213543.2244	345
0None_none_PROT_213609.2310	786
0None_none_PROT_213653.2354	427
0None_none_PROT_213663.2364	135
0None_none_PROT_213667.2368	2782
0Safe_safe_DTKP_205505.5456	11319
0Safe_safe_DTKP_205506.5457	356
0Safe_safe_DTKP_205508.5459	1140
0Safe_safe_DTKP_205510.5461	1014
0Safe_safe_DTKP_205511.5462	538
0Safe_safe_DTKP_205512.5463	179
0Safe_safe_DTKP_205514.5465	598
0Safe_safe_DTKP_205516.5467	190
0Safe_safe_DTKP_205518.5469	562
0Safe_safe_DTKP_205519.5470	517
0Safe_safe_DTKP_205520.5471	715
0Safe_safe_DTKP_205521.5472	1788
0Safe_safe_DTKP_205523.5474	795
0Safe_safe_DTKP_205524.5475	154
0Safe_safe_DTKP_205525.5476	272
0Safe_safe_DTKP_205526.5477	644
0Safe_safe_DTKP_205527.5478	756
0Safe_safe_DTKP_205529.5480	464
0Safe_safe_DTKP_205531.5482	300
0Safe_safe_DTKP_205532.5483	949
0Safe_safe_DTKP_205533.5484	440
0Safe_safe_DTKP_205535.5486	561
0Safe_safe_DTKP_205536.5487	526
0Safe_safe_DTKP_205537.5488	637
0Safe_safe_DTKP_205538.5489	419
0Safe_safe_DTKP_205540.5491	398
0Safe_safe_DTKP_205541.5492	448
0Safe_safe_DTKP_205542.5493	667
0Safe_safe_DTKP_205543.5494	2041
0Safe_safe_DTKP_205545.5496	209
0Safe_safe_DTKP_205546.5497	2003
0Safe_safe_DTKP_205547.5498	915
0Safe_safe_DTKP_205548.5499	539
0Safe_safe_DTKP_205549.5500	455
0Safe_safe_DTKP_205550.5501	370
0Safe_safe_DTKP_205552.5503	765
0Safe_safe_DTKP_205555.5506	503
0Safe_safe_DTKP_205556.5507	887
0Safe_safe_DTKP_205557.5508	657
0Safe_safe_DTKP_205558.5509	390
0Safe_safe_DTKP_205559.5510	526
0Safe_safe_DTKP_205560.5511	841
0Safe_safe_DTKP_205563.5514	260
0Safe_safe_DTKP_205564.5515	366
0Safe_safe_DTKP_205565.5516	374
0Safe_safe_DTKP_205566.5517	1397
0Safe_safe_DTKP_205567.5518	477
0Safe_safe_DTKP_205568.5519	1912
0Safe_safe_DTKP_205569.5520	703
0Safe_safe_DTKP_205571.5522	338
0Safe_safe_DTKP_205572.5523	152
0Safe_safe_DTKP_205573.5524	79
0Safe_safe_DTKP_205574.5525	835
0Safe_safe_DTKP_205575.5526	379
0Safe_safe_DTKP_205577.5528	1566
0Safe_safe_DTKP_205578.5529	686
0Safe_safe_DTKP_205579.5530	449
0Safe_safe_DTKP_205580.5531	289
0Safe_safe_DTKP_205581.5532	38
0Safe_safe_DTKP_205582.5533	805
0Safe_safe_DTKP_205585.5536	242
0Safe_safe_DTKP_205586.5537	24972
0Safe_safe_DTKP_205587.5538	398
0Safe_safe_DTKP_205588.5539	263
0Safe_safe_DTKP_205589.5540	530
0Safe_safe_DTKP_205590.5541	1416
0Safe_safe_DTKP_205591.5542	756
0Safe_safe_DTKP_205592.5543	351
0Safe_safe_DTKP_205593.5544	365
0Safe_safe_DTKP_205594.5545	686
0Safe_safe_DTKP_205596.5547	438
0Safe_safe_DTKP_205598.5549	1928
0Safe_safe_DTKP_205600.5551	537
0Safe_safe_DTKP_205601.5552	69
0Safe_safe_DTKP_205603.5554	683
0Safe_safe_DTKP_205604.5555	1732
0Safe_safe_DTKP_205605.5556	6726
0Safe_safe_DTKP_205606.5557	435
0Safe_safe_DTKP_205607.5558	616
0Safe_safe_DTKP_205608.5559	630
0Safe_safe_DTKP_205610.5561	260
0Safe_safe_DTKP_205611.5562	412
0Safe_safe_DTKP_205613.5564	472
0Safe_safe_DTKP_205614.5565	294
0Safe_safe_DTKP_205615.5566	107
0Safe_safe_DTKP_205616.5567	637
0Safe_safe_DTKP_205617.5568	1366
0Safe_safe_DTKP_205618.5569	432
0Safe_safe_DTKP_205620.5571	885
0Safe_safe_DTKP_205621.5572	517
0Safe_safe_DTKP_205622.5573	837
0Safe_safe_DTKP_205623.5574	254
0Safe_safe_DTKP_205624.5575	709
0Safe_safe_DTKP_205625.5576	446
0Safe_safe_DTKP_205626.5577	414
0Safe_safe_DTKP_205627.5578	610
0Safe_safe_DTKP_205628.5579	1104
0Safe_safe_DTKP_205629.5580	767
0Safe_safe_DTKP_205630.5581	1288
0Safe_safe_DTKP_205631.5582	907
0Safe_safe_DTKP_205632.5583	57
0Safe_safe_DTKP_205635.5586	249
0Safe_safe_DTKP_205636.5587	608
0Safe_safe_DTKP_205637.5588	332
0Safe_safe_DTKP_205638.5589	592
0Safe_safe_DTKP_205639.5590	122
0Safe_safe_DTKP_205641.5592	464
0Safe_safe_DTKP_205643.5594	2210
0Safe_safe_DTKP_205645.5596	329
0Safe_safe_DTKP_205646.5597	1710
0Safe_safe_DTKP_205648.5599	291
0Safe_safe_DTKP_205650.5601	591
0Safe_safe_DTKP_205651.5602	204
0Safe_safe_DTKP_205652.5603	440
0Safe_safe_DTKP_205653.5604	677
0Safe_safe_DTKP_205654.5605	251
0Safe_safe_DTKP_205655.5606	119
0Safe_safe_DTKP_205657.5608	600
0Safe_safe_DTKP_205659.5610	231
0Safe_safe_DTKP_205660.5611	218
0Safe_safe_DTKP_205662.5613	458
0Safe_safe_DTKP_205663.5614	606
0Safe_safe_DTKP_205664.5615	2113
0Safe_safe_DTKP_205665.5616	2010
0Safe_safe_DTKP_205666.5617	14865
0Safe_safe_DTKP_205667.5618	1016
0Safe_safe_DTKP_205668.5619	1806
0Safe_safe_DTKP_205670.5621	537
0Safe_safe_DTKP_205671.5622	749
0Safe_safe_DTKP_205672.5623	729
0Safe_safe_DTKP_205673.5624	150
0Safe_safe_DTKP_205675.5626	349
0Safe_safe_DTKP_205676.5627	1256
0Safe_safe_DTKP_205678.5629	851
0Safe_safe_DTKP_205679.5630	1085
0Safe_safe_DTKP_205680.5631	653
0Safe_safe_DTKP_205682.5633	477
0Safe_safe_DTKP_205683.5634	367
0Safe_safe_DTKP_205684.5635	500
0Safe_safe_DTKP_205686.5637	647
0Safe_safe_DTKP_205687.5638	788
0Safe_safe_DTKP_205689.5640	108
0Safe_safe_DTKP_205690.5641	1342
0Safe_safe_DTKP_205691.5642	348
0Safe_safe_DTKP_205693.5644	2899
0Safe_safe_DTKP_205694.5645	266
0Safe_safe_DTKP_205695.5646	492
0Safe_safe_DTKP_205696.5647	2002
0Safe_safe_DTKP_205697.5648	351
0Safe_safe_DTKP_205698.5649	120
0Safe_safe_DTKP_205699.5650	1070
0Safe_safe_DTKP_205700.5651	917
0Safe_safe_DTKP_205701.5652	1077
0Safe_safe_DTKP_205703.5654	494
0Safe_safe_DTKP_205704.5655	533
0Safe_safe_DTKP_205705.5656	722
0Safe_safe_DTKP_205706.5657	493
0Safe_safe_DTKP_205707.5658	953
0Safe_safe_DTKP_205710.5661	1114
0Safe_safe_DTKP_205711.5662	471
0Safe_safe_DTKP_205712.5663	546
0Safe_safe_DTKP_205713.5664	297
0Safe_safe_DTKP_205714.5665	1046
0Safe_safe_DTKP_205715.5666	1905
0Safe_safe_DTKP_205716.5667	1299
0Safe_safe_DTKP_205717.5668	1187
0Safe_safe_DTKP_205719.5670	218
0Safe_safe_DTKP_205721.5672	1452
0Safe_safe_DTKP_205722.5673	77
0Safe_safe_DTKP_205723.5674	524
0Safe_safe_DTKP_205724.5675	87
0Safe_safe_DTKP_205725.5676	2754
0Safe_safe_DTKP_205726.5677	318
0Safe_safe_DTKP_205727.5678	272
0Safe_safe_DTKP_205728.5679	340
0Safe_safe_DTKP_205730.5681	901
0Safe_safe_DTKP_205731.5682	1248
0Safe_safe_DTKP_205732.5683	820
0Safe_safe_DTKP_205733.5684	844
0Safe_safe_DTKP_205734.5685	444
0Safe_safe_DTKP_205736.5687	812
0Safe_safe_DTKP_205737.5688	318
0Safe_safe_DTKP_205738.5689	813
0Safe_safe_DTKP_205739.5690	1395
0Safe_safe_DTKP_205740.5691	610
0Safe_safe_DTKP_205742.5693	692
0Safe_safe_DTKP_205743.5694	625
0Safe_safe_DTKP_205744.5695	870
0Safe_safe_DTKP_205746.5697	500
0Safe_safe_DTKP_205747.5698	572
0Safe_safe_DTKP_205748.5699	835
0Safe_safe_DTKP_205750.5701	554
0Safe_safe_DTKP_205751.5702	413
0Safe_safe_DTKP_205752.5703	304
0Safe_safe_DTKP_205753.5704	524
0Safe_safe_DTKP_205754.5705	637
0Safe_safe_DTKP_205755.5706	491
0Safe_safe_DTKP_205758.5709	434
0Safe_safe_DTKP_205759.5710	1180
0Safe_safe_DTKP_205760.5711	227
0Safe_safe_DTKP_205761.5712	192
0Safe_safe_DTKP_205763.5714	269
0Safe_safe_DTKP_205764.5715	1977
0Safe_safe_DTKP_205765.5716	799
0Safe_safe_DTKP_205768.5719	1040
0Safe_safe_DTKP_205769.5720	5334
0Safe_safe_DTKP_205770.5721	2593
0Safe_safe_DTKP_205772.5723	235
0Safe_safe_DTKP_205773.5724	956
0Safe_safe_DTKP_205775.5726	161
0Safe_safe_DTKP_205776.5727	714
0Safe_safe_DTKP_205777.5728	597
0Safe_safe_DTKP_205779.5730	180
0Safe_safe_DTKP_205780.5731	457
0Safe_safe_DTKP_205781.5732	1175
0Safe_safe_DTKP_205782.5733	4065
0Safe_safe_DTKP_205783.5734	94
0Safe_safe_DTKP_205787.5738	778
0Safe_safe_DTKP_205788.5739	2025
0Safe_safe_DTKP_205789.5740	1016
0Safe_safe_DTKP_205791.5742	1025
0Safe_safe_DTKP_205792.5743	242
0Safe_safe_DTKP_205793.5744	538
0Safe_safe_DTKP_205795.5746	371
0Safe_safe_DTKP_205797.5748	1432
0Safe_safe_DTKP_205800.5751	7244
0Safe_safe_DTKP_205802.5753	1571
0Safe_safe_DTKP_205803.5754	375
0Safe_safe_DTKP_205804.5755	1410
0Safe_safe_DTKP_205805.5756	327
0Safe_safe_DTKP_205806.5757	467
0Safe_safe_DTKP_205807.5758	547
0Safe_safe_DTKP_205808.5759	322
0Safe_safe_DTKP_205809.5760	821
0Safe_safe_DTKP_205810.5761	545
0Safe_safe_DTKP_205811.5762	304
0Safe_safe_DTKP_205813.5764	348
0Safe_safe_DTKP_205814.5765	290
0Safe_safe_DTKP_205815.5766	888
0Safe_safe_DTKP_205817.5768	204
0Safe_safe_DTKP_205821.5772	97
0Safe_safe_DTKP_205824.5775	368
0Safe_safe_DTKP_205825.5776	601
0Safe_safe_DTKP_205826.5777	818
0Safe_safe_DTKP_205827.5778	327
0Safe_safe_DTKP_205828.5779	358
0Safe_safe_DTKP_205830.5781	111
0Safe_safe_DTKP_205831.5782	1290
0Safe_safe_DTKP_205832.5783	983
0Safe_safe_DTKP_205833.5784	652
0Safe_safe_DTKP_205834.5785	305
0Safe_safe_DTKP_205835.5786	718
0Safe_safe_DTKP_205836.5787	1100
0Safe_safe_DTKP_205837.5788	203
0Safe_safe_DTKP_205838.5789	761
0Safe_safe_DTKP_205839.5790	381
0Safe_safe_DTKP_205840.5791	373
0Safe_safe_DTKP_205841.5792	519
0Safe_safe_DTKP_205842.5793	706
0Safe_safe_DTKP_205843.5794	1524
0Safe_safe_DTKP_205844.5795	462
0Safe_safe_DTKP_205845.5796	487
0Safe_safe_DTKP_205846.5797	2049
0Safe_safe_DTKP_205847.5798	579
0Safe_safe_DTKP_205848.5799	317
0Safe_safe_DTKP_205849.5800	975
0Safe_safe_DTKP_205851.5802	1076
0Safe_safe_DTKP_205853.5804	1434
0Safe_safe_DTKP_205855.5806	682
0Safe_safe_DTKP_205856.5807	379
0Safe_safe_DTKP_205857.5808	543
0Safe_safe_DTKP_205858.5809	459
0Safe_safe_DTKP_205859.5810	842
BAC16_-100	93
BAC16_-100022	368
BAC16_-100041	681
BAC16_-100048	483
BAC16_-100051	330
BAC16_-100052	857
BAC16_-100094	185
BAC16_-100099	554
BAC16_-100103	299
BAC16_-100119	1726
BAC16_-100151	484
BAC16_-100157	606
BAC16_-100174	17
BAC16_-100214	434
BAC16_-100215	5688
BAC16_-100235	9
BAC16_-100265	163
BAC16_-100294	611
BAC16_-10030	942
BAC16_-100307	38
BAC16_-10031	638
BAC16_-100325	299
BAC16_-100337	721
BAC16_-10034	195
BAC16_-100349	411
BAC16_-100352	1019
BAC16_-100406	760
BAC16_-100415	486
BAC16_-10043	585
BAC16_-100440	1443
BAC16_-100455	461
BAC16_-100456	543
BAC16_-100457	543
BAC16_-100465	440
BAC16_-100469	291
BAC16_-100514	316
BAC16_-100526	2006
BAC16_-100554	1053
BAC16_-100575	472
BAC16_-100622	878
BAC16_-100645	424
BAC16_-100653	379
BAC16_-100663	789
BAC16_-100670	56
BAC16_-100673	620
BAC16_-100694	632
BAC16_-100719	10
BAC16_-100720	77
BAC16_-100763	5
BAC16_-10077	487
BAC16_-10078	2234
BAC16_-100786	4971
BAC16_-100789	405
BAC16_-100820	814
BAC16_-100827	683
BAC16_-100851	501
BAC16_-100854	190
BAC16_-100858	276
BAC16_-100908	117
BAC16_-100909	507
BAC16_-10094	91
BAC16_-100944	451
BAC16_-100971	284
BAC16_-100978	294
BAC16_-100979	922
BAC16_-100987	168
BAC16_-100994	29
BAC16_-101	170
BAC16_-101002	472
BAC16_-101047	242
BAC16_-101048	2212
BAC16_-101049	2212
BAC16_-101050	423
BAC16_-101054	1058
BAC16_-101055	352
BAC16_-101058	21
BAC16_-101091	716
BAC16_-101098	478
BAC16_-101099	2028
BAC16_-10115	266
BAC16_-101158	319
BAC16_-101179	1288
BAC16_-101180	1800
BAC16_-101201	341
BAC16_-10122	1118
BAC16_-101247	319
BAC16_-10125	151
BAC16_-101256	536
BAC16_-101262	152
BAC16_-101273	271
BAC16_-101274	469
BAC16_-101277	144
BAC16_-101287	304
BAC16_-101295	1079
BAC16_-101296	1987
BAC16_-101299	512
BAC16_-101318	206
BAC16_-101336	431
BAC16_-101405	416
BAC16_-101406	317
BAC16_-10141	363
BAC16_-10142	518
BAC16_-101443	517
BAC16_-101448	1489
BAC16_-101457	10
BAC16_-101469	967
BAC16_-101470	2924
BAC16_-101473	30
BAC16_-10149	394
BAC16_-101494	196
BAC16_-101499	393
BAC16_-101504	548
BAC16_-101522	230
BAC16_-101525	159
BAC16_-101528	226
BAC16_-101539	1281
BAC16_-101540	1832
BAC16_-101554	418
BAC16_-101609	951
BAC16_-101610	1132
BAC16_-101614	1694
BAC16_-101615	941
BAC16_-101634	774
BAC16_-101684	432
BAC16_-10172	240
BAC16_-101732	41
BAC16_-101752	721
BAC16_-101765	189
BAC16_-101766	625
BAC16_-101777	3
BAC16_-101788	646
BAC16_-101794	248
BAC16_-101814	860
BAC16_-101828	1513
BAC16_-101829	4861
BAC16_-10185	142
BAC16_-101859	16
BAC16_-101883	614
BAC16_-101896	331
BAC16_-101938	706
BAC16_-10196	71
BAC16_-101961	197
BAC16_-101975	97
BAC16_-101987	1054
BAC16_-101988	823
BAC16_-102	77
BAC16_-102041	544
BAC16_-102042	1071
BAC16_-10208	96
BAC16_-102118	750
BAC16_-102119	551
BAC16_-102120	550
BAC16_-102121	146
BAC16_-102124	483
BAC16_-102158	455
BAC16_-102163	1
BAC16_-102166	240
BAC16_-102172	129
BAC16_-102173	1155
BAC16_-102174	192
BAC16_-102177	216
BAC16_-102178	257
BAC16_-102179	257
BAC16_-10218	708
BAC16_-102185	30
BAC16_-102200	749
BAC16_-102235	994
BAC16_-102288	1
BAC16_-102293	760
BAC16_-102300	1316
BAC16_-102338	423
BAC16_-102341	1161
BAC16_-102411	231
BAC16_-102414	73
BAC16_-102417	269
BAC16_-102418	301
BAC16_-102419	301
BAC16_-102420	248
BAC16_-102421	205
BAC16_-102425	774
BAC16_-102426	408
BAC16_-102435	85
BAC16_-102436	420
BAC16_-102447	1024
BAC16_-102453	490
BAC16_-102475	179
BAC16_-10250	124
BAC16_-102506	1448
BAC16_-102507	353
BAC16_-102530	195
BAC16_-10254	488
BAC16_-102542	223
BAC16_-102548	290
BAC16_-102549	520
BAC16_-102557	119
BAC16_-102566	156
BAC16_-102567	1816
BAC16_-102568	17
BAC16_-102587	451
BAC16_-102588	1502
BAC16_-102589	1422
BAC16_-102590	380
BAC16_-102591	258
BAC16_-102594	579
BAC16_-102615	401
BAC16_-102633	369
BAC16_-102636	92
BAC16_-102637	193
BAC16_-102643	384
BAC16_-102659	831
BAC16_-10266	49
BAC16_-102666	557
BAC16_-102685	300
BAC16_-102692	281
BAC16_-102718	24
BAC16_-102724	4559
BAC16_-102728	800
BAC16_-102733	2222
BAC16_-102744	368
BAC16_-102751	3099
BAC16_-102752	995
BAC16_-102755	274
BAC16_-102756	19
BAC16_-102762	105
BAC16_-102763	330
BAC16_-102768	57
BAC16_-102804	686
BAC16_-102805	726
BAC16_-102808	451
BAC16_-102809	944
BAC16_-10281	410
BAC16_-102815	266
BAC16_-102825	256
BAC16_-102828	621
BAC16_-10284	624
BAC16_-102845	426
BAC16_-102849	371
BAC16_-102936	127
BAC16_-102937	525
BAC16_-102941	197
BAC16_-102969	6135
BAC16_-10298	293
BAC16_-102988	148
BAC16_-102989	479
BAC16_-102999	350
BAC16_-103003	1653
BAC16_-10301	404
BAC16_-103023	21
BAC16_-103039	687
BAC16_-103053	252
BAC16_-103057	413
BAC16_-10308	268
BAC16_-103084	222
BAC16_-103087	28
BAC16_-103088	46
BAC16_-103098	423
BAC16_-103105	88
BAC16_-10311	461
BAC16_-103114	102
BAC16_-103115	59
BAC16_-103121	731
BAC16_-103124	292
BAC16_-103139	334
BAC16_-103140	950
BAC16_-103147	283
BAC16_-103148	819
BAC16_-103149	384
BAC16_-103154	279
BAC16_-103172	1217
BAC16_-103179	136
BAC16_-103192	42
BAC16_-103193	173
BAC16_-103201	599
BAC16_-103204	87
BAC16_-103212	29
BAC16_-103267	570
BAC16_-103342	2439
BAC16_-103377	3024
BAC16_-103378	223
BAC16_-103392	145
BAC16_-103393	636
BAC16_-103408	8
BAC16_-103409	346
BAC16_-103441	62
BAC16_-103450	246
BAC16_-103456	3453
BAC16_-103473	932
BAC16_-103474	1110
BAC16_-103495	595
BAC16_-103498	429
BAC16_-103505	262
BAC16_-103581	222
BAC16_-103601	42
BAC16_-103607	58
BAC16_-103620	491
BAC16_-103679	1378
BAC16_-10368	290
BAC16_-103689	377
BAC16_-103702	311
BAC16_-103722	342
BAC16_-103731	355
BAC16_-103737	28
BAC16_-10374	128
BAC16_-103746	887
BAC16_-10375	223
BAC16_-103752	699
BAC16_-10378	1060
BAC16_-103780	2734
BAC16_-103781	333
BAC16_-103809	379
BAC16_-103817	1317
BAC16_-103820	301
BAC16_-103853	341
BAC16_-103865	402
BAC16_-103910	6
BAC16_-103952	1194
BAC16_-103953	433
BAC16_-103954	433
BAC16_-104011	1237
BAC16_-104020	37
BAC16_-104037	338
BAC16_-104156	381
BAC16_-104157	18
BAC16_-104158	61
BAC16_-104190	88
BAC16_-104208	230
BAC16_-104220	3375
BAC16_-104229	1063
BAC16_-104230	1340
BAC16_-104318	525
BAC16_-104328	445
BAC16_-104346	2274
BAC16_-10435	510
BAC16_-104364	387
BAC16_-10444	229
BAC16_-10445	307
BAC16_-104484	74
BAC16_-104487	419
BAC16_-104488	81
BAC16_-104489	448
BAC16_-104490	2716
BAC16_-104511	215606
BAC16_-104512	216093
BAC16_-104517	59
BAC16_-104518	1840
BAC16_-104553	146
BAC16_-104556	684
BAC16_-104557	1349
BAC16_-104591	207
BAC16_-104592	1423
BAC16_-104613	204
BAC16_-104629	263
BAC16_-104676	345
BAC16_-104679	629
BAC16_-104686	613
BAC16_-104692	1097
BAC16_-104697	3
BAC16_-104698	697
BAC16_-104745	390
BAC16_-104746	172
BAC16_-104751	948
BAC16_-104779	1252
BAC16_-104826	1204
BAC16_-104868	36
BAC16_-104871	138
BAC16_-104878	147
BAC16_-104899	56
BAC16_-104900	580
BAC16_-104901	22
BAC16_-104904	23
BAC16_-10494	109
BAC16_-104987	219
BAC16_-105003	751
BAC16_-105004	351
BAC16_-105007	179
BAC16_-105055	507
BAC16_-105078	1198
BAC16_-105081	122
BAC16_-1051	339
BAC16_-105114	342
BAC16_-105126	495
BAC16_-105135	934
BAC16_-105164	390
BAC16_-105165	3494
BAC16_-105169	280
BAC16_-105172	1436
BAC16_-105173	1535
BAC16_-105207	1192
BAC16_-10521	203
BAC16_-105222	152
BAC16_-105234	302
BAC16_-105246	465
BAC16_-10530	43
BAC16_-10531	21
BAC16_-105361	551
BAC16_-105377	43
BAC16_-105381	392
BAC16_-105382	942
BAC16_-105389	183
BAC16_-105390	378
BAC16_-105409	99
BAC16_-105412	317
BAC16_-105426	65
BAC16_-105440	141
BAC16_-105441	561
BAC16_-105449	236
BAC16_-105465	168
BAC16_-105468	635
BAC16_-105481	5
BAC16_-105482	516
BAC16_-105483	882
BAC16_-105486	370
BAC16_-10549	80
BAC16_-105509	989
BAC16_-10553	69
BAC16_-105537	153
BAC16_-105551	226
BAC16_-105554	530
BAC16_-105582	796
BAC16_-105583	271
BAC16_-105586	340
BAC16_-105591	930
BAC16_-105594	87
BAC16_-105608	81
BAC16_-10561	624
BAC16_-105612	835
BAC16_-105633	867
BAC16_-105640	125
BAC16_-105646	910
BAC16_-105647	1134
BAC16_-105648	2
BAC16_-105739	249
BAC16_-105817	5
BAC16_-105818	171
BAC16_-105821	454
BAC16_-105834	684
BAC16_-105850	309
BAC16_-105874	699
BAC16_-105887	472
BAC16_-10589	163
BAC16_-105929	419
BAC16_-105930	160
BAC16_-105933	697
BAC16_-105934	893
BAC16_-105935	419
BAC16_-105938	555
BAC16_-105947	150
BAC16_-105948	851
BAC16_-105953	14
BAC16_-105954	22
BAC16_-105955	8
BAC16_-105969	1240
BAC16_-105979	287
BAC16_-10601	62
BAC16_-106020	421
BAC16_-106021	461
BAC16_-106022	700
BAC16_-106026	1071
BAC16_-106032	55
BAC16_-106042	113
BAC16_-106043	712
BAC16_-106044	599
BAC16_-10608	252
BAC16_-106110	826
BAC16_-106111	204
BAC16_-106130	501
BAC16_-106180	286
BAC16_-106186	407
BAC16_-106187	683
BAC16_-106193	730
BAC16_-106210	30
BAC16_-10624	36
BAC16_-106267	566
BAC16_-106268	209
BAC16_-106274	669
BAC16_-106287	821
BAC16_-106299	750
BAC16_-106318	245
BAC16_-106337	55
BAC16_-106350	805
BAC16_-106355	101
BAC16_-106361	505
BAC16_-106362	1050
BAC16_-106410	615
BAC16_-106411	265
BAC16_-106416	518
BAC16_-106417	1464
BAC16_-106431	216
BAC16_-106442	371
BAC16_-106443	1229
BAC16_-106448	426
BAC16_-106466	502
BAC16_-106467	1198
BAC16_-106482	154
BAC16_-106489	5184
BAC16_-106490	408
BAC16_-106491	408
BAC16_-106492	78
BAC16_-106504	260
BAC16_-106505	745
BAC16_-106510	111
BAC16_-10652	24
BAC16_-106577	923
BAC16_-106578	283
BAC16_-106582	488
BAC16_-106583	610
BAC16_-106630	252
BAC16_-106634	401
BAC16_-106646	70
BAC16_-106652	513
BAC16_-106667	592
BAC16_-106668	853
BAC16_-106680	8
BAC16_-106684	43
BAC16_-106691	2363
BAC16_-106717	2448
BAC16_-106718	1618
BAC16_-106733	653
BAC16_-10678	49
BAC16_-106810	388
BAC16_-106811	282
BAC16_-10682	321
BAC16_-106823	2133
BAC16_-106826	85
BAC16_-10683	66
BAC16_-106850	864
BAC16_-106868	656
BAC16_-106869	769
BAC16_-106870	214
BAC16_-10690	73
BAC16_-106907	533
BAC16_-106928	801
BAC16_-106941	716
BAC16_-106942	1969
BAC16_-106954	4130
BAC16_-106970	706
BAC16_-106983	162
BAC16_-107	5
BAC16_-107013	80
BAC16_-107050	236
BAC16_-107063	344
BAC16_-107064	773
BAC16_-107072	241
BAC16_-107080	3
BAC16_-107089	161
BAC16_-107096	437
BAC16_-107119	848
BAC16_-107120	226
BAC16_-107130	6
BAC16_-10714	8
BAC16_-107183	250
BAC16_-107186	88
BAC16_-107223	21
BAC16_-107224	40
BAC16_-107225	1
BAC16_-107243	599
BAC16_-107254	535
BAC16_-107298	92
BAC16_-107309	280
BAC16_-107310	445
BAC16_-107311	445
BAC16_-107333	1023
BAC16_-107348	157
BAC16_-107351	200
BAC16_-107362	600
BAC16_-107373	8180
BAC16_-107374	1634
BAC16_-107375	906
BAC16_-107376	81
BAC16_-10738	153
BAC16_-10739	711
BAC16_-107392	190
BAC16_-107393	469
BAC16_-107417	1314
BAC16_-107418	299
BAC16_-107419	1420
BAC16_-107420	1420
BAC16_-107443	348
BAC16_-107453	421
BAC16_-107454	229
BAC16_-107470	155
BAC16_-107476	505
BAC16_-107484	386
BAC16_-107485	796
BAC16_-107500	357
BAC16_-107519	419
BAC16_-107539	167
BAC16_-107550	1236
BAC16_-107581	251
BAC16_-107608	475
BAC16_-107611	124
BAC16_-107625	328
BAC16_-107653	1412
BAC16_-107654	1972
BAC16_-107657	5
BAC16_-107669	5166
BAC16_-107681	331
BAC16_-107684	147
BAC16_-107689	107
BAC16_-10773	154
BAC16_-107738	392
BAC16_-107739	539
BAC16_-10776	22
BAC16_-107788	431
BAC16_-107813	254
BAC16_-107827	399
BAC16_-107828	1017
BAC16_-107829	617
BAC16_-107876	294
BAC16_-107880	206
BAC16_-107883	256
BAC16_-107892	9
BAC16_-107893	485
BAC16_-107898	506
BAC16_-107915	666
BAC16_-107920	86
BAC16_-107924	529
BAC16_-107963	685
BAC16_-107966	495
BAC16_-107973	259
BAC16_-107979	642
BAC16_-107982	10
BAC16_-107985	147
BAC16_-107986	125
BAC16_-107987	173
BAC16_-107988	55
BAC16_-108003	169
BAC16_-108065	70
BAC16_-108082	316
BAC16_-108097	66
BAC16_-108110	267
BAC16_-108117	641
BAC16_-108144	109
BAC16_-108166	1643
BAC16_-108167	7713
BAC16_-108174	377
BAC16_-108177	495
BAC16_-108182	13
BAC16_-108195	66
BAC16_-108196	727
BAC16_-108197	110
BAC16_-108202	725
BAC16_-10821	308
BAC16_-108212	91
BAC16_-108284	77
BAC16_-108285	424
BAC16_-108286	9
BAC16_-108287	130
BAC16_-108294	943
BAC16_-108295	1219
BAC16_-108296	43
BAC16_-108297	261
BAC16_-108302	1
BAC16_-108309	1708
BAC16_-108328	485
BAC16_-108333	71
BAC16_-108334	163
BAC16_-108348	576
BAC16_-108375	287
BAC16_-108376	318
BAC16_-108380	2556
BAC16_-108394	12
BAC16_-108436	613
BAC16_-108439	1499
BAC16_-108440	3511
BAC16_-108444	285
BAC16_-108485	596
BAC16_-108488	739
BAC16_-108508	833
BAC16_-108509	1809
BAC16_-108524	4
BAC16_-108558	477
BAC16_-108561	36
BAC16_-108569	23
BAC16_-108570	175
BAC16_-108574	785
BAC16_-108575	279
BAC16_-108603	804
BAC16_-108611	249
BAC16_-108612	617
BAC16_-108626	54
BAC16_-108627	444
BAC16_-108679	51
BAC16_-108696	899
BAC16_-108711	73
BAC16_-108722	529
BAC16_-108765	145
BAC16_-108775	463
BAC16_-108776	123
BAC16_-108785	502
BAC16_-108797	3001
BAC16_-1088	1232
BAC16_-108810	830
BAC16_-108811	669
BAC16_-108812	404
BAC16_-108813	1490
BAC16_-108827	3062
BAC16_-10884	200
BAC16_-108843	331
BAC16_-10885	201
BAC16_-108852	617
BAC16_-108859	41
BAC16_-10886	4
BAC16_-108860	57
BAC16_-108864	260
BAC16_-108879	59
BAC16_-108894	1110
BAC16_-108895	2603
BAC16_-108933	270
BAC16_-108937	43
BAC16_-108965	710
BAC16_-108969	690
BAC16_-108970	65
BAC16_-108971	54
BAC16_-108978	764
BAC16_-108995	32
BAC16_-109000	164
BAC16_-109011	718
BAC16_-109024	2938
BAC16_-109025	3611
BAC16_-109047	379
BAC16_-109048	489
BAC16_-109054	1289
BAC16_-109088	237
BAC16_-109128	1604
BAC16_-109161	61
BAC16_-109172	552
BAC16_-109173	238
BAC16_-109177	534
BAC16_-109178	569
BAC16_-109203	113
BAC16_-109208	10
BAC16_-109209	689
BAC16_-109219	1546
BAC16_-109220	2193
BAC16_-109236	200
BAC16_-109267	27
BAC16_-109268	181
BAC16_-109302	252
BAC16_-109316	145
BAC16_-109362	587
BAC16_-109363	1067
BAC16_-109364	345
BAC16_-109385	175
BAC16_-109386	175
BAC16_-109424	180
BAC16_-109441	559
BAC16_-109472	294
BAC16_-109477	979
BAC16_-109478	317
BAC16_-109499	353
BAC16_-109500	1666
BAC16_-109501	145
BAC16_-109514	318
BAC16_-10952	71
BAC16_-109532	235
BAC16_-109553	706
BAC16_-109568	379
[truncated: 21,474 more rows]
