# Supplementary material for: A Two-tiered functional screen identifies herpesviral transcriptional modifiers and their essential domains
Source: PLoS Pathog. 2022 Jan 18;18(1):e1010236. doi: 10.1371/journal.ppat.1010236 (PMC8797222; doi:10.1371/journal.ppat.1010236)
Supplement: S3 Data — (TXT) [file ppat.1010236.s007.txt]

##gff-version	3.2.1
##sequence-region	BAC16	1	154474
BAC16	Brulois et al 2012	gene	95909	99816	.	-	.	ID=EF1alpha-GFP-IRES-Hygro-pA;color=#003300;kinetics=host;Description=selection marker
BAC16	Brulois et al 2012	mRNA	98544	99816	.	-	.	ID=GFP-IRES-Hygro;Parent=EF1alpha-GFP-IRES-Hygro-pA;color=#FF0000
BAC16	Brulois et al 2012	CDS	96158	98544	.	-	0	ID=GFP-IRES-Hygro_cds;Parent=GFP-IRES-Hygro;color=#00FF00
###
BAC16	bruceetal2017	gene	1066	2942	.	+	.	ID=ORF4;color=#003300;kinetics=24h(KHSV 2.0);Description=Complement binding protein(KHSV 2.0)
BAC16	KHSV 2.0	mRNA	1097	2956	.	+	.	ID=ORF4_mRNA;Parent=ORF4;color=#FF0000;Name=ORF4
BAC16	GQ994935.1	CDS	1127	2779	.	+	0	ID=ORF4_cds_1;Parent=ORF4_mRNA;color=#00FF00;Name=ORF4
###
BAC16	bruceetal2017	gene	107929	110391	.	-	.	ID=K11;color=#003300;kinetics=48h-72h(KHSV 2.0);Description=vIRF2(KHSV 2.0)
BAC16	bruceetal2017	mRNA	107929	110361	.	-	.	ID=K11_mRNA;Parent=K11;color=#FF0000;Name=K11
BAC16	GQ994935.1	CDS	109785	110272	.	-	0	ID=K11_cds_1;Parent=K11_mRNA;color=#00FF00;Name=K11
BAC16	GQ994935.1	CDS	108109	109663	.	-	1	ID=K11_cds_2;Parent=K11_mRNA;color=#00FF00;Name=K11
###
BAC16	bruceetal2017	gene	102175	105112	.	-	.	ID=K10;color=#003300;kinetics=48h-72h(KHSV 2.0);Description=vIRF4(KHSV 2.0)
BAC16	bruceetal2017	mRNA	102175	105082	.	-	.	ID=K10_mRNA;Parent=K10;color=#FF0000;Name=K10
BAC16	GQ994935.1	CDS	104589	105055	.	-	0	ID=K10_cds_1;Parent=K10_mRNA;color=#00FF00;Name=K10
BAC16	GQ994935.1	CDS	102219	104487	.	-	1	ID=K10_cds_2;Parent=K10_mRNA;color=#00FF00;Name=K10
###
BAC16	bruceetal2017	gene	75683	76535	.	+	.	ID=K8.1;color=#003300;kinetics=48h(KHSV 2.0);Description=glycoprotein(KHSV 2.0)
BAC16	KHSV 2.0	mRNA	75716	76554	.	+	.	ID=K8.1_mRNA;Parent=K8.1;color=#FF0000;Name=K8.1
BAC16	GQ994935.1	CDS	75731	76154	.	+	0	ID=K8.1_cds_1;Parent=K8.1_mRNA;color=#00FF00;Name=K8.1
BAC16	GQ994935.1	CDS	76249	76511	.	+	2	ID=K8.1_cds_2;Parent=K8.1_mRNA;color=#00FF00;Name=K8.1
###
BAC16	KHSV 2.0	gene	28616	29690	.	+	.	ID=PAN;color=#003300;kinetics=8h(KHSV 2.0);Description=Late gene expression(KHSV 2.0)
BAC16	KHSV 2.0	mRNA	28616	29690	.	+	.	ID=PAN_mRNA;Parent=PAN;color=#FF0000;Name=PAN
###
BAC16	bruceetal2017	gene	147165	153582	.	-	.	ID=K15;color=#003300;kinetics=NA;Description=NA
BAC16	bruceetal2017	mRNA	147165	153552	.	-	.	ID=K15_mRNA;Parent=K15;color=#FF0000;Name=K15
BAC16	GQ994935.1	CDS	153188	153404	.	-	0	ID=K15_cds_1;Parent=K15_mRNA;color=#00FF00;Name=K15
BAC16	GQ994935.1	CDS	152986	153078	.	-	2	ID=K15_cds_2;Parent=K15_mRNA;color=#00FF00;Name=K15
BAC16	GQ994935.1	CDS	152660	152902	.	-	2	ID=K15_cds_3;Parent=K15_mRNA;color=#00FF00;Name=K15
BAC16	GQ994935.1	CDS	152482	152571	.	-	2	ID=K15_cds_4;Parent=K15_mRNA;color=#00FF00;Name=K15
BAC16	GQ994935.1	CDS	152252	152404	.	-	2	ID=K15_cds_5;Parent=K15_mRNA;color=#00FF00;Name=K15
BAC16	GQ994935.1	CDS	152062	152169	.	-	2	ID=K15_cds_6;Parent=K15_mRNA;color=#00FF00;Name=K15
BAC16	GQ994935.1	CDS	151878	151979	.	-	2	ID=K15_cds_7;Parent=K15_mRNA;color=#00FF00;Name=K15
BAC16	GQ994935.1	CDS	151329	151792	.	-	2	ID=K15_cds_8;Parent=K15_mRNA;color=#00FF00;Name=K15
###
BAC16	bruceetal2017	gene	144471	147176	.	+	.	ID=K14;color=#003300;kinetics=24h-48h(KHSV 2.0);Description=vOX2(KHSV 2.0)
BAC16	KHSV 2.0	mRNA	144499	147198	.	+	.	ID=K14_mRNA;Parent=K14;color=#FF0000;Name=K14
BAC16	GQ994935.1	CDS	144769	145584	.	+	0	ID=K14_cds_1;Parent=K14_mRNA;color=#00FF00;Name=K14
###
BAC16	bruceetal2017	gene	110635	112964	.	-	.	ID=ORF59;color=#003300;kinetics=24h(KHSV 2.0);Description=Processivity factor(KHSV 2.0)
BAC16	KHSV 2.0	mRNA	110615	112941	.	-	.	ID=ORF59_mRNA;Parent=ORF59;color=#FF0000;Name=ORF59
BAC16	GQ994935.1	CDS	111696	112886	.	-	0	ID=ORF59_cds_1;Parent=ORF59_mRNA;color=#00FF00;Name=ORF59
###
BAC16	KHSV 2.0	gene	110615	112941	.	-	.	ID=ORF58;color=#003300;kinetics=24h(KHSV 2.0);Description=N/A(KHSV 2.0)
BAC16	KHSV 2.0	mRNA	110615	112941	.	-	.	ID=ORF58_mRNA;Parent=ORF58;color=#FF0000;Name=ORF58
BAC16	GQ994935.1	CDS	110618	111691	.	-	0	ID=ORF58_cds_1;Parent=ORF58_mRNA;color=#00FF00;Name=ORF58
###
BAC16	bruceetal2017	gene	71344	76535	.	+	.	ID=ORF50;color=#003300;kinetics=8h(KHSV 2.0);Description=RTA(KHSV 2.0)
BAC16	KHSV 2.0	mRNA	71374	76554	.	+	.	ID=ORF50_mRNA;Parent=ORF50;color=#FF0000;Name=ORF50
BAC16	GQ994935.1	CDS	71412	71429	.	+	0	ID=ORF50_cds_1;Parent=ORF50_mRNA;color=#00FF00;Name=ORF50
BAC16	GQ994935.1	CDS	72388	74445	.	+	0	ID=ORF50_cds_2;Parent=ORF50_mRNA;color=#00FF00;Name=ORF50
###
BAC16	bruceetal2017	gene	77099	77536	.	-	.	ID=ORF53;color=#003300;kinetics=48h-72h(KHSV 2.0);Description=Glycoprotein N(KHSV 2.0)
BAC16	KHSV 2.0	mRNA	76523	77513	.	-	.	ID=ORF53_mRNA;Parent=ORF53;color=#FF0000;Name=ORF53
BAC16	GQ994935.1	CDS	77149	77481	.	-	0	ID=ORF53_cds_1;Parent=ORF53_mRNA;color=#00FF00;Name=ORF53
###
BAC16	bruceetal2017	gene	76545	77085	.	-	.	ID=ORF52;color=#003300;kinetics=48h-72h(KHSV 2.0);Description=Tegument protein(KHSV 2.0)
BAC16	KHSV 2.0	mRNA	76523	77063	.	-	.	ID=ORF52_mRNA;Parent=ORF52;color=#FF0000;Name=ORF52
BAC16	GQ994935.1	CDS	76618	77013	.	-	0	ID=ORF52_cds_1;Parent=ORF52_mRNA;color=#00FF00;Name=ORF52
###
BAC16	bruceetal2017	gene	78540	79549	.	-	.	ID=ORF55;color=#003300;kinetics=48h-72h(KHSV 2.0);Description=Tegument protein(KHSV 2.0)
BAC16	KHSV 2.0	mRNA	78521	79525	.	-	.	ID=ORF55_mRNA;Parent=ORF55;color=#FF0000;Name=ORF55
BAC16	GQ994935.1	CDS	78581	79264	.	-	0	ID=ORF55_cds_1;Parent=ORF55_mRNA;color=#00FF00;Name=ORF55
###
BAC16	bruceetal2017	gene	77536	78509	.	+	.	ID=ORF54;color=#003300;kinetics=48h-72h(KHSV 2.0);Description=dUTPase/Immunmodulator(KHSV 2.0)
BAC16	bruceetal2017	mRNA	77566	78509	.	+	.	ID=ORF54_mRNA;Parent=ORF54;color=#FF0000;Name=ORF54
BAC16	GQ994935.1	CDS	77483	78439	.	+	0	ID=ORF54_cds_1;Parent=ORF54_mRNA;color=#00FF00;Name=ORF54
###
BAC16	bruceetal2017	gene	81790	83430	.	+	.	ID=ORF57;color=#003300;kinetics=8h(KHSV 2.0);Description=mRNA export/splicing(KHSV 2.0)
BAC16	KHSV 2.0	mRNA	81819	83453	.	+	.	ID=ORF57_mRNA;Parent=ORF57;color=#FF0000;Name=ORF57
BAC16	GQ994935.1	CDS	81886	81934	.	+	0	ID=ORF57_cds_1;Parent=ORF57_mRNA;color=#00FF00;Name=ORF57
BAC16	GQ994935.1	CDS	82043	83361	.	+	2	ID=ORF57_cds_2;Parent=ORF57_mRNA;color=#00FF00;Name=ORF57
###
BAC16	bruceetal2017	gene	78115	83430	.	+	.	ID=ORF56;color=#003300;kinetics=48h-72h(KHSV 2.0);Description=DNA replication(KHSV 2.0)
BAC16	bruceetal2017	mRNA	78145	83430	.	+	.	ID=ORF56_mRNA;Parent=ORF56;color=#FF0000;Name=ORF56
BAC16	GQ994935.1	CDS	79252	81783	.	+	0	ID=ORF56_cds_1;Parent=ORF56_mRNA;color=#00FF00;Name=ORF56
###
BAC16	KHSV 2.0	gene	24175	25394	.	+	.	ID=1.4 kb;color=#003300;kinetics=8h(KHSV 2.0);Description=N/A(KHSV 2.0)
BAC16	KHSV 2.0	mRNA	24175	25394	.	+	.	ID=1.4 kb_mRNA;Parent=1.4 kb;color=#FF0000;Name=1.4 kb
###
BAC16	bruceetal2017	gene	67166	71268	.	-	.	ID=ORF48;color=#003300;kinetics=NA;Description=NA
BAC16	bruceetal2017	mRNA	67166	71238	.	-	.	ID=ORF48_mRNA;Parent=ORF48;color=#FF0000;Name=ORF48
BAC16	GQ994935.1	CDS	69989	71197	.	-	0	ID=ORF48_cds_1;Parent=ORF48_mRNA;color=#00FF00;Name=ORF48
###
BAC16	bruceetal2017	gene	71450	72473	.	-	.	ID=ORF49;color=#003300;kinetics=NA;Description=NA
BAC16	bruceetal2017	mRNA	71450	72443	.	-	.	ID=ORF49_mRNA;Parent=ORF49;color=#FF0000;Name=ORF49
BAC16	GQ994935.1	CDS	71446	72354	.	-	0	ID=ORF49_cds_1;Parent=ORF49_mRNA;color=#00FF00;Name=ORF49
###
BAC16	bruceetal2017	gene	62256	63162	.	-	.	ID=ORF42;color=#003300;kinetics=48h-72h(KHSV 2.0);Description=Tegument protein(KHSV 2.0)
BAC16	KHSV 2.0	mRNA	62232	63108	.	-	.	ID=ORF42_mRNA;Parent=ORF42;color=#FF0000;Name=ORF42
BAC16	GQ994935.1	CDS	62252	63088	.	-	0	ID=ORF42_cds_1;Parent=ORF42_mRNA;color=#00FF00;Name=ORF42
###
BAC16	bruceetal2017	gene	62256	64821	.	-	.	ID=ORF43;color=#003300;kinetics=48h-72h(KHSV 2.0);Description=Portal protein (capsid)(KHSV 2.0)
BAC16	bruceetal2017	mRNA	62256	64791	.	-	.	ID=ORF43_mRNA;Parent=ORF43;color=#FF0000;Name=ORF43
BAC16	GQ994935.1	CDS	62952	64769	.	-	0	ID=ORF43_cds_1;Parent=ORF43_mRNA;color=#00FF00;Name=ORF43
###
BAC16	Brulois et al 2012	gene	87042	87797	.	-	.	ID=repE;color=#003300;kinetics=NA;Description=NA
BAC16	Brulois et al 2012	mRNA	87042	87797	.	-	.	ID=repE_mRNA;Parent=repE;color=#FF0000;Name=repE
BAC16	Brulois et al 2012	CDS	87042	87797	.	-	0	ID=repE_cds_1;Parent=repE_mRNA;color=#00FF00;Name=repE
###
BAC16	GQ994935.1	gene	61643	62260	.	+	.	ID=ORF41;color=#003300;kinetics=NA;Description=NA
BAC16	GQ994935.1	mRNA	61643	62260	.	+	.	ID=ORF41_mRNA;Parent=ORF41;color=#FF0000;Name=ORF41
BAC16	GQ994935.1	CDS	61643	62260	.	+	0	ID=ORF41_cds_1;Parent=ORF41_mRNA;color=#00FF00;Name=ORF41
###
BAC16	bruceetal2017	gene	67166	69329	.	-	.	ID=ORF46;color=#003300;kinetics=24h(KHSV 2.0);Description=Uracil deglycosylase(KHSV 2.0)
BAC16	KHSV 2.0	mRNA	67140	69782	.	-	.	ID=ORF46_mRNA;Parent=ORF46;color=#FF0000;Name=ORF46
BAC16	GQ994935.1	CDS	68453	69220	.	-	0	ID=ORF46_cds_1;Parent=ORF46_mRNA;color=#00FF00;Name=ORF46
###
BAC16	bruceetal2017	gene	67166	69806	.	-	.	ID=ORF47;color=#003300;kinetics=24h(KHSV 2.0);Description=glycoprotein L(KHSV 2.0)
BAC16	KHSV 2.0	mRNA	67140	69782	.	-	.	ID=ORF47_mRNA;Parent=ORF47;color=#FF0000;Name=ORF47
BAC16	GQ994935.1	CDS	69228	69731	.	-	0	ID=ORF47_cds_1;Parent=ORF47_mRNA;color=#00FF00;Name=ORF47
###
BAC16	bruceetal2017	gene	63162	67116	.	+	.	ID=ORF44;color=#003300;kinetics=48h-72h(KHSV 2.0);Description=Helicase(KHSV 2.0)
BAC16	bruceetal2017	mRNA	63192	67116	.	+	.	ID=ORF44_mRNA;Parent=ORF44;color=#FF0000;Name=ORF44
BAC16	GQ994935.1	CDS	64708	67074	.	+	0	ID=ORF44_cds_1;Parent=ORF44_mRNA;color=#00FF00;Name=ORF44
###
BAC16	bruceetal2017	gene	67166	68424	.	-	.	ID=ORF45;color=#003300;kinetics=8h(KHSV 2.0);Description=RSK activator(KHSV 2.0)
BAC16	KHSV 2.0	mRNA	67140	68683	.	-	.	ID=ORF45_mRNA;Parent=ORF45;color=#FF0000;Name=ORF45
BAC16	GQ994935.1	CDS	67169	68392	.	-	0	ID=ORF45_cds_1;Parent=ORF45_mRNA;color=#00FF00;Name=ORF45
###
BAC16	bruceetal2017	gene	30582	31558	.	-	.	ID=ORF17.5;color=#003300;kinetics=24h(KHSV 2.0);Description=Assembly protein(KHSV 2.0)
BAC16	KHSV 2.0	mRNA	30563	31536	.	-	.	ID=ORF17.5_mRNA;Parent=ORF17.5;color=#FF0000;Name=ORF17.5
BAC16	GQ994935.1	CDS	30639	31505	.	-	0	ID=ORF17.5_cds_1;Parent=ORF17.5_mRNA;color=#00FF00;Name=ORF17.5
###
BAC16	bruceetal2017	gene	147165	151396	.	-	.	ID=ORF75;color=#003300;kinetics=48h-72h(KHSV 2.0);Description=FGARAT(KHSV 2.0)
BAC16	KHSV 2.0	mRNA	147178	151251	.	-	.	ID=ORF75_mRNA;Parent=ORF75;color=#FF0000;Name=ORF75
BAC16	GQ994935.1	CDS	147204	151094	.	-	0	ID=ORF75_cds_1;Parent=ORF75_mRNA;color=#00FF00;Name=ORF75
###
BAC16	bruceetal2017	gene	145885	147176	.	+	.	ID=ORF74;color=#003300;kinetics=24h-48h(KHSV 2.0);Description=vGPCR(KHSV 2.0)
BAC16	KHSV 2.0	mRNA	144499	147198	.	+	.	ID=ORF74_mRNA;Parent=ORF74;color=#FF0000;Name=ORF74
BAC16	GQ994935.1	CDS	146025	147053	.	+	0	ID=ORF74_cds_1;Parent=ORF74_mRNA;color=#00FF00;Name=ORF74
###
BAC16	bruceetal2017	gene	139538	144401	.	-	.	ID=ORF73;color=#003300;kinetics=Latent(KHSV 2.0);Description=LANA(KHSV 2.0)
BAC16	KHSV 2.0	mRNA	138841	144541	.	-	.	ID=ORF73_mRNA;Parent=ORF73;color=#FF0000;Name=ORF73
BAC16	GQ994935.1	CDS	140580	143951	.	-	0	ID=ORF73_cds_1;Parent=ORF73_mRNA;color=#00FF00;Name=ORF73
###
BAC16	bruceetal2017	gene	139538	140578	.	-	.	ID=ORF72;color=#003300;kinetics=Latent(KHSV 2.0);Description=vCyclin(KHSV 2.0)
BAC16	KHSV 2.0	mRNA	138841	140548	.	-	.	ID=ORF72_mRNA;Parent=ORF72;color=#FF0000;Name=ORF72
BAC16	GQ994935.1	CDS	139565	140338	.	-	0	ID=ORF72_cds_1;Parent=ORF72_mRNA;color=#00FF00;Name=ORF72
###
BAC16	KHSV 2.0	gene	138841	140548	.	-	.	ID=ORF71;color=#003300;kinetics=Latent(KHSV 2.0);Description=vFLIP(KHSV 2.0)
BAC16	KHSV 2.0	mRNA	138841	140548	.	-	.	ID=ORF71_mRNA;Parent=ORF71;color=#FF0000;Name=ORF71
BAC16	GQ994935.1	CDS	138916	139482	.	-	0	ID=ORF71_cds_1;Parent=ORF71_mRNA;color=#00FF00;Name=ORF71
###
BAC16	bruceetal2017	gene	19842	21128	.	-	.	ID=ORF70;color=#003300;kinetics=8h(KHSV 2.0);Description=thymidylate synthasee(KHSV 2.0)
BAC16	KHSV 2.0	mRNA	18575	21099	.	-	.	ID=ORF70_mRNA;Parent=ORF70;color=#FF0000;Name=ORF70
BAC16	GQ994935.1	CDS	20038	21051	.	-	0	ID=ORF70_cds_1;Parent=ORF70_mRNA;color=#00FF00;Name=ORF70
###
BAC16	GQ994935.1	gene	60124	61497	.	+	.	ID=ORF40;color=#003300;kinetics=NA;Description=NA
BAC16	GQ994935.1	mRNA	60124	61497	.	+	.	ID=ORF40_mRNA;Parent=ORF40;color=#FF0000;Name=ORF40
BAC16	GQ994935.1	CDS	60124	61497	.	+	0	ID=ORF40_cds_1;Parent=ORF40_mRNA;color=#00FF00;Name=ORF40
###
BAC16	KHSV 2.0	gene	110615	116477	.	-	.	ID=ORF60;color=#003300;kinetics=24h-48h(KHSV 2.0);Description=Ribonucleoprotein reductase(KHSV 2.0)
BAC16	KHSV 2.0	mRNA	110615	116477	.	-	.	ID=ORF60_mRNA;Parent=ORF60;color=#FF0000;Name=ORF60
BAC16	GQ994935.1	CDS	113017	113934	.	-	0	ID=ORF60_cds_1;Parent=ORF60_mRNA;color=#00FF00;Name=ORF60
###
BAC16	bruceetal2017	gene	110635	116500	.	-	.	ID=ORF61;color=#003300;kinetics=24h-48h(KHSV 2.0);Description=Ribonucleoprotein reductase(KHSV 2.0)
BAC16	KHSV 2.0	mRNA	110615	116477	.	-	.	ID=ORF61_mRNA;Parent=ORF61;color=#FF0000;Name=ORF61
BAC16	GQ994935.1	CDS	113963	116341	.	-	0	ID=ORF61_cds_1;Parent=ORF61_mRNA;color=#00FF00;Name=ORF61
###
BAC16	bruceetal2017	gene	114445	117499	.	-	.	ID=ORF62;color=#003300;kinetics=72h(KHSV 2.0);Description=N/A(KHSV 2.0)
BAC16	KHSV 2.0	mRNA	110615	117476	.	-	.	ID=ORF62_mRNA;Parent=ORF62;color=#FF0000;Name=ORF62
BAC16	GQ994935.1	CDS	116346	117341	.	-	0	ID=ORF62_cds_1;Parent=ORF62_mRNA;color=#00FF00;Name=ORF62
###
BAC16	bruceetal2017	gene	117206	128038	.	+	.	ID=ORF63;color=#003300;kinetics=NA;Description=NA
BAC16	bruceetal2017	mRNA	117236	128038	.	+	.	ID=ORF63_mRNA;Parent=ORF63;color=#FF0000;Name=ORF63
BAC16	GQ994935.1	CDS	117355	120141	.	+	0	ID=ORF63_cds_1;Parent=ORF63_mRNA;color=#00FF00;Name=ORF63
###
BAC16	bruceetal2017	gene	119991	128038	.	+	.	ID=ORF64;color=#003300;kinetics=NA;Description=NA
BAC16	bruceetal2017	mRNA	120021	128038	.	+	.	ID=ORF64_mRNA;Parent=ORF64;color=#FF0000;Name=ORF64
BAC16	GQ994935.1	CDS	120147	128054	.	+	0	ID=ORF64_cds_1;Parent=ORF64_mRNA;color=#00FF00;Name=ORF64
###
BAC16	bruceetal2017	gene	127973	128693	.	-	.	ID=ORF65;color=#003300;kinetics=48h-72h(KHSV 2.0);Description=capsid(KHSV 2.0)
BAC16	KHSV 2.0	mRNA	127978	128668	.	-	.	ID=ORF65_mRNA;Parent=ORF65;color=#FF0000;Name=ORF65
BAC16	GQ994935.1	CDS	128078	128590	.	-	0	ID=ORF65_cds_1;Parent=ORF65_mRNA;color=#00FF00;Name=ORF65
###
BAC16	bruceetal2017	gene	127973	129992	.	-	.	ID=ORF66;color=#003300;kinetics=48h-72h(KHSV 2.0);Description=capsid(KHSV 2.0)
BAC16	bruceetal2017	mRNA	127973	129962	.	-	.	ID=ORF66_mRNA;Parent=ORF66;color=#FF0000;Name=ORF66
BAC16	GQ994935.1	CDS	128617	129906	.	-	0	ID=ORF66_cds_1;Parent=ORF66_mRNA;color=#00FF00;Name=ORF66
###
BAC16	bruceetal2017	gene	127973	130850	.	-	.	ID=ORF67;color=#003300;kinetics=48h-72h(KHSV 2.0);Description=Nuclear egress complex(KHSV 2.0)
BAC16	bruceetal2017	mRNA	127973	130820	.	-	.	ID=ORF67_mRNA;Parent=ORF67;color=#FF0000;Name=ORF67
BAC16	GQ994935.1	CDS	129840	130655	.	-	0	ID=ORF67_cds_1;Parent=ORF67_mRNA;color=#00FF00;Name=ORF67
###
BAC16	bruceetal2017	gene	131030	133555	.	+	.	ID=ORF68;color=#003300;kinetics=48h-72h(KHSV 2.0);Description=Glycoprotein(KHSV 2.0)
BAC16	bruceetal2017	mRNA	131060	133555	.	+	.	ID=ORF68_mRNA;Parent=ORF68;color=#FF0000;Name=ORF68
BAC16	GQ994935.1	CDS	130915	132552	.	+	0	ID=ORF68_cds_1;Parent=ORF68_mRNA;color=#00FF00;Name=ORF68
###
BAC16	bruceetal2017	gene	132328	133555	.	+	.	ID=ORF69;color=#003300;kinetics=48h-72h(KHSV 2.0);Description=BRLF2 Nuclear egress(KHSV 2.0)
BAC16	KHSV 2.0	mRNA	132357	133568	.	+	.	ID=ORF69_mRNA;Parent=ORF69;color=#FF0000;Name=ORF69
BAC16	GQ994935.1	CDS	132585	133493	.	+	0	ID=ORF69_cds_1;Parent=ORF69_mRNA;color=#00FF00;Name=ORF69
###
BAC16	KHSV 2.0	gene	133578	135533	.	-	.	ID=K12;color=#003300;kinetics=Latent(KHSV 2.0);Description=Kaposin(KHSV 2.0)
BAC16	KHSV 2.0	mRNA	133578	135533	.	-	.	ID=K12_mRNA;Parent=K12;color=#FF0000;Name=K12
BAC16	GQ994935.1	CDS	134066	134248	.	-	0	ID=K12_cds_1;Parent=K12_mRNA;color=#00FF00;Name=K12
###
BAC16	GQ994935.1	gene	6609	8696	.	+	.	ID=ORF7;color=#003300;kinetics=NA;Description=NA
BAC16	GQ994935.1	mRNA	6609	8696	.	+	.	ID=ORF7_mRNA;Parent=ORF7;color=#FF0000;Name=ORF7
BAC16	GQ994935.1	CDS	6609	8696	.	+	0	ID=ORF7_cds_1;Parent=ORF7_mRNA;color=#00FF00;Name=ORF7
###
BAC16	bruceetal2017	gene	3105	6994	.	+	.	ID=ORF6;color=#003300;kinetics=24-48h(KHSV 2.0);Description=ssDNA Binding protein(KHSV 2.0)
BAC16	KHSV 2.0	mRNA	3137	7013	.	+	.	ID=ORF6_mRNA;Parent=ORF6;color=#FF0000;Name=ORF6
BAC16	GQ994935.1	CDS	3194	6592	.	+	0	ID=ORF6_cds_1;Parent=ORF6_mRNA;color=#00FF00;Name=ORF6
###
BAC16	bruceetal2017	gene	21927	23114	.	-	.	ID=K4.2;color=#003300;kinetics=NA;Description=NA
BAC16	bruceetal2017	mRNA	21927	23084	.	-	.	ID=K4.2_mRNA;Parent=K4.2;color=#FF0000;Name=K4.2
BAC16	GQ994935.1	CDS	22545	23093	.	-	0	ID=K4.2_cds_1;Parent=K4.2_mRNA;color=#00FF00;Name=K4.2
###
BAC16	bruceetal2017	gene	21927	22538	.	-	.	ID=K4.1;color=#003300;kinetics=8h(KHSV 2.0);Description=N/A(KHSV 2.0)
BAC16	KHSV 2.0	mRNA	21274	22864	.	-	.	ID=K4.1_mRNA;Parent=K4.1;color=#FF0000;Name=K4.1
BAC16	GQ994935.1	CDS	22132	22476	.	-	0	ID=K4.1_cds_1;Parent=K4.1_mRNA;color=#00FF00;Name=K4.1
###
BAC16	bruceetal2017	gene	17186	18579	.	-	.	ID=ORF2;color=#003300;kinetics=NA;Description=NA
BAC16	bruceetal2017	mRNA	17186	18549	.	-	.	ID=ORF2_mRNA;Parent=ORF2;color=#FF0000;Name=ORF2
BAC16	GQ994935.1	CDS	17902	18534	.	-	0	ID=ORF2_cds_1;Parent=ORF2_mRNA;color=#00FF00;Name=ORF2
###
BAC16	bruceetal2017	gene	11245	17041	.	+	.	ID=ORF9;color=#003300;kinetics=48h-72h(KHSV 2.0);Description=DNA Polymerase(KHSV 2.0)
BAC16	bruceetal2017	mRNA	11275	17041	.	+	.	ID=ORF9_mRNA;Parent=ORF9;color=#FF0000;Name=ORF9
BAC16	GQ994935.1	CDS	11344	14382	.	+	0	ID=ORF9_cds_1;Parent=ORF9_mRNA;color=#00FF00;Name=ORF9
###
BAC16	bruceetal2017	gene	8626	17041	.	+	.	ID=ORF8;color=#003300;kinetics=48h-72h(KHSV 2.0);Description=Glycoprotein B(KHSV 2.0)
BAC16	KHSV 2.0	mRNA	8656	17054	.	+	.	ID=ORF8_mRNA;Parent=ORF8;color=#FF0000;Name=ORF8
BAC16	GQ994935.1	CDS	8680	11217	.	+	0	ID=ORF8_cds_1;Parent=ORF8_mRNA;color=#00FF00;Name=ORF8
###
BAC16	bruceetal2017	gene	18593	19799	.	-	.	ID=K3;color=#003300;kinetics=24h(KHSV 2.0);Description=Immune modulator(KHSV 2.0)
BAC16	KHSV 2.0	mRNA	18575	21099	.	-	.	ID=K3_mRNA;Parent=K3;color=#FF0000;Name=K3
BAC16	GQ994935.1	CDS	18589	19557	.	-	0	ID=K3_cds_1;Parent=K3_mRNA;color=#00FF00;Name=K3
###
BAC16	bruceetal2017	gene	17186	18129	.	-	.	ID=K2;color=#003300;kinetics=NA;Description=NA
BAC16	bruceetal2017	mRNA	17186	18099	.	-	.	ID=K2_mRNA;Parent=K2;color=#FF0000;Name=K2
BAC16	GQ994935.1	CDS	17242	17856	.	-	0	ID=K2_cds_1;Parent=K2_mRNA;color=#00FF00;Name=K2
###
BAC16	bruceetal2017	gene	4	1073	.	+	.	ID=K1;color=#003300;kinetics=Latent(KHSV 2.0);Description=Glycoprotein(KHSV 2.0)
BAC16	KHSV 2.0	mRNA	38	2956	.	+	.	ID=K1_mRNA;Parent=K1;color=#FF0000;Name=K1
BAC16	GQ994935.1	CDS	105	959	.	+	0	ID=K1_cds_1;Parent=K1_mRNA;color=#00FF00;Name=K1
###
BAC16	bruceetal2017	gene	28417	28437	.	+	.	ID=K7;color=#003300;kinetics=NA;Description=NA
BAC16	bruceetal2017	mRNA	28417	28467	.	+	.	ID=K7_mRNA;Parent=K7;color=#FF0000;Name=K7
BAC16	GQ994935.1	CDS	28572	28952	.	+	0	ID=K7_cds_1;Parent=K7_mRNA;color=#00FF00;Name=K7
###
BAC16	bruceetal2017	gene	26870	27461	.	-	.	ID=K6;color=#003300;kinetics=8h(KHSV 2.0);Description=vMIP-IA(KHSV 2.0)
BAC16	KHSV 2.0	mRNA	26843	27472	.	-	.	ID=K6_mRNA;Parent=K6;color=#FF0000;Name=K6
BAC16	GQ994935.1	CDS	27087	27374	.	-	0	ID=K6_cds_1;Parent=K6_mRNA;color=#00FF00;Name=K6
###
BAC16	bruceetal2017	gene	25215	26815	.	-	.	ID=K5;color=#003300;kinetics=8h(KHSV 2.0);Description=RING-CH E3 Ubiquitin ligase(KHSV 2.0)
BAC16	KHSV 2.0	mRNA	25501	26692	.	-	.	ID=K5_mRNA;Parent=K5;color=#FF0000;Name=K5
BAC16	GQ994935.1	CDS	25663	26433	.	-	0	ID=K5_cds_1;Parent=K5_mRNA;color=#00FF00;Name=K5
###
BAC16	bruceetal2017	gene	21295	21921	.	-	.	ID=K4;color=#003300;kinetics=8h(KHSV 2.0);Description=vMIP-II(KHSV 2.0)
BAC16	KHSV 2.0	mRNA	21274	21898	.	-	.	ID=K4_mRNA;Parent=K4;color=#FF0000;Name=K4
BAC16	GQ994935.1	CDS	21495	21779	.	-	0	ID=K4_cds_1;Parent=K4_mRNA;color=#00FF00;Name=K4
###
BAC16	bruceetal2017	gene	99953	101455	.	-	.	ID=K9;color=#003300;kinetics=48h-72h(KHSV 2.0);Description=vIRF1(KHSV 2.0)
BAC16	bruceetal2017	mRNA	99953	101425	.	-	.	ID=K9_mRNA;Parent=K9;color=#FF0000;Name=K9
BAC16	GQ994935.1	CDS	100005	101354	.	-	0	ID=K9_cds_1;Parent=K9_mRNA;color=#00FF00;Name=K9
###
BAC16	bruceetal2017	gene	76535	77191	.	+	.	ID=K8;color=#003300;kinetics=8h-24h(KHSV 2.0);Description=bZIP(KHSV 2.0)
BAC16	KHSV 2.0	mRNA	74660	76554	.	+	.	ID=K8_mRNA;Parent=K8;color=#FF0000;Name=K8
BAC16	GQ994935.1	CDS	74666	75379	.	+	0	ID=K8_cds_1;Parent=K8_mRNA;color=#00FF00;Name=K8
BAC16	GQ994935.1	CDS	75461	75607	.	+	0	ID=K8_cds_2;Parent=K8_mRNA;color=#00FF00;Name=K8
###
BAC16	KHSV 2.0	gene	130710	130952	.	-	.	ID=ORF67.5;color=#003300;kinetics=48h-72h(KHSV 2.0);Description=N/A(KHSV 2.0)
BAC16	KHSV 2.0	mRNA	130710	130952	.	-	.	ID=ORF67.5_mRNA;Parent=ORF67.5;color=#FF0000;Name=ORF67.5
BAC16	KHSV 2.0	CDS	130710	130952	.	-	0	ID=ORF67.5_cds_1;Parent=ORF67.5_mRNA;color=#00FF00;Name=ORF67.5
###
BAC16	bruceetal2017	gene	30582	32325	.	-	.	ID=ORF17;color=#003300;kinetics=48h(KHSV 2.0);Description=Protease(KHSV 2.0)
BAC16	KHSV 2.0	mRNA	30563	32300	.	-	.	ID=ORF17_mRNA;Parent=ORF17;color=#FF0000;Name=ORF17
BAC16	GQ994935.1	CDS	30639	32300	.	-	0	ID=ORF17_cds_1;Parent=ORF17_mRNA;color=#00FF00;Name=ORF17
###
BAC16	bruceetal2017	gene	29896	30554	.	+	.	ID=ORF16;color=#003300;kinetics=8h(KHSV 2.0);Description=Bcl2 homolog(KHSV 2.0)
BAC16	KHSV 2.0	mRNA	29770	30566	.	+	.	ID=ORF16_mRNA;Parent=ORF16;color=#FF0000;Name=ORF16
BAC16	GQ994935.1	CDS	29962	30489	.	+	0	ID=ORF16_cds_1;Parent=ORF16_mRNA;color=#00FF00;Name=ORF16
###
BAC16	bruceetal2017	gene	17041	17203	.	-	.	ID=ORF11;color=#003300;kinetics=8h(KHSV 2.0);Description=Predicted dUTPase(KHSV 2.0)
BAC16	KHSV 2.0	mRNA	15610	17054	.	+	.	ID=ORF11_mRNA;Parent=ORF11;color=#FF0000;Name=ORF11
BAC16	GQ994935.1	CDS	15771	16994	.	+	0	ID=ORF11_cds_1;Parent=ORF11_mRNA;color=#00FF00;Name=ORF11
###
BAC16	bruceetal2017	gene	14341	17041	.	+	.	ID=ORF10;color=#003300;kinetics=48h-72h(KHSV 2.0);Description=Regulator of Interferon Function(KHSV 2.0)
BAC16	bruceetal2017	mRNA	14371	17041	.	+	.	ID=ORF10_mRNA;Parent=ORF10;color=#FF0000;Name=ORF10
BAC16	GQ994935.1	CDS	14500	15756	.	+	0	ID=ORF10_cds_1;Parent=ORF10_mRNA;color=#00FF00;Name=ORF10
###
BAC16	GQ994935.1	gene	105745	107539	.	-	.	ID=K10.5;color=#003300;kinetics=48h-72h(KHSV 2.0);Description=vIRF3(KHSV 2.0)
BAC16	GQ994935.1	mRNA	105745	107539	.	-	.	ID=K10.5_mRNA;Parent=K10.5;color=#FF0000;Name=K10.5
BAC16	GQ994935.1	CDS	107085	107539	.	-	0	ID=K10.5_cds_1;Parent=K10.5_mRNA;color=#00FF00;Name=K10.5
BAC16	GQ994935.1	CDS	105745	106990	.	-	1	ID=K10.5_cds_2;Parent=K10.5_mRNA;color=#00FF00;Name=K10.5
###
BAC16	bruceetal2017	gene	32691	34769	.	-	.	ID=ORF19;color=#003300;kinetics=NA;Description=NA
BAC16	bruceetal2017	mRNA	32691	34739	.	-	.	ID=ORF19_mRNA;Parent=ORF19;color=#FF0000;Name=ORF19
BAC16	GQ994935.1	CDS	33012	34661	.	-	0	ID=ORF19_cds_1;Parent=ORF19_mRNA;color=#00FF00;Name=ORF19
###
BAC16	bruceetal2017	gene	32117	33254	.	+	.	ID=ORF18;color=#003300;kinetics=24h(KHSV 2.0);Description=Late gene regulationMHV68(KHSV 2.0)
BAC16	bruceetal2017	mRNA	32147	33254	.	+	.	ID=ORF18_mRNA;Parent=ORF18;color=#FF0000;Name=ORF18
BAC16	GQ994935.1	CDS	32242	33015	.	+	0	ID=ORF18_cds_1;Parent=ORF18_mRNA;color=#00FF00;Name=ORF18
###
BAC16	KHSV 2.0	gene	60124	62260	.	+	.	ID=ORF40/41;color=#003300;kinetics=48h-72h(KHSV 2.0);Description=Helicase-Primase(KHSV 2.0)
BAC16	KHSV 2.0	mRNA	60124	62260	.	+	.	ID=ORF40/41_mRNA;Parent=ORF40/41;color=#FF0000;Name=ORF40/41
BAC16	KHSV 2.0	CDS	60124	62260	.	+	0	ID=ORF40/41_cds_1;Parent=ORF40/41_mRNA;color=#00FF00;Name=ORF40/41
###
BAC16	bruceetal2017	gene	127973	131030	.	-	.	ID=ORF67A;color=#003300;kinetics=NA;Description=NA
BAC16	bruceetal2017	mRNA	127973	131000	.	-	.	ID=ORF67A_mRNA;Parent=ORF67A;color=#FF0000;Name=ORF67A
BAC16	GQ994935.1	CDS	130710	130952	.	-	0	ID=ORF67A_cds_1;Parent=ORF67A_mRNA;color=#00FF00;Name=ORF67A
###
BAC16	KHSV 2.0	gene	67140	68952	.	?	.	ID=ORF45.1;color=#003300;kinetics=48h(KHSV 2.0);Description=N/A(KHSV 2.0)
BAC16	KHSV 2.0	mRNA	67140	68952	.	?	.	ID=ORF45.1_mRNA;Parent=ORF45.1;color=#FF0000;Name=ORF45.1
###
BAC16	bruceetal2017	gene	60074	62361	.	+	.	ID=ORF40A;color=#003300;kinetics=NA;Description=NA
BAC16	bruceetal2017	mRNA	60104	62361	.	+	.	ID=ORF40A_mRNA;Parent=ORF40A;color=#FF0000;Name=ORF40A
###
BAC16	Brulois et al 2012	gene	89137	89796	.	+	.	ID=CmR;color=#003300;kinetics=NA;Description=NA
BAC16	Brulois et al 2012	mRNA	89137	89796	.	+	.	ID=CmR_mRNA;Parent=CmR;color=#FF0000;Name=CmR
BAC16	Brulois et al 2012	CDS	89137	89796	.	+	0	ID=CmR_cds_1;Parent=CmR_mRNA;color=#00FF00;Name=CmR
###
BAC16	bruceetal2017	gene	49183	50263	.	-	.	ID=ORF29B;color=#003300;kinetics=NA;Description=NA
BAC16	bruceetal2017	mRNA	49183	50233	.	-	.	ID=ORF29B_mRNA;Parent=ORF29B;color=#FF0000;Name=ORF29B
###
BAC16	bruceetal2017	gene	49183	54597	.	-	.	ID=ORF29A;color=#003300;kinetics=NA;Description=NA
BAC16	bruceetal2017	mRNA	49183	54567	.	-	.	ID=ORF29A_mRNA;Parent=ORF29A;color=#FF0000;Name=ORF29A
###
BAC16	bruceetal2017	gene	52522	54357	.	+	.	ID=ORF33;color=#003300;kinetics=48h-72h(KHSV 2.0);Description=Tegument proteinMHV68(KHSV 2.0)
BAC16	KHSV 2.0	mRNA	52553	53916	.	+	.	ID=ORF33_mRNA;Parent=ORF33;color=#FF0000;Name=ORF33
BAC16	GQ994935.1	CDS	52578	53582	.	+	0	ID=ORF33_cds_1;Parent=ORF33_mRNA;color=#00FF00;Name=ORF33
###
BAC16	bruceetal2017	gene	51163	54357	.	+	.	ID=ORF32;color=#003300;kinetics=48h-72h(KHSV 2.0);Description=Tegument protein(KHSV 2.0)
BAC16	bruceetal2017	mRNA	51193	54357	.	+	.	ID=ORF32_mRNA;Parent=ORF32;color=#FF0000;Name=ORF32
BAC16	GQ994935.1	CDS	51221	52585	.	+	0	ID=ORF32_cds_1;Parent=ORF32_mRNA;color=#00FF00;Name=ORF32
###
BAC16	GQ994935.1	gene	50580	51254	.	+	.	ID=ORF31;color=#003300;kinetics=48h-72h(KHSV 2.0);Description=Nuclear and cytoplasmicMHV68(KHSV 2.0)
BAC16	GQ994935.1	mRNA	50580	51254	.	+	.	ID=ORF31_mRNA;Parent=ORF31;color=#FF0000;Name=ORF31
BAC16	GQ994935.1	CDS	50580	51254	.	+	0	ID=ORF31_cds_1;Parent=ORF31_mRNA;color=#00FF00;Name=ORF31
###
BAC16	GQ994935.1	gene	50440	50673	.	+	.	ID=ORF30;color=#003300;kinetics=48h-72h(KHSV 2.0);Description=Late gene regulationMHV68(KHSV 2.0)
BAC16	GQ994935.1	mRNA	50440	50673	.	+	.	ID=ORF30_mRNA;Parent=ORF30;color=#FF0000;Name=ORF30
BAC16	GQ994935.1	CDS	50440	50673	.	+	0	ID=ORF30_cds_1;Parent=ORF30_mRNA;color=#00FF00;Name=ORF30
###
BAC16	bruceetal2017	gene	56974	58655	.	+	.	ID=ORF37;color=#003300;kinetics=24h-48h(KHSV 2.0);Description=Sox(KHSV 2.0)
BAC16	bruceetal2017	mRNA	57004	58655	.	+	.	ID=ORF37_mRNA;Parent=ORF37;color=#FF0000;Name=ORF37
BAC16	GQ994935.1	CDS	57089	58549	.	+	0	ID=ORF37_cds_1;Parent=ORF37_mRNA;color=#00FF00;Name=ORF37
###
BAC16	bruceetal2017	gene	56974	58655	.	+	.	ID=ORF36;color=#003300;kinetics=24h-48h(KHSV 2.0);Description=Serine protein kinase(KHSV 2.0)
BAC16	bruceetal2017	mRNA	57004	58655	.	+	.	ID=ORF36_mRNA;Parent=ORF36;color=#FF0000;Name=ORF36
BAC16	GQ994935.1	CDS	55792	57126	.	+	0	ID=ORF36_cds_1;Parent=ORF36_mRNA;color=#00FF00;Name=ORF36
###
BAC16	bruceetal2017	gene	55352	58655	.	+	.	ID=ORF35;color=#003300;kinetics=24h-48h(KHSV 2.0);Description=N/A(KHSV 2.0)
BAC16	KHSV 2.0	mRNA	55381	58691	.	+	.	ID=ORF35_mRNA;Parent=ORF35;color=#FF0000;Name=ORF35
BAC16	GQ994935.1	CDS	55455	55907	.	+	0	ID=ORF35_cds_1;Parent=ORF35_mRNA;color=#00FF00;Name=ORF35
###
BAC16	bruceetal2017	gene	54352	58655	.	+	.	ID=ORF34;color=#003300;kinetics=24h-48h(KHSV 2.0);Description=N/A(KHSV 2.0)
BAC16	KHSV 2.0	mRNA	54379	58691	.	+	.	ID=ORF34_mRNA;Parent=ORF34;color=#FF0000;Name=ORF34
BAC16	GQ994935.1	CDS	54491	55474	.	+	0	ID=ORF34_cds_1;Parent=ORF34_mRNA;color=#00FF00;Name=ORF34
###
BAC16	bruceetal2017	gene	48715	54357	.	+	.	ID=ORF28;color=#003300;kinetics=48h-72h(KHSV 2.0);Description=BDLF3 EBV homolog(KHSV 2.0)
BAC16	KHSV 2.0	mRNA	48748	53916	.	+	.	ID=ORF28_mRNA;Parent=ORF28;color=#FF0000;Name=ORF28
BAC16	GQ994935.1	CDS	48808	49116	.	+	0	ID=ORF28_cds_1;Parent=ORF28_mRNA;color=#00FF00;Name=ORF28
###
BAC16	bruceetal2017	gene	58722	60072	.	-	.	ID=ORF39;color=#003300;kinetics=24h-48h(KHSV 2.0);Description=Glycoprotein M(KHSV 2.0)
BAC16	KHSV 2.0	mRNA	58701	60050	.	-	.	ID=ORF39_mRNA;Parent=ORF39;color=#FF0000;Name=ORF39
BAC16	GQ994935.1	CDS	58789	59991	.	-	0	ID=ORF39_cds_1;Parent=ORF39_mRNA;color=#00FF00;Name=ORF39
###
BAC16	bruceetal2017	gene	58156	58674	.	+	.	ID=ORF38;color=#003300;kinetics=24h-48h(KHSV 2.0);Description=Myristylated protein(KHSV 2.0)
BAC16	KHSV 2.0	mRNA	58186	58691	.	+	.	ID=ORF38_mRNA;Parent=ORF38;color=#FF0000;Name=ORF38
BAC16	GQ994935.1	CDS	58504	58689	.	+	0	ID=ORF38_cds_1;Parent=ORF38_mRNA;color=#00FF00;Name=ORF38
###
BAC16	KHSV 2.0	gene	17163	17960	.	-	.	ID=vIL6;color=#003300;kinetics=Latent(KHSV 2.0);Description=viral Interleukine 6 homolog(KHSV 2.0)
BAC16	KHSV 2.0	mRNA	17163	17960	.	-	.	ID=vIL6_mRNA;Parent=vIL6;color=#FF0000;Name=vIL6
BAC16	KHSV 2.0	CDS	17242	17856	.	-	0	ID=vIL6_cds_1;Parent=vIL6_mRNA;color=#00FF00;Name=vIL6
###
BAC16	Brulois et al 2012	gene	84317	85288	.	-	.	ID=sopB;color=#003300;kinetics=NA;Description=NA
BAC16	Brulois et al 2012	mRNA	84317	85288	.	-	.	ID=sopB_mRNA;Parent=sopB;color=#FF0000;Name=sopB
BAC16	Brulois et al 2012	CDS	84317	85288	.	-	0	ID=sopB_cds_1;Parent=sopB_mRNA;color=#00FF00;Name=sopB
###
BAC16	Brulois et al 2012	gene	85288	86463	.	-	.	ID=sopA;color=#003300;kinetics=NA;Description=NA
BAC16	Brulois et al 2012	mRNA	85288	86463	.	-	.	ID=sopA_mRNA;Parent=sopA;color=#FF0000;Name=sopA
BAC16	Brulois et al 2012	CDS	85288	86463	.	-	0	ID=sopA_cds_1;Parent=sopA_mRNA;color=#00FF00;Name=sopA
###
BAC16	KHSV 2.0	gene	18575	21099	.	-	.	ID=K3A;color=#003300;kinetics=48h(KHSV 2.0);Description=Immune modulator(KHSV 2.0)
BAC16	KHSV 2.0	mRNA	18575	21099	.	-	.	ID=K3A_mRNA;Parent=K3A;color=#FF0000;Name=K3A
BAC16	KHSV 2.0	CDS	18589	19128	.	-	0	ID=K3A_cds_1;Parent=K3A_mRNA;color=#00FF00;Name=K3A
###
BAC16	GQ994935.1	gene	49179	54492	.	-	.	ID=ORF29;color=#003300;kinetics=72h(KHSV 2.0);Description=packaging protein(KHSV 2.0)
BAC16	GQ994935.1	mRNA	49179	54492	.	-	.	ID=ORF29_mRNA;Parent=ORF29;color=#FF0000;Name=ORF29
BAC16	GQ994935.1	CDS	53572	54492	.	-	0	ID=ORF29_cds_1;Parent=ORF29_mRNA;color=#00FF00;Name=ORF29
BAC16	GQ994935.1	CDS	49179	50321	.	-	0	ID=ORF29_cds_2;Parent=ORF29_mRNA;color=#00FF00;Name=ORF29
###
BAC16	bruceetal2017	gene	39121	42761	.	-	.	ID=ORF24;color=#003300;kinetics=48h-72h(KHSV 2.0);Description=Essential for replicationMHV68(KHSV 2.0)
BAC16	bruceetal2017	mRNA	39121	42731	.	-	.	ID=ORF24_mRNA;Parent=ORF24;color=#FF0000;Name=ORF24
BAC16	GQ994935.1	CDS	40338	42596	.	-	0	ID=ORF24_cds_1;Parent=ORF24_mRNA;color=#00FF00;Name=ORF24
###
BAC16	bruceetal2017	gene	42348	48563	.	+	.	ID=ORF25;color=#003300;kinetics=48h-72h(KHSV 2.0);Description=Major capsid protein(KHSV 2.0)
BAC16	KHSV 2.0	mRNA	42378	48596	.	+	.	ID=ORF25_mRNA;Parent=ORF25;color=#FF0000;Name=ORF25
BAC16	GQ994935.1	CDS	42595	46725	.	+	0	ID=ORF25_cds_1;Parent=ORF25_mRNA;color=#00FF00;Name=ORF25
###
BAC16	bruceetal2017	gene	46694	48563	.	+	.	ID=ORF26;color=#003300;kinetics=48h-72h(KHSV 2.0);Description=Minor capsid protein(KHSV 2.0)
BAC16	KHSV 2.0	mRNA	46724	48596	.	+	.	ID=ORF26_mRNA;Parent=ORF26;color=#FF0000;Name=ORF26
BAC16	GQ994935.1	CDS	46751	47668	.	+	0	ID=ORF26_cds_1;Parent=ORF26_mRNA;color=#00FF00;Name=ORF26
###
BAC16	bruceetal2017	gene	47584	48563	.	+	.	ID=ORF27;color=#003300;kinetics=48h-72h(KHSV 2.0);Description=GlycoproteinMHV68(KHSV 2.0)
BAC16	bruceetal2017	mRNA	47614	48563	.	+	.	ID=ORF27_mRNA;Parent=ORF27;color=#FF0000;Name=ORF27
BAC16	GQ994935.1	CDS	47690	48562	.	+	0	ID=ORF27_cds_1;Parent=ORF27_mRNA;color=#00FF00;Name=ORF27
###
BAC16	bruceetal2017	gene	32691	35430	.	-	.	ID=ORF20;color=#003300;kinetics=NA;Description=NA
BAC16	bruceetal2017	mRNA	32691	35400	.	-	.	ID=ORF20_mRNA;Parent=ORF20;color=#FF0000;Name=ORF20
BAC16	GQ994935.1	CDS	34429	35391	.	-	0	ID=ORF20_cds_1;Parent=ORF20_mRNA;color=#00FF00;Name=ORF20
###
BAC16	bruceetal2017	gene	35015	39135	.	+	.	ID=ORF21;color=#003300;kinetics=48h-72h(KHSV 2.0);Description=Thymidine kinase(KHSV 2.0)
BAC16	KHSV 2.0	mRNA	35120	39147	.	+	.	ID=ORF21_mRNA;Parent=ORF21;color=#FF0000;Name=ORF21
BAC16	GQ994935.1	CDS	35201	36943	.	+	0	ID=ORF21_cds_1;Parent=ORF21_mRNA;color=#00FF00;Name=ORF21
###
BAC16	bruceetal2017	gene	36859	39135	.	+	.	ID=ORF22;color=#003300;kinetics=48h-72h(KHSV 2.0);Description=Glycoprotein H(KHSV 2.0)
BAC16	bruceetal2017	mRNA	36889	39135	.	+	.	ID=ORF22_mRNA;Parent=ORF22;color=#FF0000;Name=ORF22
BAC16	GQ994935.1	CDS	36931	39123	.	+	0	ID=ORF22_cds_1;Parent=ORF22_mRNA;color=#00FF00;Name=ORF22
###
BAC16	GQ994935.1	gene	39120	40334	.	-	.	ID=ORF23;color=#003300;kinetics=48h-72h(KHSV 2.0);Description=Glycoprotein (predicted)(KHSV 2.0)
BAC16	GQ994935.1	mRNA	39120	40334	.	-	.	ID=ORF23_mRNA;Parent=ORF23;color=#FF0000;Name=ORF23
BAC16	GQ994935.1	CDS	39120	40334	.	-	0	ID=ORF23_cds_1;Parent=ORF23_mRNA;color=#00FF00;Name=ORF23
###
BAC16	GQ994935.1	repeat_region	24242	24681	.	.	.	ID=DR1;color=#000033
###
BAC16	GQ994935.1	repeat_region	135470	136648	.	.	.	ID=LIR1;color=#000033
###
BAC16	GQ994935.1	repeat_region	24695	24849	.	.	.	ID=DR2;color=#000033
###
BAC16	GQ994935.1	repeat_region	134270	134876	.	.	.	ID=DR5;color=#000033
###
BAC16	GQ994935.1	repeat_region	108823	109170	.	.	.	ID=DR4;color=#000033
###
BAC16	GQ994935.1	repeat_region	134877	135369	.	.	.	ID=DR6;color=#000033
###
BAC16	GQ994935.1	repeat_region	153674	154474	.	.	.	ID=terminal;color=#000033
###
BAC16	Brulois et al 2012	repeat_region	23082	24240	.	.	.	ID=repeat region;color=#000033
###
BAC16	GQ994935.1	repeat_region	141307	142961	.	.	.	ID=DR7 (LANA IRD);color=#000033
###
BAC16	GQ994935.1	repeat_region	29725	29774	.	.	.	ID=DR3;color=#000033
###
BAC16	Brulois et al 2012	misc_feature	83771	84244	.	.	.	ID=sopC;color=#330033
###
BAC16	Brulois et al 2012	misc_feature	118000	120800	.	.	.	ID=OriLyt-R;color=#330033
###
BAC16	Brulois et al 2012	misc_feature	86789	87039	.	.	.	ID=incC;color=#330033
###
BAC16	Brulois et al 2012	misc_feature	22500	25700	.	.	.	ID=OriLyt-L;color=#330033
###
BAC16	Brulois et al 2012	misc_feature	83527	99856	.	.	.	ID=BAC insert;color=#330033
###
BAC16	Qinetal2017	ncRNA	138445	138535	.	.	.	ID=miR-K12-1;color=#333333
###
BAC16	Qinetal2017	ncRNA	134114	134183	.	.	.	ID=miR-K12-10a;color=#333333
###
BAC16	Qinetal2017	ncRNA	136070	136135	.	.	.	ID=miR-K12-9;color=#333333
###
BAC16	Qinetal2017	ncRNA	136713	136782	.	.	.	ID=miR-K12-8;color=#333333
###
BAC16	Qinetal2017	ncRNA	137125	137196	.	.	.	ID=miR-K12-7;color=#333333
###
BAC16	Qinetal2017	ncRNA	138184	138253	.	.	.	ID=miR-K12-4;color=#333333
###
BAC16	Qinetal2017	ncRNA	138315	138384	.	.	.	ID=miR-K12-3;color=#333333
###
BAC16	Qinetal2017	ncRNA	138445	138535	.	.	.	ID=miR-K12-2;color=#333333
###
BAC16	Qinetal2017	ncRNA	137346	137416	.	.	.	ID=miR-K12-11;color=#333333
###
##FASTA
>BAC16
tactaattttcaaaggcggggttctgccaggcatagtctttttttctggcggcccttgtgtaaacctgtctttcagacct
tgttggacatcccgtacaatcaagatgttcctgtatgttgtttgcagtctggcggtttgctttcgaggactattaagcct
ttctctgcaatcgtctccaaatttgtgccctggagtgatttcaacgccttacacgttgacctgtccgtctaatacatcct
tgccaacatcctggtattgcaacgatactcggcttctccgactgacgcagcaaacaatcactgttgtcacccttatctgc
aattttagttgtgtgggacaatctgggcatcgacacagcctttggattacatggtatccacaacctgtcttacaaacctt
gtgtggacaaccatcaaacacagtcacttgtggtcagcatgttactttgtattgttctacctctggaaataatgttaccg
tttggcatctaccaaacggacgaaatgaaaccgtgtcacaaactaaatactataattttacgctgatggaccaaacggag
gggtgttatgcttgttctgacgggctgtcgtctcgcctgtcaaatcgtctatgtttttcggcgcgttgtgccaatataac
tctagaaactaatactgtatctgtcagcagtactacaggctttagaacattcagtactaatagcgatgcaaccacacatg
atatacttgtaatgaaagaagccaaatctacaaatctacatattcaagtgcattttcttgtatttatgacactcgtagct
ctgataggaaccatgtgtggtatcttaggaactattatctttgcccattgtcaaaaacaaagtgactcaaacaaaacagt
gccacaacaattgcgggattattattccctacacgatttgtgcacggaagactatacgcaaccagtggattggtactgac
attcaggtaagataatctaaatattctctgtaacataattgtaatgtgttttatgtttatagctacaaatgttttatgca
aaatacattttatgaggtcggatacttattaaaagcattgtcttaagtacattaaaaggacattgtataaccgtgctact
tacagcatggcctttttaagacaaacactgtggattttatggacatttaccatggtcattggccaggacaatgaaaagtg
ttcccaaaaaaccttaattggatatagacttaaaatgtctcgtgacggtgacattgcagttggagaaacagtggaattac
gttgtagatctggatacactacttatgcccgcaatataacagcaacatgtttacaaggtgggacgtggtctgaaccaacg
gcaacatgtaacaaaaagtcctgtccaaacccaggtgaaatacaaaatggaaaggttatatttcatggtggacaagatgc
cttaaaatatggggcaaacatttcatatgtttgtaatgaaggatattttttggttggtcgagaatacgtgcgatattgta
tgattggagcatctggccaaatggcgtggtcatcttctcctcctttttgtgaaaaagaaaagtgtcacagaccgaaaatc
gaaaatggagattttaagcctgataaagattattatgagtataatgatgcagttcattttgaatgtaatgaaggatatac
tctagttggaccacattccattgcatgtgcagttaataacacgtggacatctaacatgccaacctgtgaactcgcaggct
gtaaatttccatcggtgactcatggttatccaatccaaggtttttctcttacttataaacataagcaaagtgttactttt
gcatgcaatgatggatttgttctcagaggatcccccacaattacgtgtaacgttactgaatgggacccaccacttcctaa
gtgtgttttggaagatatagatgatccaaacaattcaaatcctggacgtttgcatccaacacccaatgaaaaaccaaatg
gtaatgtctttcaacgctcaaactatacagaacctccaacaaagcctgaagacacccatacagcagctacttgtgatacc
aactgtgaacagccacctaaaatcctgccaacatccgaaggttttaatgagactaccacatctaatacaattacaaaaca
attagaggatgagaaaactacatcccagccaaatacacatattacatctgccttaacatccatgaaagcgaaaggtaact
ttaccaacaagaccaataactctactgatctacatatagcgtctacacccacttcccaagatgatgctacgccttcaata
cctagtgtacagacacccaattataatactaacgcaccgacacgtacactaacgtctctccatattgaagaaggcccatc
caattctactacttcagaaaaggccactgcctctactctctcacacaactcacacaaaaatgacaccggaggcatataca
caacattaaacaaaacaacacagttgccatccactaataaacctacaaacagtcaagccaagagttccactaagccacgc
gttgagacacacaataaaacaaccagtaatcctgccatttctttaacagattctgcagatgtgcctcagagaccgcgaga
accaacactccctcccattttcaggccaccggcgtctaaaaatcgctatctggaaaagcaactagttattggactactaa
ccgctgtcgccctaacgtgtggactgattaccttatttcactatctgttctttcgttagcctagacttgctccagtgtta
gacagggctatgattgcttctccacgctgtccaccttaacacttcccaataacaaatccggtatgcagcagcgtgacact
actaatgtaacctaaaaaatgtgcatgtggtatgtattgtactaaagataccgaccaatacaagacaactaatattaacc
atagtgtgcgtttctttgtataaaatacgcgtgtgagaaagcgacagaagggggcggcgtttccatatgaggccaagtgc
attggctattttaggggcggtgaccacgcactatagtgcgcggtgtggcagaaaattcacaccgtatataaacaaggaaa
ggggactctgcgcgcttaagcgccaagccattatacacacgggttttttgttgtcttggccaatcgtgtctccatggcgc
taaagggaccacaaaccctcgaggaaaatattgggtctgcggcccccactggtccctgcgggtacctctatgcctatctg
acacacaacttccccataggggaagcctccctgctgggcaatggctacccggaggcaaaagtattttcactacctctttt
gcacgggctcacagtggaatccgatttccccttaaacgtaaaggcggtgcacaagaaaatcgatgcaaccacagcttctg
tgaaattaacttcataccacagggaggccatcgtctttcataatactcacttatttcagccaatctttcaaggaaaggga
ctggaaaagttatgtcgagagagccgagagctgtttggattttcaacgtttgttgagcaacaacacaaagggacgctctg
gagcccagaggcatgccctcagctaccctgcgcgaatgagatttttatggcggtcatagttacagagggattcaaggaga
gactgtacggcggcaaactggtgcccgtgccctctcagacaacgcccgtacacattggggaacaccaggcgttcaagata
cccttgtatgacgaggatctgtttggtccaagtcgcgcccaagaactatgtaggttttacaaccccgatatcagtagata
cctacatgactccatattcactggaatagcacaggctctaagggtaaaggacgttagcacggtcatccaagcctcagaaa
ggcaatttgtgcacgaccaatacaagataccaaagctggtccaagccaaggacttcccccagtgtgcttccaggggaacc
gacgggtctaccctaatggtgatagacagtctggtggctgaacttggtatgagttatggtctgtcctttattgagggacc
ccaggatagctgcgaggttctaaattatgacacgtggcccatctttgaaaactgcgagacgccagatgcccgccttcgtg
cactagaagtttggcacgcagagcaggccttgcatattggcgcccagctgtttgcggccaactctgtgctctacctgacc
agagtggcaaagctgcctcagaagaatcagagaggagacgccaacatgtacaactcattctacctacagcatggcctggg
atacctctcagaggcaacagtaaaggaaaatggagcctctgccttcaagggcgtgccagtgtctgcactggatgggtcat
cttacaccctccagcacctggcctacgcgtcctctttctccccacatctcctggcaaggatgtgttactatctgcagttc
ttgccccaccataaaaacaccaacagtcagtcatacaatgtggtggactacgtgggcaccgcggcacctagtcaaatgtg
tgacctgtgtcaggggcaatgtccagctgtatgcatcaacacgctgttttacaggatgaaggacaggttcccacctgttc
tgtcaaacgttaagagagacccatatgtgatcacgggcacagcgggaacgtacaatgacctagagattctcggaaacttt
gccaccttcagggagagagaggaggaggggaatcctgtggaagatgctccaaagtatacatattggcaactatgccagaa
tataaccgagaagctagcgtccatgggcatctcggagggcggcgatgccctaagaaccctcattgtggacatccccagct
tcgtcaaagtgttcaaggggatagacagcacggtagaggcagagctcctaaagtttattaactgcatgatcaaaaacaat
tacaacttcagagagaacatcaaatccgtccatcacatccttcagtttgcatgcaacgtatactggcaggcgccgtgccc
ggtttttctgaccctttactacaagtcactgctgacggtcatacaggacatatgtctgacgtcatgtatgatgtacgagc
aggacaacccggccgtgggaattgtaccatccgagtggcttaaaatgcactttcagacaatgtggaccaacttcaagggt
gcctgcttcgacaaaggagcaatcacgggcggggaactaaaaatagtccaccagtccatgttctgtgacctctttgacac
cgacgctgccataggagggatgtttgcacccgctcggatgcaggtcaggatagccagagcaatgctcatggttccaaaaa
ccataaaaataaaaaacaggatcatcttttccaactccaccggagcagagtcgatccaggcaggttttatgaagccggcc
agccaaagggattcatacatcgtcggaggaccctacatgaaattcctaaacgccctgcacaaaacactttttccttccac
aaaaacttctgccctgtacttgtggcataagattggccagaccacaaaaaatcccatactaccaggtgtctcgggggaac
acctaacggagttatgtaattatgtaaaggcaagtagccaggctttcgaagagataaatgttttggaccttgtgccagac
accctgacctcatatgcgaaaataaaactaaacagttccattctccgggcttgcggacagacacagttttatgcaactac
tctctcttgcctttcgccagtcactcagctggttccggccgaggagtacccccacgtactggggccagtggggttgtcat
ctccagatgaatacagggcaaaagtcgccggcaggtctgtaaccattgtacagtcaacactgaagcaagctgtttccacc
aacggacgactccggcctatcattaccgtgccactggtggtcaacaaatatacagggagcaacgggaacacaaacgtctt
tcactgtgcaaacctgggatacttctcggggagaggggtggacagaaatctcaggccagaaagcgtcccctttaaaaaga
ataatgtcagctctatgctaagaaaacgccacgtgattatgacccccctggtagacaggctggtaaagagaatagttggc
atcaactctggggaattcgaggcagaagcggttaagagaagtgtgcagaatgtcctggaagacagagataacccaaacct
gccgaagacagttgtattagagttggttaagcacctagggagctcctgtgcaagtctcacagaggaggacgtgatttact
acctgggcccttatgccgtacttggggacgaggtcctgtcattactgagcacagtgggccaggcgggggtgccatggacg
gccgagggtgtggcctcggtcatccaggacataatagatgattgcgagttacagtttgtgggcccagaagagccttgcct
tatccaaggacagtcggtagtggaggagctttttccgtccccgggcgtcccaagcctgacagtgggtaaaaaacgaaaaa
tcgcatccctgctctctgacctggatttgtagttgtgtacccgtaacgatggcaaaggaactggcggcggtctatgccga
tgtgtcagccctagccatggacctctgtcttcttagttacgcagacccggcaacactggacactaaaagtctggccctca
ctacagggaagtttcagagccttcacggcacactactccccctcctcagacgacaaaacgcacacgaatgctcaggtctg
tcactagaattggagcaccttttggaaaacgtggctgatgctctggccacgttgggagtgtgcactagcagaaaactgtc
tccagaagagcatttttccctcctgcatttggacacaacatgcaacaagcaccggagcgttaggtttaatttttacggaa
attgggccttggagttaaagctgtcactaataaacgacgttgaaattttctttaaacgtcttagtagcgttttttattgt
ataggatcgggcagtgctctggagggtttaggggaggtattgcgtttcgttgggaagctgaggggtatctcacccgtacc
tgggccggacctatatgtctcaaatctgccctgcctagaatgccttcaggaagtgtgtctgactcccaaccagggcacca
gtctgcaggccatgctcccagacacggcctgcagtcacatatgtacccccgcatgcggtgagcctgtccggggcctcttt
gagaacgagctaaaacagctcgggcttcaaacccctgagtccatacctactaccccctgtcagtcccgggtaaggcaaga
tgatgaaatcagacagagctctctaatggcggtaggagatcaccacattttcggagaggtgaccagatctgtcctggaaa
tctcaaacctgatctattggagctctggccactcggatgccacctgcgacggagacagagactgctctcacctggcctcg
ctgtttactcacgaggctgacatgcataaaaggcgcgtcgacctggccggatgcttgggcgaacgcggcacgcccaaaca
cttttttgactgctttcgcccagactccctagaaacccttttctgtggtggtctttttagctccgtggaggacaccatag
aaagtctccaaaaggactgctcttctgccttctaccaacaggtaaactacactactgcactgcaaaaacagaacgagttt
tacgtccgactcagcaaactgctggcagctggtcagctaaatttgggcaaatgttccactgaaagttgcccatccgaggc
ccgtaggcagctggtaggtgggggcaaaccagaggaagtgctgagggatgcaaaacaccggcaagaactataccttcaga
aagtggcacgcgacggttttaaaaaactctctgattgtataagacaccagggccacatcctgtctcagaccctgggtcta
agactgtgggggtctgtcatctacaacgaggcatctgccctacaaaaccactttttacacagagcacagttcatatccct
cccctggcaggacctgacggtcgactgtccaacgcggtttgaaaattctaaatatatcaaaaattctctgtactgccagc
gtctggggcgggaacacgtagagatcctgacactggagttctacaaacttatcacgggcccgctgtcaaagcgacatact
ttatttcccagtcctccaaatgtgacgctggctcagtgcttcgaggctgcgggcatgcttccccatcaaaagatgatggt
atcagagatgatctggcccagcatagagccgaaggactggatagagcccaacttcaaccagttctatagctttgagaatc
aagacataaaccatctgcaaaagagagcttgggaatatatcagagagctggtattatcggtttctctgtacaacagaact
tgggagagggagctaaaaatacttctcacgcctcagggctcaccggggtttgaggaaccgaaacccgcaggactcacaac
ggggctgtacctaacatttgagacatctgcgcccttggtgttggtggataaaaaatatggctggatatttaaagacctgt
acgcccttctgtaccaccacctgcaattgagcaaccacaatgactcccaggtctagattggccaccctggggactgtcat
cctgttggtctgcttttgcgcaggcgcggcgcactcgaggggtgacacctttcagacgtccagttcccccacacccccag
gatcttcctctaaggcccccaccaaacctggtgaggaagcatctggtcctaagagtgtggacttttaccagttcagagtg
tgtagtgcatcgatcaccggggagctttttcggttcaacctggagcagacgtgcccagacaccaaagacaagtaccacca
agaaggaattttactggtgtacaaaaaaaacatagtgcctcatatctttaaggtgcggcgctataggaaaattgccacct
ctgtcacggtctacaggggcttgacagagtccgccatcaccaacaagtatgaactcccgagacccgtgccactctatgag
ataagccacatggacagcacctatcagtgctttagttccatgaaggtaaatgtcaacggggtagaaaacacatttactga
cagagacgatgttaacaccacagtattcctccaaccagtagaggggcttacggataacattcaaaggtactttagccagc
cggtcatctacgcggaacccggctggtttcccggcatatacagagttaggaccaccgtcaattgcgagatagtggacatg
atagccaggtctgctgaaccatacaattactttgtcacgtcactgggtgacacggtggaagtctcccctttttgctataa
cgaatcctcatgcagcacaacccccagcaacaaaaatggccttagcgtccaagtagttctcaaccacactgtggtcacgt
actctgacagaggaaccagtcccactccccaaaacaggatctttgtggaaacgggagcgtacacgctttcgtgggcctcc
gagagcaagaccacggccgtgtgtccgctggcactgtggaaaaccttcccgcgctccatccagactacccacgaggacag
cttccactttgtggccaacgagatcacggccaccttcacggctcctctaacgccagtggccaactttaccgacacgtact
cttgtctgacctcggatatcaacaccacgctaaacgccagcaaggccaaactggcgagcactcacgtccctaacgggacg
gtccagtacttccacacaacaggcggactctatttggtctggcagcccatgtccgcgattaacctgactcacgctcaggg
cgacagcgggaaccccacgtcatcgccgcccccctccgcatcccccatgaccacctctgccagccgcagaaagagacggt
cagccagtaccgctgctgccggcggcggggggtccacggacaacctgtcttacacgcagctgcagtttgcctacgacaaa
ctgcgggatggcattaatcaggtgttagaagaactctccagggcatggtgtcgcgagcaggtcagggacaacctaatgtg
gtacgagctcagtaaaatcaaccccaccagcgttatgacagccatctacggtcgacctgtatccgccaagttcgtaggag
acgccatttccgtgaccgagtgcattaacgtggaccagagctccgtaaacatccacaagagcctcagaaccaatagtaag
gacgtgtgttacgcgcgccccctggtgacgtttaagtttttgaacagttccaacctattcaccggccagctgggcgcgcg
caatgagataatactgaccaacaaccaggtggaaacctgcaaagacacctgcgaacactacttcatcacccgcaacgaga
ctctggtgtataaggactacgcgtacctgcgcactataaacaccactgacatatccaccctgaacacttttatcgccctg
aatctatcctttattcaaaacatagacttcaaggccatcgagctgtacagcagtgcagagaaacgactcgcgagtagcgt
gtttgacctggagacgatgttcagggagtacaactactacacacatcgtctcgcgggtttgcgcgaggatctggacaaca
ccatagatatgaacaaggagcgcttcgtaagggacttgtcggagatagtggcggacctgggtggcatcggaaaaacggtg
gtgaacgtggccagcagcgtggtcactctatgtggctcattggttaccggattcataaattttattaaacaccccctagg
tggcatgctgatgatcattatcgttatagcaatcatcctgatcatttttatgctcagtcgccgcaccaataccatagccc
aggcgccggtgaagatgatctaccccgacgtagatcgcagggcacctcctagcggcggagccccaacacgggaggaaatc
aaaaacatcctgctgggaatgcaccagctacaacaagaggagaggcagaaggcggatgatatgaaaaaaagtacaccctc
ggtgtttcagcgtaccgcaaacggccttcgtcagcgtctgagaggatataaacctctgactcaatcgctagacatcagtc
cggaaacgggggagtgacagtggattcgaggttattgtttgatgtaaatttaggaaacacggcccgcctctgaagcacca
catacagactgcagttatcaaccctactcgttgcacacagacacaaattaccgtccgcagatcatggattttttcaatcc
atttatcgacccaactcgcggaggcccgagaaacactgtgaggcaacccacgccgtcacagtcgccaactgtcccctcgg
agacaagagtatgcaggcttataccggcctgtttccaaaccccggggcgacccggcgtggttgccgtggacaccacattt
ccacccacctacttccagggccccaagcggggagaagtattcgcgggagagactgggtctatctggaaaacaaggcgcgg
acaggcacgcaatgctcctatgtcgcacctcatattccacgtatacgacatcgtggagaccacctacacggccgaccgct
gcgaggacgtgccatttagcttccagactgatatcattcccagcggcaccgtcctcaagctgctcggcagaacactagat
ggcgccagtgtctgcgtgaacgttttcaggcagcgctgctacttctacacactagcaccccagggggtaaacctgaccca
cgtcctccagcaggccctccaggctggcttcggtcgcgcatcctgcggcttctccaccgagccggtcagaaaaaaaatct
tgcgcgcgtacgacacacaacaatatgctgtgcaaaaaataaccctgtcatccagtccgatgatgcgaacgcttagcgac
cgcctaacaacctgtgggtgcgaggtgtttgagtccaatgtggacgccattaggcgcttcgtgctggaccacgggttttc
gacattcgggtggtacgagtgcagcaatccggccccccgcacccaggccagagactcttggacggaactggagtttgact
gcagctgggaggacctaaagtttatcccggagaggacggagtggcccccatacacaatcctatcctttgatatagaatgt
atgggcgagaagggttttcccaacgcgactcaagacgaggacatgattatacaaatctcgtgtgttttacacacagtcgg
caacgataaaccgtacacccgcatgctactgggcctggggacatgcgacccccttcctggggtggaggtctttgagtttc
cttcggagtacgacatgctggccgccttcctcagcatgctccgcgattacaatgtggagtttataacggggtacaacata
gcaaactttgaccttccatacatcatagcccgggcaactcaggtgtacgacttcaagctgcaggacttcaccaaaataaa
aactgggtccgtgtttgaggtccaccaacccagaggcggttccgatgggggcaacttcatgaggtcccagtcaaaggtca
aaatatcggggatcgtccccatagacatgtaccaggtttgcagggaaaagctgagtctgtcagactacaagctggacaca
gtggctaagcaatgcctcggtcgacaaaaagatgacatctcatacaaggacatacccccgctttttaaatctgggcctga
tggtcgcgcaaaggtgggaaactactgtgttattgactcggtcctggttatggatcttctgctacggtttcagacccatg
ttgagatctcggaaatagccaagctggccaagatccccacccgtagggtactgacggacggccaacagatcagggtattt
tcctgcctcttggaggctgctgccacggaaggttacattctccccgtcccaaaaggagacgcggttagcgggtatcaggg
ggccactgtaataagcccctctccgggattctatgacgaccccgtactcgtggtggattttgccagcttgtaccccagta
tcatccaagcgcacaacttgtgctactccacactgatacccggcgattcgctccacctgcacccacacctctccccggac
gactacgaaacctttgtcctcagcggaggtccggtccactttgtaaaaaaacacaaaagggagtcccttcttgccaagct
tctgacggtatggctcgcgaagagaaaagaaataagaaagaccctggcatcatgcacggaccccgcactgaaaactattc
tagacaaacaacaactggccatcaaggttacctgcaacgccgtttacggcttcacgggcgttgcctctggcatactgcct
tgcctaaacatagcggagaccgtgacactacaagggcgaaagatgctggagagatctcaggcctttgtagaggccatctc
gccggaacgcctagcgggtctcctgcggaggccagtagacgtctcacccgacgcccgattcaaggtcatatacggcgaca
ctgactctcttttcatatgctgcatgggtttcaacatggacagcgtgtcagacttcgcggaggagctagcgtcaatcacc
accaacacgctgtttcgtagccccatcaagctggaggctgaaaagatcttcaagtgccttctgctcctgactaaaaagag
atacgtgggggtactcagtgacgacaaggttctgatgaagggcgtagacctcattaggaaaacagcctgtcgttttgtcc
aggaaaagagcagtcaggtcctggacctcatactgcgggagccgagcgtcaaggccgcggccaagcttatttcggggcag
gcgacagactgggtgtacagggaagggctcccagaggggttcgtcaagataattcaagtgctcaacgcgagccaccggga
actgtgcgaacgcagcgtaccagtagacaaactgacgtttaccaccgagctaagccgcccgctggcggactacaagacgc
aaaacctcccgcacctgaccgtgtaccaaaagctacaagctagacaggaggagcttccacagatacacgacagaatcccc
tacgtgttcgtcgacgccccaggtagcctgcgctccgagctggcagagcaccccgagtacgtcaagcagcacggactgcg
cgtggcggtggacctgtacttcgacaagctggtacacgcggtagccaacatcatccaatgcctcttccagaacaacacgt
cggcaaccgtagctatgttgtataactttttagacattcccgtgacttttcccacgccctagtgactcagacgcggaaac
agcgcctagaaagtttcctcttgcgctatgtgggacaactagagtccaacctggcaagcagtggagcaagacgccagaca
gccgatctcgaaaaaaataatgcagacagaggcaacgttcatcctaggtgactgggagataacggtgtctaactgccggt
ttacttgcagcagcctaacatgtggccccctttacagatctagcggcgactacacgcggctaagaatccccttctctctg
gatcgactaatacgtgaccatgccatctttgggctagtgccaaatattgaggatctgttaacccatgggtcatgcgtcgc
cgtagtggccgacgcaaacgccacaggcggcaacgcgcgacgcatcgtcgcgcctggcgtgataaacaatttttcagaac
ccatcggcatttgggtacgcggccctccgccgcaaacgcgcaaggaagctattaagttctgcatattttttgtcagtccc
atgcccccgcgggagatgaccacatatgtgttcaagggcggcgatttgcctcccggagcagaggaacccgaaacactaca
ctccgccgaggcacccctaccgtcgcgcgagacgctggtaactggacagctgcgatccacctcgccgcgaacgtatacgg
gatactttcacagtcctgtcccgctctcttttttggacctcctgacattcgagtccattgggtgtgacaacgtggaaggt
gaccccgagcaattgacacccaagtacttgacgttcacgcagacgggagaaagactttgcaaagtaaccgtttacaacac
ccattcgacagcatgcaagaaggcccgtgttcgtttcgtctacagaccgacgccgtccgcccgtcagcttgtcatgggtc
aggcttcacccctcataacaacccctctgggagccagggtattcgcagtctatccagactgtgagaaaactatcccacct
caggaaaccaccaccctgaggattcaattgctgttcgagcagcatggtgccaacgccggagactgcgcctttgtcatcat
ggggctcgcccgtgaaacaaagtttgtctcatttcccgcagtactccttccgggcaagcacgaacaccttattgtattca
acccacagacacatcctctgaccattcaacgggacacaatagtgggcgtggcaatggcttgctatatccaccccggtaag
gcagccagccaggcaccatacagcttctacgactgcaaggaagagagctggcacgtggggctcttccagatcaaacgcgg
accgggaggggtctgtacaccaccttgccacgtagcgattagggccgaccgccacgaggaacccatgcaatcgtgactgt
ccgagcacatatggcgcaggagtcagagcagtgctcccgtgcgtttgcagtgtgcagtagtaaacgacagctcgggcgcg
gcgagcccgtgtgggattccgtcattcacccgagccacatcgtcatctctaatcgagtacccctcttactaagagaacag
cacatatgtctcccttcgtgccccagcgtcggccagatcctccacagagcctaccccaactttacatttgacaacacgca
ccgcaagcagcaaacggagacctacactgcattctacgcttttggggaccaaaataacaaggttaggatcttgcccactg
ttgtggaaagctcctcgagcgtgctgatttttagactgcgtgcatcggtctctgcgaacatcgccgtgggagggctcaaa
ataataatacttgctctcaccctggtgcatgcccaaggagtgtacctgcgttgcggtaaggacctttctacaccacactg
cgcaccggctattgttcagcgtgaggtgctgagcagcgggtttgagccgcagtttaccgtaactggcattccagtgacat
cctcgaacttaaaccaatgctactttctggtaagaaagccaaaaagccggctggcaaagccgtttgcacgcctgtccgcg
gagacgactgaggagtgtcgcgtcaggtctatccgcctcgggaagacacacctgcggatatcggtgactgcgcctgcgca
ggaaacgcccgtctgggggctcgtgaccacgagcttcagccttacccccaccgcaccgctggcctttgatcgtaacccgt
acaatcacgagacatttgcctgtaacgccaggcactacatcccagtaatctacagcggaccaaaaattacgctggccccg
cgcggccgccaggtagtctggcacaacaacagctacacgtcctccctgccatgcaaagtcacagccatcgtgtcaaacca
ctgctgtaactgtgacatatttttagaggactcggaatggcgcccaaacaagccagcacccctgaaactggtgaacacga
gtgatcatcccgtcatattggagccggacacacacattggaaacgccctcttcatcatcgcacccaaggcccgaggttta
cgcagactgactcgcttaaccacaaaaaccattgaacttcctggcggggtaaagatagacagcaggaaattacaaacatt
cagaaaaatgtatgttgccaccggacgcagttaggtgtccggttcccacccacacatttgtctttattgctttcaaataa
aacggtgttctctcaacctcctccgggctcactagtattgtgttcccatacgcgcctgtcgccccaggatcaacacttca
tcccctctccaccctaatacataacacacacaaagacatagtgactgtagacagttaatctttattgtctagacacgcaa
agtatattagtgttataagaaattttatgtcacgtcgctctttacttatcgtggacgtcaggagtcacgtctgggataga
gtccaaaacacgcaccgcttgacctgcaaacttttccattgcactcagaacataaaacgaagcaaagtgtctcacccaat
acttaagtccctgaagcctccctaatagaccgcggtcaaatttgggtggactgtagtgcgtcttagtcagcttattgagc
tcttcctgtatgtcccatcctaaggtcttcgtcagaagctccatgacgtccacgtttatcactgattttccaaactccgt
cgttaaaaacttaaacaacacctcgaattcaaaaaagccatcggcgagctttttaaggcagctagtctcattaaatccta
ttaacccgcagtgatcagtatcgttgatggctggtagtttcagatgaaaaatagcagcgggctctagaatacccttgcag
atgccggtacggtaacagaggtcgcggaagcattcatcgatcacccatagcatccaattgagtctctgaatgagaagatc
cttttcaaactcgggggcgtccggcaacttgccccgcgttccagataccagcagtgaaccgaccagcaagagagaccaca
acttgaaccagcacatggctgctaacgcggcatacactagccggtggtgcccgagcgggagttacgaagtctcactgaag
ggcggggtcgcgggtcggggccgctccaaatcaggcaacgccgtatccgaactctgagtcacttttatgtaggtctcaaa
catgtaaaagataccacgttcttgaaaaaccctctcttgctcgccaggcttggggttcacgcgggcatacgcagccaagc
tatcatgcgagagaaacacgtcacacgcaaagtcatgtaaaacccgggttaaaaatagcctaactggccaggggccagtg
agcgcctcccggtacaagtccccacccccgatgacccaaaccttgtcaatttgctgtgctagctctgggcttctcgccaa
cccaagcgcggcatcgagcgaactcgccaaaaagtgagcaccagggggcggggtttctaacgtgcgacttagaaccacat
tgattctacccgccaatggtcgacagcccgcgggaatcgaaagccatgtgcgccgccccataacaaccatgttttgtttt
ccaggggcacagtcggtagtcagctgtcgaaaacgcctcatgtctccccgcaatgcaggccacgggagacatctgttttt
tccgatcccgagtttggtatcaaccgcaactacacagtaaagtgtaggatccatgccgcgagggtataggtaaacaccac
caaccacacagtgtgctcttatatacttttaatgaaacataagggcagacgaaacagccgaacgtttcctaatcacgccc
atggaaccatagccacccccaggcaaaccctgtggaaggatatcaactagagaggagggtccagccttattatggcagga
gacactataagccccatcgcccgactgggcaccaacataaccgccacagtaagtggccctataccgctcagcgcccaagt
tgttacagtcacacccaaccgcggttggctctacattgtcatcacgtccatcattatgtgttggttctcccgcttccttg
taccctgcagcttcatccacggattcttctgagtcgcgatgcacaggagcgccatccgcggggccatcttggtcgcctgg
agctgcccccgcgggcccctcctcgtcctggttatccccacggggaagaatttcctgaagctcgatctcctctactgcac
actctggtgatgtcggccgaggtctatatggaaacacttcaacccgcgtgtttacagcagcgtatgcccgccccacgtgg
cgcatcatgtggaaaaacgcacccaacccaaaaacgacaaacaattggtaaaacacgaaaaaaacgtagtacgcggctgc
agcgacgtgatctatctctgggtcatgaccgcccactatatatagccaaacccacgtcgcagcggcaaggccagcggccc
ccaatgtcataatgaaaataaaaacaatcagttccagaccctcctggtaagtcagccgaggcaatagcgtcatttcgcgc
aagggtcgccagaccacgcgcgtgttgtatacgacgccacatatctgacaggccgtgtttctagagatagtgagccaggt
gcttaaacaacttctatggacgttctcgagctctcctgtgcatccacaggctctaaatctctcatttccgagctcctcgt
tgcaaatccagcagacaggaacatcctcatcttccatatcctgagagagaacccacaataaaacatggcattaacccctg
caacaagtgaccgtaccagggcacgcgtccaggcaaccggggtccccctcgttggtctatacaattccatgactacctac
tggtaatgctacagccactcactgtacaagccggttaactgggaggcgacgctggcgtggtatcggcaactgaaacacac
cactccactccaaacacttatgtactttgtggctcggctttattgtaacagccaagaggggcgtttgtggctcagcttta
ttgtaacagccaagagggacgtatgtggctatctcacaaaaagtcaccgattcatgtagacaacccgctcccacgaattc
ggtttttaaaaagccctcacgtatacagacgggccactaaatacgcacatgagcgggcatcctgtttccgccttgacgcc
caccactctgaccgcacgctaaacatcgccctacctgctatactgccatttccatacgaatggtaggatgcgggcagtag
tccaccagtctaaaatcatcaggtgtaaactcttccatggaagaaacagaccggagtatctccaggcgcggaaagggacg
tggagtgcgcgtcagctgcagccgtagtggctctatatgcgttttgtagatgtgggcatctcccaacgtgtgaataaact
ccccgggtctaagaccagtaacatgagcaagcatataagttaagagggaatagctggcaatgttaaaaggaactcccaaa
cccatgtctcccgacctctgatacagctgacaggaaagctcaccgtcagctacataaaattgacataacaagtgacaggg
cggaagcgccatcaacgacaagtccgccgggttccacgcacacataatgattcttctatcgtgcggattattttttatta
aatccacaatgtacgacaattggtcaaacccctggcctgtatagtcagcatccgcgtccacgtacgccgccccaaagtgc
ctccactggaaaccgtaaacaggtcccaaatccccctcccttctgtgcgccaggccgcgcccggccaggaactccctgga
gccatttttgtcccatatcttgactcctgttcttgaaagctccctggagtcagtactccccttcagaaaccaaagcagct
cttgcactacgcctcgccaaaacacccgctttgtggttagtaagggaaagtggtcccgcagactatacctggcctgcatg
ccaaatagagagagggtgcctatgccggtgcggtcgagtcgatcgctgccacggcacaaaatttccctcaactgcctgag
atactgaagttcctcgtggggcgtctcagccccagttacctcatgctgaatcgaacaagggtcaacctcgggggccaaag
ccaagacgccaggcttttgacagaagcgaaaccccctggcacggaataactttttggcgacatacaagcttaaaggtaca
aacggaaacatgatagatcctggaagtttgtgaagccctgtgcccggagagacacccatcaactcgcagtgctcggagac
ctacatgtatactcaggctcttctataaaccctccccaaaagtttataaaacaccgtacgtaatacacattactcacagt
tcccacggtgacgcccaaacccatgcacacgggcgtgatcgataccagaaaacatcacaagaacaaaaagtgtgtgtctg
acattcacatttatttttacaagacaattttgtgcagtagagttgtgccttccgacaccccgcgccgttcgctgttctcc
tgtaattgggagatcccactccttggcaggcacgtttcacgaaacgctcttgtctcgctggccttagacttgtggaccca
acatgggtatcgttagagatccgtcgcgtaaatgcgcagctggcaaagcattcttcagcgagcagtgactggtaattgct
gcatcagcttcttcacccagtctttcgatttgtcggcacacacctggcgaccacgctttgtcaaaaatatcacacccggc
ttgctgcacagttgggaggtggggtaccagctggacagaagcacctgtggtaatggtcttttctggtaaccgagacagca
cttgtccggtctatgccaggacgctcccagcgtgtccccagattgcaaacaaagcaaggcagtcagcacagcgacgagca
ggatgcccttggtgtccataactcccctcgtgtgtcctcgtgtaaatgcgaaacggcgatgttaggtcaggcgcggtaaa
cagctcaactcggttcaaaacacgtacgtgatgtagtgctggttctacgacgcctacctgtaaactccaggatcctgggc
ttttattacgaaggccaacaccccaaaaaatccacgcccccgtgaccgcaggggcggttactaacgacggttacaggtcc
ctcccgagccacgcacctgccatgtaacctgcaaggtaaccagacaaacatctaggaagcgtaaatatccccaggtagga
gaagtattgcatatgtcacagactcaacacacacgggccgttacgcaacggctaggggcataaccctttaccggcgcgaa
gcgctacgcgcttcgcgagaggtatctccgtgtgcttctccatcagaagacgcgtgcgccgcttcgcaggcgacccgcat
actttccgccccgagtgcgttacaaaaatgactgccttctggcgacaatacacggtggacgtccagtaccacccgcatat
cagcttatccggtggcaatctggcactggacagggaattctcgcaacaatccgaggccatgatggtggcaggaccgctgg
ccgcacatagctcaatcacggccacccagaagagcagccccaaatgtgcgcgcaacacccagcacatgctccacatacag
ttctggcgccacaacgatgatgcgcaaaggggtgcattaccctaaatcccagcctagttataaattattgaagcccaggc
gaccaggggtcgccgcgcttttcctccccaaacgcgacgataaagaccagcgttgccaaatgtaacttatgtataaccca
aaatattgcgcatcgataaggtttgccaaaacacccgaaagtacacacacaaaaaaacagcaacaagacgctcactagac
attcaccccttcccccacccccgaaaacaaaacaacttgacacaggggaaacaccaggggcggcggaggttgtcaatagt
gtccagtatttcgttagacgcgggttcttggacccgatgtcccaggtcattaaagtctcaaatgggattaaaggatcata
gttcccaggtttaatactccaagctatcccagaacaggaccccggcagaaccccgctaacagcaccaaatccacttgcgg
tcccagaaaaggtcgccgaggtggcaaggtgactgaaaaggtcatagagaggacaccggtcccatttcccacggtccaaa
aatccagcgcgccccaccggctttccgagaacttcggcaaagctaatttgcatgcgctaatccttttatgtgcataaatt
atgtagatgaggagtcgcgcatgcgcagaaaaattcagagcgcccgggtgcacggggtcacctccaggtcacgccgctag
gtgggaccgtgagcgactcgaaaaattataatttttggccattttatgggcgccgccatcttgaatttgctaatcccccg
taatcctctgcccctctcccattggtccgccggcccgtcaatcaaagttttccgagccgccattggcccattcggccgac
caatcccgttcgagctaggcgaccgcgccattccattggacgccccagccgtcaatcaaattcagaggcctcccattggc
ccctatccctagaactcccaagctgattggcccacagcgggaaccaatcagcgattagagttttgttttgatttttccta
tatatatatatataatcctttaatcctagcgcagctgagtcatcgcagcccctattccagtaggtatacccagctgggta
atccagtaggtatacccaggtgggtgaacccagctgggtatacccagctgcaattctataattaaacaaggtagaaacca
acggggtcctcaggtggtatttccggaagcattaccaaataaggcaacctcagctgggaataccagcggactacccccaa
ctgtattcaaccctcctttgttttccggaagtatatccatttatggaaatcagctgggtcactctactgggttattcttt
ataatagggcccgatgagtcatggggttgggatttttctactaggtcgtttcggtggatgggtgccaggattataggggc
cctgtccacggggttgttcggtggcgggggggggggggctagtgagtcacgggcctggaatctcgcctctgggtggtttc
ggtagatgggggccgggaggatggggccccgcccaccgctggcgcgccccagaacatgggtggctaacgcctacatgggc
agcttgtcctacggttacgcccatttgagacgggttaaccaactgttacaccccttcgccgggaacgctataaaaacgag
ggacagcagcccccctcgcgcactgcgcgcgcggcggcacgtgggacggatctcttggatttacccgtaacgaggagcgg
cgcaccccaggagccccggcagcaccccaggagccccggcagcaccccaggagccccggcagcaccccaggagccccggc
agcaccccaggagccccggcagcaccccaggagccccggcagcaccccaggagccccggcagcaccccaggagccccggc
agcaccccaggagccccggcagcaccccaggagccccggcagcaccccaggagccccggcagcaccccaggagccccggc
agcaccccaggagccccggcagcaccccaggagccccggcagcaccccaggagccccggcagcaccccaggagccccggc
agcaccccaggagccccggcagcaccccaggagccccggcagcaccccaggagccccggcaggaccccaggagccccggc
agcaccccaggagccccggcagcaccccaggagccccggcagcaccccaccccccccccggagggggatcccggcgcgcc
accctcccccggagggggatcccggcgcgccaccctcccccggagggggatcccggcgcgccaccctcccccggaggggg
atcccggcgcgccaccctcccccggagggggatcccggcgcgccaccctccccggcaacaacctgttgccatgtatggcg
atttgtatcagtcacaagcacacaacccctgctagtattaatggtgtttaaaacgttctacacgtacggcggaccgcatc
cgtcgcaagcacgcgcatataacccccaaatgcaccatgatgagaagcacagccacgcgtcaaaaaactttaaaaacatc
gttatccaatatcattaaaaaccacaccgaaatttacacaggtagcacgtcaccgtgttagtgtcacccactgtacacaa
ggcgtgtcgtatatgtagtataggtatttgatgaggcggaagcatatcccgcttccagcgaacggaaataagaatcatcc
gttccagcatttattcaaagggggcacagaggattcacattgtttagagagagtttttcttagtcaccattccatacttg
ggcagtattggcctacgatttgggcgacgtttcaggctggtctattctccgtccacttttccccggctattctgtcccag
cataggctcttgaaataaacaatgtttaccgagtaaaaggttccactcaccctcatttgtcgttgcacccatcccccctt
tgcttaatcacccgaaaactagaggacacggatggaaaacatatcgcacgcgggttgtttgaaagtcaacagctacttgt
ttttaatgaggacagatttgggcacaggccagagggtaaagccctacgtgtgcgcggggggggtgtatacgctgcgaaaa
cctgcacggtgcataacacccagggcgtcacgtcacatatctctgtgcacccaagtggttgttcaaccgttgttttttgg
atgatttttccgcaccggcttttttgtgggcgcgcataggtcggtacgcgctgtccccctaagtcccgcacggtcgttcg
ggcccccgtccggctcgtctccggatgaaccgtcacgttctttgtctccagaggcgacgtctccttcagatgactcgtcc
gtgggctcctcgtccgtcccgcccgcgggtccgacaaggaccgtcaattcgatgttatcttcgttcgcggttggccggcg
cggccgtcggtatggcagtacggtcacccgggtgttatttgccgcgtataatgccctcacagtgccacttacgcggcata
tgccgccaaatgcaaacacaataaatatttggtaaaacccaaagaagcagagaaaaccgagcacggccccgggggagaat
gttcccgcaggagcagttaggatgaccaggagcgtccaggtgcacaacgccacgccgacaagcccagccaccaccacaga
catcagcaaaaacagttcaaaaatttcttggcgctccatctccggccacaggttaaggcgactacgccactgcgtgcgcg
tgcggtatataacgcgacacatttgacaggccgtgtttcgagacactgttagccaagtgcttaaacactgcgggtggacg
acatccagctctccggtacaggcgcaggggtgtatgccctcgttccccacctcttccctacatatccagcagatgggtcc
ctctacaccctcttctacgtccttggacgccatctctgcagctggggtggaagtctgaaaaagggaaaggggaggtgagc
agagtgcccagttagtctccgacccgccgtccgccctactgtcgctatcccgccttgacagatgtctaacatattcacgg
acgccacatgtgtgtctattttcctacatccaggctttccctggaaaactgtcacaacccaccctgctttagctctacat
ctgtatttttgtttacgcacaggatcaacgcttcgtgcccgtccacccccgcgctctccgcctgtgtttggaggttttat
gagtggttagttctaggcagctccggacaagttgtccaaaacacggcgcgccccgcccttccttccctccggatccgccc
acaccggacctatgaaataagggacacgcgtcatcactagttatgagagaaaaaccacaacagctttattggaaaacacc
tgagtggatcccccaccccccgcgtacgacaggcgtttctgtggtgcgcttctgggaaaaacgtttttcccccatttctt
cctcgacaggtcttctaaggtagataaatcccccccctttgcgcgtctcctagaatggcctaggcgcacgatggcgttgt
cgcctcgagcagttgggccgcagtgatatcttcaactttcgaccgtctaagctatggcaggcagccgctgcatcagctgc
ctaacccagtttttggaagggtctgcgcagatctgacgccctcgcttggtcagcaaaataactccgggttttgggcacgc
tggggacgtgggataccactcttttagaatttggacgggcggtgggtgctgctggaacccgtagcagcagctattaggcg
tgtacgacacgagtgaccccgcgctttctgtgggcgtcaggtaaaacgtggcaagcagtacgctaacgcagcataaaacg
tggacgggggccatctggaggtgccaagttcgcaacagtctaaagaaaaccgtaaaggctatttggggtttctgttctgt
cagatgtaacgccgagttccttatatgcttacctgattctggtctcacctgtttatttatagtggcgtatgctaaccgcc
agcttacatgcgggataagttggcctaactcaccaaaaacgggttgcagacaaaagtgattgttggggcgcttacttaga
aggtgtgagggtttctaagaaaccccgccaacgcccggaaaccgcatgcgttccagtcggtgcggcctgcgccggcgtcg
ctgtggcgcctttgtgggctttgagttctgtcattaagccaggtttccattgccacccgggcgaaaacaagccgggtagt
ttcaggggtcatctggcgatcagtgtaccatattcccacgacccatcaacaccgctgcttgaggcgtgtctctgtatgtg
tcaccggagactgcatgtatcgtgcatatctgtattgtgcgcttgcgcggagacaacataccgacgaccaagtcaggggt
cacctccagtgcacgccgctaggtgggaccgtgggcgagccgaaataattatatatttttttggcacggttgtgagcaac
gccatcgtgagttggttaataccctctaaacgcatagtctttttttatttgtcaaccaaccagtcaatcacctgtcatcg
ccgctcagaagcacacgtcttcggccaatgccgtgttggcgggtttgaccacggttactgataggtagacgagtccgaca
atcacacacgtccgccagcgatttgcagcgcagctaaaatcgcgtggccgggttggtagaagcaaattatccaatggtcg
tgtttgggtttgttttggggttatctacatattatattccttatcccgactggttgcggaagtattcgcagcttggctac
tctgctcgattaccccgtgaataactgggcggggggtgacccaacatagtgattcggtagatttgggggactggatgaac
attaatgaaagtttattaatgttcatccgtattgtgtatatgtaatttggtttccatatttggtaggagtatggagtttt
cttatggattattaagggtcagcttgaaggatgatgttaatgacataaaggggcgtggcttccaaaaatgggtggctaac
ctgtccaaaatatgggaacactggagataaaaggggccagcttgagtcagtttagcactgggactgcccagtcaccttgg
ctgccgcttcacctatggattttgtgctcgctgcttgccttcttgccgcttctggttttcattggtgccgccgattgtgg
gttgattgcgtcgcttttggcaatatacccatcctggctttcggctaggttttccgtcctacttttcccacattggcctg
agagctgtagtacaaaaaacaccgcgcggtctggagctctccataagcccgcagaacaaaagctgcgatttgcccaaaaa
ccttgccatggcaactatacagtcaccccttgcgggttattgcattggattcaatctccaggccagttgtagcccccttt
tatgatatgcgaggatacttaacgtgtctgaatgtggaatataatgtgaaaggaaagcagcgcccactggtgtatcagaa
cagtggtgcactacctatctgctcattcgttgtttcggttctgtgtttgtctgattcttagatagtgttgaggtaattct
agaaagcggattgagtgtaaatcgggccactttgccctaaatgtgacaatctggatgtgtatcttattggtgcgttgtga
agcattttaaaatgcgttttagattgtatcaggctagtgctgtaatggtgtgtttatttttccagtgtaagcaagtcgat
ttgaatgacataggcgacaaagtgaggtggcatttgtcagaagtttcaaagtcgtgtaagaacattggactaaagtggtg
tgcggcagctgggagcgctctttcaatgttaatgttttaatgtgtatgttgtgttggaagttccaggctaatatttgatg
ttttgctaggttgactaacgatgttttcttgtaggtgaaagcgttgtgtaacaatgataacggtgttttggctgggtttt
tccttgttcgcaccggacacctccagtgaccagacggcaaggtttttatcccagtgtatattggaaaaacatgttatact
tttgacaatttaacgtgcctagagctcaaattaaactaataccataacgtaatgcaacttacaacataaataaaggtcaa
tgtttaatccatatttcctgacttgtgtcttgacttgcgtcgattgggatgggggtgtgggatgggggtgtgggatgggg
gtgtgggatgggggtaaatgacaatggggcgcttggtgacacatttgccccaccgtcgcctgcccggaaccagcttggtg
atgtgctgtctggctctcaggtgcactttatgcaaagcagttgaggcgcattagatatataaaacttgggtacacaccct
tggtgctgtgcgcgtgctatgtgccctggtgaccgtccacaatggacgaggacgttttgcctggagaggtgttggccatt
gaagggatattcatggcctgtggattaaacgaacctgagtacctgtaccatcctttgctcagccctattaagctatacat
cacaggcttaatgcgagacaaggagtctttattcgaggccatgttggctaatgtgagatttcacagcaccaccggtataa
accagcttgggttgagcatgctgcaggttagcggcgatggaaacatgaactgggggcgagccctggctatactgaccttt
ggcagttttgtggcccagaagttatccaacgaacctcacctgcgagactttgctttggccgttttacctgtatatgcgta
tgaagcaatcggaccccagtggtttcgcgctcgcggaggctggcgaggcctgaaggcgtattgtacacaggtgcttacca
gaagaaggggacggagaatgacagcgctattgggaagcattgcattattggccactatattggcagcggtcgcgatgagc
aggagataacgcgtaattcgaggtccccggaagagtagagggttgcatgttatacaaacaacataaacattaaatgaaca
ttgttcaaaacgtatgtttatttttttttcaaacaggggagtagggtaggaagggtacgtctaatacgtaactgttcgct
actgcttgttcaggagctcctcgcagaacatcttgcgaattttagattttggactagagcgactgctggcttcaacgcgg
ttcgatgtagggttcggcgtaggagcgtctttctccaccgccgcgcatggtgtatgcgtggtctccggtgcctgttgttg
gatactctgcgtgctggaggcgggggtgggttcagcgggtggtgcgccaactaccgcgagtcctgtagagactggcgggt
ggctcacatgtggctgagcaaaaaggatgggcgccgcttgctggaactgaccgtgtggcgcctgcacgtaaatgggtggg
tgtacgtaggttcctccgtgctccttcattgtcgggaattgacacggggccgctgaattggcgtggggcctgtagtgtgg
atctactgcggctgctgctgcagaggaggacggcggtggccctgcgtgccaaccgttcagtttcatctctttgagttcag
actgtatttccgctatgttctttgacatggacaagatatccttgtgatacgccggctcctctcctggaaagaggtgtcct
tcgtcgtcctctgcgccgcgcttgcgcttccccgtcctatatccaggcagctgtggcgagtaataccatggatcgtatgg
gttcttgtaagcgtagccgtatggtggcgctgggtttgaaacatacgaaggtaggtgatggtcggtggggaacatctggc
ccccacaccccattaggcctggccctgaaagtgtatgtgacatttttgccgctgtggtcttcattccatcgatgctgctt
tgtagcatgctcaggaaggcggatttggggatggatatgatatcctcttgaccagagctgttcatggctggtctgggtgg
tgtgacggcttggatgccgaccgggaattggctggcctttaaatacgccgggctcaatatgctggccacacctctgtcag
ttttcaataggtcgaggcggtcccgtatgaagctggcatctatagcttttgccattaaggtctccaggggactgacgaaa
tttggtgtggaaaggtcctccagcctgcagctacttacgtgctggaggatgtgggcgcgctccgacttagatactgatga
gaatctggaaaccacccactcggcgtcgtgtccgtacacggccactgtgccgcgtcggcgccccagggcgcatagtgata
cgtgttgaaacacgggaccgctgggagtctgggataactcgcggggatgtatagacgataaagacagccccgggagccac
gtgtggagtatctccaacagtggttccttagggagatttttcacgggggctctggccacgtgggaggtgtccgccagcct
ggatgccagctctaggaaggctggcgacgtgatggctccggtgcagaaaataccgtgggacacttgaaatagacccagtg
tccagcccacttctgtctctggtaggtgttcgattgttattggaaggggttctgtgactgggagataatccgtcacctga
tccggatcgagatagagctcttgctccagcttggggcaggacacaacatctacaaaccctccgacgtacaggccctgtgc
catgctcggaaaatacgtgtgtgagaccgagccgctgagcccggggcttaggaggctcatgtggcgctttttgcaaaata
agaatttaaatacattccacgcccaagagctgcgttttattcatttggttctctgcaggatgtacaatttcggtctaaat
gtgtacctgttaagggaggctactgccaatgccgggacctacgacgaggtggtcctgggacgcaaggttcctgcggaggt
gtggaagctcgtgtacgatgggctcgaggagatgggcgtgtcaagtgagatgctgctgtgtgaggcataccgggacagcc
tctggatgcacttgaacgataaggtggggctcttgaggggcctggcgaattatctgtttcaccggctaggggtcacccac
gacgttcgcatcgccccggaaaacctggtggacggaaactttttgtttaatctgggaagtgtgctcccctgcaggctgct
ccttgcggcgggctactgcctcgccttttggggcagcgatgaacacgaacgctgggtgcgcttcttcgcccagaagcttt
tcatttgctacctgatagtctccgggcgtcttatgccacagaggtctctgctagtttgggccagcgaaacgggctatccc
ggtccggtggaggcagtctgtcgcgacatccgctccatgtacggcatacgaacgtatgcggtctcgggttatcttccggc
tccgtccgaagcgcagctggcctaccttggtgcgtttaacaacaacgcggtttaaacgaccgcgaggaccaccggcaggc
agccaagaaccataaagtacgctctatcgtagtcatcgccgccgccaaactgggacttgataatctcctggagaagggtg
ggtggggatgggtgtgaaagcaggacgtccaggccctcttctgttgccaggcggagggctgttctcgcctggagcagcgc
cagtggatctcggaatgtaagctgctggttcaggatttcgaatatctcattaaacctactgcctgtcagatttacaaatg
gtccgggttgtttgtgggacacggtcgatcgcgcctcgagggcggccagtattatgccagggaagatgaaggacacgggg
gcgtttggattagcctgcagtgtggggattatgtagtgctccgatataaacgaaaatagctggccccttttcagcatggg
ggcgtttggatccggtagggcaccgggctgaaatttgggtcccagcagggataccaggttcaagcggcggtttgggtgcc
ctcgcgcgacttgcccaaactccagcaatccatacgcgaggataaacacctccagcgcaacaatccccgctcgcaggttc
cactggtatgcggaaaatggtggtatatcggacccaaacatggcgctcgtaatggcgaataccaagtccatggcgggcgc
tgtccctggcgcgcccgtacccttgttgtggggaaataatccagccttagccatcattgcgtgaagcttgtggcgctgga
agaaggctgtcggatagcggctctccttattgagaggcgccagcgaggcgcgctcctgggggtttgagtatgtgaagctg
aagtccccaggaccgctttcctgttttagctgagtgattagcaggtctagcttttgaggcaggtctgctaacaggtcatc
gggagtagcgggcagttgcctggatgtcttttgacaaaagtacgcgttgacgaggcaaagcgcggcctgggtgtccgtga
gatgcctggcgtcggcgaaaaagtcagcggtggtcgaggcgaccgtcgtcagggtgtgagagatgagtttgagcgatgtg
gaattctgaaagttaacagtcccctttagttctttagggaagacgcgccgctgcatggcgttgtccgtgaggctgatgaa
ccacggcccaaaggatggcaaccactgattctggttcatgtacagggtgggcatgagctcgccgcgcaggtccctgtcaa
cggagaagtgagggtccccggggacgatcgccacggtgaagttacggtggctggcctgcgggggggatgtcactaaggga
ggctcatgggaacggctttggggcatgtctatgttgtcagaccatgtcatgttgcctatcatctgtttcaccgcgtcgat
atctgcgttaatgacgcggacgcgtgagtcatggacctgaacaagccggtccagctctagggaaagcaggtgtgcctttg
tctttcgttctcgatttcgcacgagttggctgcgcagtccaagggcgacccttcttgtttcttccatggtgggcttgtga
ataaacagcacgttttccgggtgtggggcccagaatcttcccgcctctgtccatcttcggttttttgggtaccttagata
ggacctttctgatgtcagcattttctctagcagtgagaaaggcgcacaattttccttcggtggtgtgcaccggcgtggga
aacgccccgggtgattcagagtatactgtctttagtgttttctgattcttaaatatcagcaggggcgtgatagtccacgc
ctcggtacccggaggggccgagtgagcgatgtaatggatcgagtcggagagttggcacaggccttgagctcgctgtgacg
ttctcacggtgttggttgggatcagctggtgactcagacaagtcttgagctctacaacgtaacatacgggctgatgccca
cccgataccagaattacgcagtcggcaattctgtgccctagagtcacctcaaagaataatctgtggtgtccaaggggagg
gttctggggccggctacttagaaaccgccatagatcgggcagggtggagtacttgaggagccggcggtaggtggccaggt
gggcccggttacctgctcttttgcgtgctgctggaagcctgctcagggatttcttaacctcggcctcggttggacgtacc
atggcagaaggcggttttggagcggactcggtggggcgcggcggagaaaaggcctctgtgactaggggaggcaggtggga
cttggggagctcggacgacgaatcaagcacctccacaaccagcacggatatggacgacctccctgaggagaggaaaccac
taacgggaaagtctgtaaaaacctcgtacatatacgacgtgcccaccgtcccgaccagcaagccgtggcatttaatgcac
gacaactctctctacgcaacgcctaggtttccgcccagacctctcatacggcacccttccgaaaaaggcagcatttttgc
cagtcggttgtcagcgactgacgacgactcgggagactacgcgccaatggatcgcttcgccttccagagccccagggtgt
gtggtcgccctccccttccgcctccaaatcacccacctccggcaactaggccggcagacgcgtcaatgggggacgtgggc
tgggcggatctgcagggactcaagaggaccccaaagggatttttaaaaacatctaccaaggggggcagtctcaaagcccg
tggacgcgatgtaggtgaccgtctcagggacggcggctttgcctttagtcccaggggcgtgaaatctgccatagggcaaa
acattaaatcatggttggggatcggagaatcatcggcgactgctgtccccgtcaccacgcagcttatggtaccggtgcac
ctcattagaacgcctgtgaccgtggactacaggaatgtttatttgctttacttagagggggtaatgggtgtgggcaaatc
aacgctggtcaacgccgtgtgcgggatcttgccccaggagagagtgacaagttttcccgagcccatggtgtactggacga
gggcatttacagattgttacaaggaaatttcccacctgatgaagtctggtaaggcgggagacccgctgacgtctgccaaa
atatactcatgccaaaacaagttttcgctccccttccggacgaacgccaccgctatcctgcgaatgatgcagccctggaa
cgttgggggtgggtctgggaggggcactcactggtgcgtctttgataggcatctcctctccccagcagtggtgttccctc
tcatgcacctgaagcacggccgcctatcttttgatcacttctttcaattactttccatctttagagccacagaaggcgac
gtggtcgccattctcaccctctccagcgccgagtcgttgcggcgggtcagggcgaggggaagaaagaacgacgggacggt
ggagcaaaactacatcagagaattggcgtgggcttatcacgccgtgtactgttcatggatcatgttgcagtacatcactg
tggagcagatggtacaactatgcgtacaaaccacaaatattccggaaatctgcttccgcagcgtgcgcctggcacacaag
gaggaaactttgaaaaaccttcacgagcagagcatgctacctatgatcaccggtgtactggatcccgtgagacatcatcc
cgtcgtgatcgagctttgcttttgtttcttcacagagctgagaaaattacaatttatcgtagccgacgcggataagttcc
acgacgacgtatgcggcctgtggaccgaaatctacaggcagatcctgtccaatccggctattaaacccagggccatcaac
tggccagcattagagagccagtctaaagcagttaatcacctagaggagacatgcagggtctagccttcttggcggccctt
gcatgctggcgatgcatatcgttgacatgtggagccactggcgcgttgccgacaacggcgacgacaataacccgctccgc
cacgcagctcatcaatgggagaaccaacctctccatagaactggaattcaacggcactagtttttttctaaattggcaaa
atctgttgaatgtgatcacggagccggccctgacagagttgtggacctccgccgaagtcgccgaggacctcagggtaact
ctgaaaaagaggcaaagtctttttttccccaacaagacagttgtgatctctggagacggccatcgctatacgtgcgaggt
gccgacgtcgtcgcaaacttataacatcaccaagggctttaactatagcgctctgcccgggcaccttggcggatttggga
tcaacgcgcgtctggtactgggtgatatcttcgcatcaaaatggtcgctattcgcgagggacaccccagagtatcgggtg
ttttacccaatgaatgtcatggccgtcaagttttccatatccattggcaacaacgagtccggcgtagcgctctatggagt
ggtgtcggaagatttcgtggtcgtcacgctccacaacaggtccaaagaggctaacgagacggcgtcccatcttctgttcg
gtctcccggattcactgccatctctgaagggccatgccacctatgatgaactcacgttcgcccgaaacgcaaaatatgcg
ctagtggcgatcctgcctaaagattcttaccagacactccttacagagaattacactcgcatatttctgaacatgacgga
gtcgacgcccctcgagttcacgcggacgatccagaccaggatcgtatcaatcgaggccaggcgcgcctgcgcagctcaag
aggcggcgccggacatattcttggtgttgtttcagatgttggtggcacactttcttgttgcgcggggcattgccgagcac
cgatttgtggaggtggactgcgtgtgtcggcagtatgcggaactgtattttctccgccgcatctcgcgtctgtgcatgcc
cacgttcaccactgtcgggtataaccacaccacccttggcgctgtggccgccacacaaatagctcgcgtgtccgccacga
agttggccagtttgccccgctcttcccaggaaacagtgctggccatggtccagcttggcgcccgtgatggcgccgtccct
tcctccattctggagggcattgctatggtcgtcgaacatatgtataccgcctacacttatgtgtacacactcggcgatac
tgaaagaaaattaatgttggacatacacacggtcctcaccgacagctgcccgcccaaagactccggagtatcagaaaagc
tactgagaacatatttgatgttcacatcaatgtgtaccaacatagagctgggcgaaatgatcgcccgcttttccaaaccg
gacagccttaacatctatagggcattctccccctgctttctaggactaaggtacgatttgcatccagccaagttgcgcgc
cgaggcgccgcagtcgtccgctctgacgcggactgccgttgccagaggaacatcgggattcgcagaattgctccacgcgc
tgcacctcgatagcttaaatttaattccggcgattaactgttcaaagattacagccgacaagataatagctacggtaccc
ttgcctcacgtcacgtatatcatcagttccgaagcactctcgaacgctgttgtctacgaggtgtcggagatcttcctcaa
gagtgccatgtttatatctgctatcaaacccgattgctccggctttaacttttctcagattgataggcacattcccatag
tctacaacatcagcacaccaagaagaggttgccccctttgtgactctgtaatcatgagctacgatgagagcgatggcctg
cagtctctcatgtatgtcactaatgaaagggtgcagaccaacctctttttagataagtcacctttctttgataataacaa
cctacacattcattatttgtggctgagggacaacgggaccgtagtggagataaggggcatgtatagaagacgcgcagcca
gtgctttgtttctaattctctcttttattgggttctcgggggttatctactttctttacagactgttttccatcctttat
tagacggtcaataaagcgtagatttttaaaaggtttcctgtgcattctttttgtatgggcatatacttggcaagaaatcc
gagcacctcagaaagtggattgccgtcacatatcagttcgaccacccctgcacctagccatgcggcgctttgacggtctt
tggggctacacatcataaagtacttttccatggcttctataagcaccttggaacaatctgggggttggcgaatgggttcc
ctaaacgggaaatcctctatggtattcaggcagaagaccgcgtcctccacccgacgtttgagtctttctagcagagcgcc
gaagtactcccgctcgtgtgttttcgcaggggcaagttctgcgccgtacagcgatgagaaacacgacacgatgttttcca
gccccatgctgcgcagcaacacgtgctttaggaacaggtgttgtagccggttcagttttagcttgggtagaaaagttatc
gagttgttagcacgctccatgatggtaacggtgttgaagtcacagaccgggctttctccgagtctcggccgcctgagtcc
aatcatgtagaacatagacgcggcctcgttgtctgtgttaagtgacacgatatcccgttcgcaaacctgtgcgatgttgt
gtttcagtatagatctggtctgaccggcacggggtgttatggggtgacgcggtaaaggcgactctgggtcaaacaccttt
atgcggttggcggcctcgtcgatgacgacacgcttgttcgcggcgtgtatggggacgcgacggcatcccgctggcagatc
tataatcttaaagttggtataagactggtcgctcgttatggccagccggcactccggtagtatctgcgtgtcctcgaatt
cgtggccgcgtacgactggcttggagtgcaggtaaacgccaagagatgcggtctcttcgcctacgcacaagtggcttctt
aacgcgtaggggtgcggtgagagcatgatccgtagcaacgatagttccgggtgcctagccgcgtagagtggcagggtaga
cgagtccggagtcccaaacttttcgaacaacagtggcatcgggacttcaggattagagactcccaccatggccgccaccg
ccggagaggtcaagacgtgaaacacgcgctcgcctgtcgacaggcgcgccgcgccctctactagactagccttcacgtcc
ggaactcgtaacatagcttagaccagcggacggacgcaacgtacgcggggatcggctggcggtgtctgctcgttggacgc
ggccgttcggtggcgccagtgcaggcctagtttgcgaatggcgtgacggacaatttgtggctttagagcggcgaaccgat
gacccgtggtggcgacgaacgaaatgaagtttgcattgcggcccaactcgtctagcctggtcttcttgtttcgggcatag
attttcgggattaggttacactttttatatcccagtactgcgcactcgtgtttgcttttagtgtgactgattatcttctt
tgagaagtcaaacaggccccgggcggcggctcgcctaatgcaagccacgtcaagcctgagaaacgaacagcattccacca
gacactccaggaaccttttgtgtagcgtctgtatttgggaacggtttctgtgctcaagtagggagaatattctatttttg
tttccgtcgatgcgcgcgtgctggtccgtgagaatgggcgccagctcgtggcgaatctgttccacaagaggctgcccgta
cactttagaaatcgtggctgtcgcggccttaaaccaggacacgtttagcccatccttgctggagaccacagatggaaagt
ttgtggtccaaaatacgttttttcgccccattctcaccatgtactggttttccagtccgtgcaggtccaacgtggagttc
caatttgctatcgatacaggaaatatgtgcctgattggcagaaagcatttcagcgtacccattgcgaagagaaagtgcag
catgtccccactgatgttgatgtttattgcggtgccttgacacatgttgtcggaaaaaaacacgcttatggtaaaagaag
gttcctttacggagtactttcgtataacaaaattgttggtcaatctggggatgtttaaaatagtcttttgcagggtgtta
ggaacgtggcagcttatcttagtgttaatcaccatgttggtgttgaatatggtgatcttgaagttttccaaactgacgtg
ttttgtgggttccagcatgtctgacactgtggagctgcccagagtccgcgcgtccgtggccgcgtatcgttggaagcacg
cctgcaaatttcctttcatggctgctcgccggtctttcggcgcgtaccggattcttgaaagcgtcgccgccaggagacgc
ggtgtctcgtgggtgcctaaaaagtttgcgcaggggtgcagtccgctgcacgagtggccgatgcagtctgccactgccat
acacatgacgagtctgtagatggccggtgtgcccggatacactagatagtaggtacaatctggggtactgacgaccaccc
tgtacggctttggtccggggtccttgcgttggatttttacgtgcagacgggacacgagctggtttagagccagctgaaag
cccaccagatcccgtccgttaaccttgacgtcctggtgcttactctgtttcgacaggttcttcagcacggtgggcagtcg
ctctacgttgtgagcgatggcacggcgcagcgagaccagctctccgtgccacccccacgtggccatgaagctgctgatgt
taaactttaaaaaatgtagctgtgcgtctggggatgcgggtggcattattgaaaacgagagatgcttcaggctctccagg
agtgcaaaataattttgatagattgtgggttgtagactatggggcaacaccgccagaaacgcatgaaaacactgttcgaa
ctcccagaactccaggtacctgcacactatcctgaacatggctttgtaacatatggtgcacgttagtagcgcgggaagat
acagcgagcgtagctccctgaattcgcagggtttatcataatcatcggtaagttcccatgatcccaccgcaggtaggtag
ttgtcggtgtctatctgtccgcgcgtaaacactccaccaccgtcaattattaaaccttcgccgctgtaccgtcgacccac
ttttcccaaaagagtcccttcttgatgtataaaagggtggaggcgttcccccaggagtagtctgcgtatcgctctgcagg
cgaaaaaggtgggctcgggctgcatcatcttatcaagaccttctaaggtcagctctgcctgcaggtgcgagttggtggcc
agacagcagaatatttccagctgtgattcccaagtcgcttgatcacacgtggtctgcggactcgtcgtcagggaggcgct
cggtggcagtagtagggggccctcgagcgctgccatggaggcgaccttggagcaacgacctttcccgtacctcgccacgg
aggccaacctcctaacgcagattaaggagtcggctgccgacggactcttcaagagctttcagctattgctcggcaaggac
gccagagaaggcagtgtccgtttcgaagcgctactgggcgtatataccaatgtggtggagtttgttaagtttctggagac
cgccctcgccgccgcttgcgtcaataccgagttcaaggacctgcggagaatgatagatggaaaaatacagtttaaaattt
caatgcccactattgcccacggagacgggaggaggcccaacaagcagagacagtatatcgtcatgaaggcttgcaataag
caccacatcggtgcggagattgagcttgcggccgcagacatcgagcttctcttcgccgagaaagagacgcccttggactt
cacagagtacgcgggtgccatcaagacgattacgtcggctttgcagtttggtatggacgccctagaacgggggctagtgg
acacggttctcgcagttaaacttcggcacgctccacccgtctttattttaaagacgctgggcgatcccgtctactctgag
aggggcctcaaaaaggccgtcaagtctgacatggtatccatgttcaaggcacacctcatagaacattcattttttctaga
taaggccgagctcatgacaagggggaagcagtatgtcctaaccatgctctccgacatgctggccgcggtgtgcgaggata
ccgtctttaagggtgtcagcacgtacaccacggcctctgggcagcaggtggccggcgtcctggagacgacggacagtgtc
atgagacggctgatgaacctgctggggcaagtggaaagtgccatgtccgggcccgcggcctacgccagctacgttgtcag
gggtgccaaccttgtcaccgccgttagctacggaagggctatgagaaactttgaacagtttatggcacgcatagtggacc
atcccaatgctctgccgtctgtggaaggtgacaaggccgctctggcggacggacacgacgagattcagagaacccgcatc
gccgcctctctcgtcaagataggggataagtttgtggccattgaaagtttgcagcgcatgtacaacgagactcagtttcc
ctgcccactgaaccggcgcatccagtacacctatttcttccctgttggccttcaccttcccgtgccccgctactcgacat
ccgtctcagtcaggggagtagaatccccggccatccagtcgaccgagacgtgggtggttaataaaaacaacgtgcctctt
tgctttggttaccaaaacgccctcaaaagcatatgccaccctcgaatgcacaaccccacccagtcagcccaggcactaaa
ccaagcttttcccgatcccgacgggggacatgggtacggtctcaggtatgagcagacgccaaacatgaacctattcagaa
cgttccaccagtattacatggggaagaacgtggcatttgtccccgatgtggcccaaaaagcgctcgtaaccacggaggat
ctactgcacccaacctctcaccgtctcctcagattggaggtccaccccttctttgatttttttgtgcacccctgtcctgg
agcgagaggatcgtaccgcgccacccacagaacaatggttggaaatataccacaaccgctcgctccaagggagtttcagg
aaagtcgaggggcgcagttcgacgctgtgacgaatatgacacacgtcatagaccagctaactattgacgtcatacaggag
acggcatttgaccccgcgtatcccctgttctgctatgtaatcgaagcaatgattcacggacaggaagaaaaattcgtgat
gaacatgcccctcattgccctggtcattcaaacctactgggtcaactcgggaaaactggcgtttgtgaacagttatcaca
tggttagattcatctgtacgcatatggggaatggaagcatccctaaggaggcgcacggccactaccggaaaatcttaggc
gagctcatcgcccttgagcaggcgcttctcaagctcgcgggacacgagacggtgggtcggacgccgatcacacatctggt
ttcggctctcctcgacccgcatctgctgcctccctttgcctaccacgatgtctttacggatcttatgcagaagtcatcca
gacaacccataatcaagatcggggatcaaaactacgacaaccctcaaaatagggcgacattcatcaacctcaggggacgc
atggaggacctggtcaataaccttgttaacatttaccagacaagggtcaatgaggaccatgacgagagacacgtcctgga
cgtggcgcccctggacgagaatgactacaacccggtcctcgagaagctattctactatgttttaatgccggtgtgcagta
acggccacatgtgcggtatgggggtcgactatcaaaacgtggccctgacgctgacttacaacggccccgtctttgcggac
gtcgtgaacgcacaggatgatattctactgcacctggagaacggaaccttgaaggacattctgcaggcaggcgacatacg
cccgacggtggacatgatcagggtgctgtgcacctcgtttctgacgtgccctttcgtcacccaggccgctcgcgtgatca
caaagcgggacccggcccagagttttgccacgcacgaatacgggaaggatgtggcgcagaccgtgcttgttaatggcttt
ggtgcgttcgcggtggcggaccgctctcgcgaggcggcggagactatgttttatccggtaccctttaacaagctctacgc
tgacccgttggtggctgccacactgcatccgctcctggcaaactatgtcaccaggctccccaaccagagaaacgcggtgg
tctttaacgtgccatccaatctcatggcggaatatgaggaatggcacaagtcgcccgtcgcggcgtatgccgcgtcttgt
caggccaccccgggcgccattagcgccatggtgagcatgcaccaaaaactatctgcccccagtttcatttgccaggcaaa
acaccgcatgcaccctggttttgccatgacagtcgtcaggacggacgaggttctagcagagcacatcctatactgctcca
gggcgtcgacatccatgtttgtgggcttgccttcggtggtacggcgcgaggtacgttcggacgcggtgacttttgaaatt
acccacgagatcgcttccctgcacaccgcacttggctactcatcagttatcgccccggcccacgtggccgccataactac
agacatgggagtacattgtcaggacctctttatgattttcccaggggacgcgtatcaggaccgccagctgcatgactata
tcaaaatgaaagcgggcgtgcaaaccggcccaccgggaaacagaatggatcacgtgggatacgctgctggggttcctcgc
tgcgagaacctgcccggtttgagtcatggtcagctggcaacctgcgagataattcccacgccggtcacatctgacgttgc
ctatttccagacccccagcaacccccgggggcgtgcggcgtgcgtggtgtcgtgtgatgcttacagtaacgaaagcgcag
agcgtttgctctacgaccattcaataccagaccccgcgtacgaatgccggtccaccaacaacccgtgggcttcgcagcgt
ggctccctcggcgacgtgctatacaatatcacctttcgccaaactgcgctgccgggcatgtacagtccttgtcggcagtt
cttccacaaggaagacattatgcgctacaatagggggttgtacactttggttaatgagtattctgccaggctggctggtg
cccccgccaccagcaccacagacctccagtacgtcgtggtcaacggtacagacgtgtttttggaccagccttgccatatg
ctgcaggaggcctatcccacgctcgccgccagccacagagttatgctagacgagtacatgtcaaacaagcagacacacgc
cccagtacacatgggccagtatctcattgaagaggtggcgccgatgaagagactattaaagctcggaaacaaggtggtgt
attagctaacccttctagcgttggctagtcatggcactcgacaagagtatagtggttaacctcacctccagactcttcgc
cgacgaactggccgcccttcagtcaaaaatagggagcgtactgccgctcggagattgccaccgtttacaaaatatacagg
cattgggcctggggtgcgtatgctcacgtgagacatctccggactacatccaaattatgcagtatctatccaagtgcaca
ctcgctgtcctggaggaggttcgcccggacagcctgcgcctaacgcggatggatccctctgacaaccttcagataaaaaa
cgtatatgcccccttttttcagtgggacagcaacacccagctagcagtgctacccccactttttagccgaaaggattcca
ccattgtgctcgaatccaacggatttgacatcgtgttccccatggtcgtgcctcagcaactggggcacgctattctgcag
cagctgttggtgtaccacatctactccaaaatatcggccggggccccgggtgatgtcaatatggcggaacttgatctata
taccaccaatgtgtcatttatggggcgcacatatcgtctggacgtagacaacacggatccacgtactgccctgcgagtgc
ttgacgatctgtccatgtacctttgtatcctatcagccttggttcccagggggtgtctccgtctgctcacggcgctcgtg
cggcacgacaggcatcctctgacagaggtgtttgagggggtggtgccagatgaggtgaccaggatagatctcgaccagtt
gagcgtcccagatgacatcaccaggatgcgcgtcatgttctcctatcttcagagtctcagttctatatttaatcttggcc
ccagactgcacgtgtatgcctactcggcagagactttggcggcctcctgttggtattccccacgctaacgatttgaagcg
ggggggggtatggcgtcatctgatattctgtcggttgcaaggacggatgacggctccgtctgtgaagtctccctgcgtgg
aggtaggaaaaaaactaccgtctacctgccggacactgaaccctgggtggtagagaccgacgccatcaaagacgccttcc
tcagcgacgggatcgtggatatggctcgaaagcttcatcgtggtgccctgccctcaaattctcacaacggcttgaggatg
gtgcttttttgttattgttacttgcaaaattgtgtgtacctagccctgtttctgtgcccccttaatccttacttggtaac
tccctcaagcattgagtttgccgagcccgttgtggcacctgaggtgctcttcccacacccggctgagatgtctcgcggtt
gcgatgacgcgattttctgtaaactgccctataccgtgcctataatcaacaccacgtttggacgcatttacccgaactct
acacgcgagccggacggcaggcctacggattactccatggcccttagaagggcttttgcagttatggttaacacgtcatg
tgcaggagtgacattgtgccgcggagaaactcagaccgcatcccgtaaccacactgagtgggaaaatctgctggctatgt
tttctgtgattatctatgccttagatcacaactgtcacccggaagcactgtctatcgcgagcggcatctttgacgagcgt
gactatggattattcatctctcagccccggagcgtgccctcgcctaccccttgcgacgtgtcgtgggaagatatctacaa
cgggacttacctagctcggcctggaaactgtgacccctggcccaatctatccacccctcccttgattctaaattttaaat
aaaggtgtgtcactggttacaccacgattaaaaaccactcactgagatgtctttttaaccgctaagggattataccggga
tttaaaaccgcccactgatttttttacgctaagagttgggtgcttggggggttttgcattgctctgttgtaaactatata
taagttaaaccaaaattcgcagggagacaaggtgacggtggtgagaactcagttgagagtcagagaatacagtgctaatc
agggtagatgagcatgacttccccgtctccagtcaccggaggaatggtggacggctccgtcctggtgcgaatggccacca
agcctcccgtgattggtcttataacagtgctcttcctcctagtcataggcgcctgcgtctactgctgcattcgcgtgttc
ctggcggctcgactgtggcgcgccaccccactaggcagggccaccgtggcgtatcaggtccttcgcaccctgggaccgca
ggccgggtcacatgcaccgccgacggtgggcatagctacccaggagccctaccgtacaatatacatgccagattagaacg
gggtgtgtgctataatggatggctatgggggggctgtagataattgagcgctgtgcttttattgtggggatatgggcttg
tacatgtgtctatcatcggtagccataaaatgggccatgacaactgccacaagtaagtcgtccgacatgtgcttttgctt
ggcgctgtatgactgccctccatccctaagcgggacgcacttgatcgcgcggacctgttctaccaggtaggtcaccgggt
caaatgatattttgatggtgttggacaccaccgtctggctggcgctcagggtgccggagttcagagcgtagatgaatgtc
tcaaacgcggaggatttctcgcctcccagcatgtaaattggccactgcagggcgctgctcttgtcagtatagtgtagaaa
atgtatggggagcgggcatatttcgttaaggacggttgcaatagccaccccagaatcttggctgctgttgccttcgaccg
ccgcgttcacgcgctcaattgtggggtggagcacagcgatcgccttaatcatcgtgcatgcgcaggacgctatctcgtaa
gcagctgcgccagtgaggtcgcgcaggaagaaatgctccatgcccaatatgaggcttctggtgggagtctgagtactcgt
gacaacggcgcccacgccagtaccggacgcctccgtgttgttcgtatacgcggggtcgatgtaaacaaacagctgttttc
caaggcacttctgaacctgctgggcggtggtgtctacccgacacatgtcaaactgtgtcagcgctgcgtcacccaccacg
cggtaaagcgtagcatttgacgacgctgctccctcgcccattagttcggtgtcgaatgccccctccataaagaggttggt
ggtggttttgatggattcgtcgatggtgatgtacgtcggaatgtgcagtctgtaacaaggacaggacactagtgcgtctt
gcaggtggaaatcttcgcggtggtccgcacacacgtaactgaccacattcagcatcttttcctgggcgttcctgaggtta
agcaggaaactcgtggagcggtctgacgagttcacggatgatataaatatcagcttggcgtctttctgaagcatgaaacc
cagaatagccggcagtgcatcctttttaataaaattcgcctcgtctacgtagagcaggttaaaggtctgtccccgaatgc
tctgcagacacggaaagacacaaaagaggggctcataagcggctaacagtaaaggagaggaggcgaacagtgcgtggctc
ttgttcttgggaataaaagggggcgtgtgtgccgatcgtatgggtgagccagtggatcctggacatgtggtgaatgagaa
agattttgaggagtgtgaacaatttttcagtcaaccccttagggagcaagtggtcgcgggggtcagggcactcgacggcc
tcggtctcgctgactctctatgtcacaaaacagaaagactctgcctgctgatggacctggtgggcacggagtgctttgcg
agggtgtgccgcctagacaccggtgcgaaatgaagagtgtggcgagtcccttatgtcagttccacggcgtgttttgcctg
taccagtgtcgccagtgcctggcataccacgtgtgtgatgggggcgccgaatgcgttctcctgcatacgccggagagcgt
catctgcgaactaacgggtaactgcatgctcggcaacattcaagagggccagtttttagggccggtaccgtatcggactt
tggataaccaggttgacagggacgcatatcacgggatgctagcgtgtctgaaacgggacattgtgcggtatttgcagaca
tggccggacaccaccgtaatcgtgcaggaaatagccctgggggacggcgtcaccgacaccatctcggccattatagatga
aacattcggtgagtgtcttcccgtactgggggaggcccaaggcgggtacgccctggtctgtagcatgtatctgcacgtta
tcgtctccatctattcgacaaaaacggtgtacaacagtatgctatttaaatgcacaaagaataaaaagtacgactgcatt
gccaagcgggtgcggacaaaatggatgcgcatgctatcaacgaaagatacgtaggtcctcgctgccaccgtttggcccac
gtggtgctgcctaggacctttctgctgcatcacgccatacccctggagcccgagatcatcttttccacctacacccggtt
cagccggtcgccagggtcatcccgccggttggtggtgtgtgggaaacgtgtcctgccaggggaggaaaaccaacttgcgt
cttcaccttctggcttggcgcttagcctgcctctgttttcccacgatgggaactttcatccatttgacatctcggtactg
cgcatttcctgccctggttctaatcttagtcttactgtcagatttctctatctatctctggtggtggctatgggggcggg
acggaataatgcgcggagtccgaccgttgacggggtatcgccgccagagggcgccgtagcccaccctttggaggaactgc
agaggctggcgcgtgctacgccggacccggcacccacccgtggaccgttgcaggtcctgaccggccttctccgcgcaggg
tcagacggagaccgcgccactcaccacatggcgctcgaggctccgggaaccgtgcgtggagaaagcctagacccgcctgt
ttcacagaaggggccagcgcgcacacgccacaggccaccccccgtgcgactgagcttcaaccccgtcaatgccgatgtac
ccgctacctggcgagacgccactaacgtgtactcgggtgctccctactatgtgtgtgtatacgaacgcggtggccgtcag
gaagacgactggctgccgataccactgagcttcccagaagagcccgtccccccgccaccgagcttagtgttcatggacga
cttgttcattaacacgaagcagtgcgactttgtggacacgctagaggccgcctgtcgcacgcaaggctacacgttgagac
agcgcgtgcctgtcgccattcctcgcgacgcggaaatcgcagacgcagttaaatcgcactttttagaggcgtgcctggtg
ttacgggggctggcttcggaggctagtgcctggataagagctgccacgtccccgccccttggccgccacgcctgctggat
ggacgtgttaggattatgggaaagccgcccccacactctaggtttggagttacgcggcgtaaactgtggcggcacggacg
gtgactggttagagattttaaaacagcccgatgtgcaaaagacagtcagcgggagtcttgtggcatgcgtgatcgtcaca
cccgcattggaagcctggcttgtgttacctgggggttttgctattaaaggccgctatagggcgtcgaaggaggatctggt
gttcattcgaggccgctatggctagccggaggcgcaaacttcggaatttcctaaacaaggaatgcatatggactgttaac
ccaatgtcaggggaccatatcaaggtctttaacgcctgcacctctatctcgccggtgtatgaccctgagctggtaaccag
ctacgcactgagcgtgcctgcttacaatgtgtctgtggctatcttgctgcataaagtcatgggaccgtgtgtggctgtgg
gaattaacggagaaatgatcatgtacgtcgtaagccagtgtgtttctgtgcggcccgtcccggggcgcgatggtatggcg
ctcatctactttggacggtttctggaggaagcatccggactgagatttccctacattgctccgccgccgtcgcgcgaaca
cgtacctgacctgaccagacaagaattagttcatacctcccaggtggtgcgccgcggcgacctgaccaattgcactatgg
gtctcgaattcaggaatgtgaacccttttgtttggctcgggggcggatcggtgtggctgctgttcttgggcgtggactac
atggcgttctgtccgggtgtcgacggaatgccgtcgttggcaagagtggccgccctgcttaccaggtgcgaccacccaga
ctgtgtccactgccatggactccgtggacacgttaatgtatttcgtgggtactgttctgcgcagtcgccgggtctatcta
acatctgtccctgtatcaaatcatgtgggaccgggaatggagtgactagggtcactggaaacagaaattttctgggtctt
ctgttcgatcccattgtccagagcagggtaacagctctgaagataactagccacccaacccccacgcacgtcgagaatgt
gctaacaggagtgctcgacgacggcaccttggtgccgtcgtccaaggcaccctgggtcctcttacgaatgtctgactact
tcagccgcttgctgatatatgagtgtaaaaaacttaaggccctgggcttacgttcttattgaagcatgttgcgcacatca
gcgagctggaccgtcctccgggtcgcgtgtagattatggttccgttctccttcttgatgtttaaatttttgggggggaac
caccgacaaagcgtctttatgatttccgcgaacacggagttggctacgtgcttttggtgggctacgtacccaatgttaat
gttctctacggatgccagtagcatgctgatgatcgccaccactatccatgtctttccgtgtctccttggtattaggaata
cgcttgccttttgcttaaacgtctgtaaaacactgtttggagtttcaaataaaccgaagtactgcttaaacaatccaaac
aactggtgcgtcttttgtggggccttgattgaaaccaaaaagaaaaaagtgtgcattactagctgctgttggaagggctc
cagccagtgcaccccgggaacgtaacagccgttcagaaaggacgaaaggttaaccagaaaagcctgaagttcgcggtaga
cagagcaggcgtgcagggagtcgtgtgtttttctggccgcctggtactcgaccagttgatcggccgtggagacgtgcgcg
tcctcgcgcacacaccgcatctgcaagtatgttgatagggactccaataggcgcggctttgcggggacgttgtcctcgga
cggtctgggggttcccacgtcgggatttgctgacgtgggcgtggcgggatggtgccgtgtgcagtatgtttccaggaccg
aactgtatgagtttattctgtgcaccacgccaataaaagggtgcgccatccgtgccgttttgggacagtgtcgcgtgaat
gtcggggcactcagttcccacctctctccggcgtctttggcggtctcctgcaggttggcggcaaggcgctccctgtgacg
gctgagcagcatgtttgctttgagctcgctcgtgtccgagggtgacccggaggtgaccagtaggtacgtcaagggcgtac
aacttgccctggaccttagcgagaacacacctggacaatttaagttgatagaaactcccctgaacagcttcctcttggtt
tccaacgtgatgcccgaggtccagccaatctgcagtggccggccggccttgcggccagactttagtaatctccacttgcc
tagactggagaagctccagagagtcctcgggcagggtttcggggcggcgggtgaggaaatcgcactggacccgtctcacg
tagaaacacacgaaaagggccaggtgttctacaaccactatgctaccgaggagtggacgtgggctttgactctgaataag
gatgcgctccttcgggaggctgtagatggcctgtgtgaccccggaacttggaagggtcttcttcctgacgacccccttcc
gttgctatggctgctgttcaacggacccgcctctttttgtcgggccgactgttgcctgtacaagcagcactgcggttacc
cgggcccggtgctacttccaggtcacatgtacgctcccaaacgggatcttttgtcgttcgttaatcatgccctgaagtac
accaagtttctatacggagatttttccgggacatgggcggcggcttgccgcccgccattcgctacttctcggatacaaag
ggtagtgagtcagatgaaaatcatagatgcttccgacacttacatttcccacacctgcctcttgtgtcacatatatcagc
aaaatagcataattgcgggtcaggggacccacgtgggtggaatcctactgttgagtggaaaagggacccagtatataaca
ggcaatgttcagacccaaaggtgtccaactacgggcgactatctaatcatcccatcgtatgacataccggcgatcatcac
catgatcaaggagaatggactcaaccaactctaaaagagagtttattaagtcggctctggaggccaacatcaacaggagg
gcagctgtatcgctatttgatcgttttgggggtagcagcgccgtgtttgagaagcagtttcaggacgcacagcatgccgt
cagggcccacggtgcactgaagcgcgaagccgagctcgggactctggtacgcaaggcgggccagaggtttgaggcgctga
aaagggaacggtcaattttgcgccagccgcgcgacctcccacgggtcgccgacattgacgccctggtcgacgccgtcgcg
gacctcaaagaagaggtggccgtgcgcctagatgcgctggaagagaatggagaggagacccccactcactcctcttcgga
gatcaaggacacaatcgtcaggtggaggcttgacgatttgcccccggtgtgccctgaaactccctaaggctacccggatt
tcagagagaccctgggcgtccacatggcagctgaatcagcatatacaggtgtccaagactaaaaaggccaccgcgtatct
taaagcgccccgtgaatgggggcagtgcacgcaccaggatccagactggtccaagcgtctgggtcgtggcgcctttggca
taatcgtccctatctccgaggatctgtgtgtgaagcagtttgatagccgccgggagtttttctacgaggcaattgccaac
gacctgatgcaggccacccgagagaggtaccccatgcattctggtggatctagactgctaggattcgtgcagccttgcat
accctgtagatcgattgtgtatcctagaatgaagtgcaacctgctgcagctggactggagtcaggtcaacctgagtgtca
tggcggcggagttcaccggcctaatggcggcggtgtcctttctaaacagatactgtggcatggtgcactgcgacgttagt
ccagacaatattttggccacaggagacctaacgcccatgaaccccgggaggctggtccttaccgatttcggttccgttgc
gctacactctgggagcaagtggactaaccttgtggtgacctctaacctggggtttaagcaacactgctacgacttcaggg
tgccacccaaactcatttgtaagcatctctataagccgtcttgcgtcctcttccagtgttacctatccagtctcggtaag
atgcacgcgcaggtattggaccaaccgtaccctatcagccctaacatgggactgaccatcgacatgtcctcgttgggcta
cactctgctgacatgcctggaactctatctcgatctgccgctaaacaaccctctgaagttcttgggttcagccaccagag
acggacgccccgaacccatgtactacttgggcttcatgattcccagggtggtgatgactcagatcctgtccgctgtgtgg
accatgacgcttgacctgggactagattgcaccggcaaagcccaggcgattcccatgcgacaggagcaccagctggcgtt
tcagaagcagtgctatttatataaagccaaccaaaaggcagagtcgttagcgaactgctccgataagctaaactgcccca
tgttaaagtctctcgttagaaagctactagagcgagactttttcaaccatggaggccacccccacacccgcggacttgtt
ttctgaagactatctggttgacaccctggatgggttaacagtggatgaccaacaggctgtcctcgcaagcttgagctttt
caaagtttctaaagcacgccaaggttcgagactggtgcgcacaggccaagatccaacccagcatgcctgcgctgcgcatg
gcttacaactatttccttttttcaaaagtgggcgagtttattggtagtgaggatgtgtgtaactttttcgtggaccgtgt
gtttggtggtgtcaggttactggacgtggccagcgtgtacgccgcctgttcgcaaatgaacgcacatcagcggcaccaca
tctgctgtctagtggagagggccactagtagtcagagtctgaaccccgtgtgggacgccctgcgagacggaattatatct
tcatccaagtttcactgggcagttaaacaacagaacacttcaaaaaagatattcagcccatggcctataacgaacaacca
ctttgtcgcgggcccgcttgcctttgggctgcggtgcgaggaggtggtgaaaacgttgctggccacccttttgcacccgg
acgagacaaattgtctcgattatgggtttatgcagagtccgcaaaatggaatatttggcgtgtcgctggatttcgcggcg
aacgtcaaaactgacaccgagggtcgtctacagtttgaccctaactgtaaagtgtatgaaataaaatgcaggttcaagta
cacctttgcgaaaatggagtgtgaccccatatacgccgcgtatcagcggctgtacgaggcacccggaaagctggcactga
aggacttcttctatagcatttccaagcctgcggttgagtacgtgggacttggaaaactgcccagtgaatctgattacttg
gtggcttatgatcaggaatgggaggcgtgtcctcgcaaaaagaggaaattaacgccccttcacaatcttattagggagtg
tattttgcacaactcgaccacggagtctgacgtctacgtacttactgatcctcaagatactcggggtcaaatcagtatta
aagcccgcttcaaagccaacctcttcgtgaacgtccgtcacagctacttttatcaggtattgctgcagagttcgatcgtc
gaggagtacattggcctagatagcggcattcctcgcctcggatcaccgaaatactacatcgccaccggcttcttcagaaa
gcggggctatcaggatcctgtcaactgtaccatcggtggcgatgctttagacccgcacgtggagattcctacgctgctaa
tcgtaacccccgtctactttccccgaggcgcaaagcatcgtctgcttcaccaagctgccaacttttggtcaagaagtgcg
aaggacacctttccatatatcaaatgggatttctcctatctatctgcaaacgtccctcacagcccgtagacgtggacggg
gaaccgctcgacgtagtcgtggactatgaccccattcgcgtttcagaaaagggcatgttgcttgagcaatcgcaatcccc
atatcccgcattaaaaaagaagaaaaaaaataaagaagcaatttattaagcaaacagtatggttttctgtacgtatttta
ttccgtggtgggtgaaaaataacgggggatggaggaagagggatgggtttataatgccaatatatcagctaaatgaatat
catttgcgtttcgtcgatttcactgtcactttcatggtcggactggtattgggtcctcggggcgggcgtcgagatgtcct
tcactttggcgcgggctctggtctttgctgggaggggcggcggtttctggtgaacagtcggagttctatcgaccgtcggc
gccgacgtcgccagaggcatgtatgccgcactcggcgtacagagtccccagtcgctccttataacgcgtataacgatggc
taggatgcacagtatagggatacaggagatattgatagccactatgtagtggagattagcctgcacgaacgcgttttcat
acctgatgacaggcagcagtagaatcagataacccacgaatactcccacgtaaaagcctacctgccgtctcataaacttt
accaggaaaaattccgtgtttatgtaccacacgaccgtcaaggctaggaacatgttcaccgcaccaaaaatggcgtctga
cacgagcacgtaaaagctgttaccaacggccatcatggtgctcaatgaaaacagcagcatttccaaggcggttgttgata
ggtacaggttgacgcagaccggtttccaccgagtcagcagtgactccatcatggtattatcaggtacgtgctgttccagg
agaggtatttcccactgggcggagttacatgttatcagtgactggatgtgggcaaaggatatgcaaaaatgaatgcagta
gacaaaggctgccataagtacgtgtttatatgacagaacatggataaacagttgcatgctccacatccttaagatggcga
cataaagcacgctatgtgatccaagtagcgctatccaggattgcatgctcatcatggtagtggcgtgaacatgcttggcc
cgatatacggccaccgccgcgagacagtagtatactatggcaatgccgtccacgataaaagtccagaatatgtacaccag
catctctggtttctctaaaaacagggtcggggtgaggtgcttcgctgagttgcgcaccgtgaggtttagcgcgctgtagt
ttaccagattgttgaagtagcaggggaaaccaaggccctcgtacgtggcggccatgggcacgactgcagagcaaatgtac
ataattacagccacaaacaacagcttgacccaggaggacatgagaaaacggtcgctctttgaagcgcgcatgtttctcgg
tctttttaactttcgccaggcggcgctgcggcgggagagccaatctgatgccactgcctatcgcggttgacttttaaata
cgcgccccgggcagaagccagaggtagtcgactcattgactcaatggcaacgagcgaagaaacggcggccggttatgtca
tcggtgtctactttcacagcgttcacgtccactgccgcattattgtctggcaggttaattttctacccctggacccaaac
gacggggagactgaatgctactttgtggtggacacgctgacgaaagaggcgatggagcgcatgcccgaaatccaggaatg
cgtcccgtctattactgagcacgcccgtgacctggcgatctgggagttggcgctgcgactgcagaatcagacgatcgtca
aggccgtccggacagcgtcgcttccggtggttctaattatgactgtgggtcgcatagtgaatgatgtgattccctgcccc
aacgtcagaacacccagaccactagcctgtgcttacctacactgtgaggcgacggtgacctttgaggtcccactaaccgg
gcccgcggcgtccaccggaacgtggcacagctctatctatagggaatgtgcgatctcggctatcgagatatgcttgaaga
ccagtcgaggcatatactcctgccagtcgaacgaggcccctgaggccaagagggaaaagcgaggtttagacatatcagat
gtgtttgtctgtctcacgtatgatatccctatcgcagggcgggtcctttctctgctggtgccccacgcgcccgcttttca
cgtcttatggatcaatgaggacagcaagtggaacggggcagccgtcgaatttttcagagccctacaccataagctgttca
gtgaacgcaatggtataccccctctgtggttgtacgtgttccctggagctgtggaagagggcacagcctttgcgccatta
cttcccgcattcccttgcatacctttgcggtatgggtcgcctacctctctggacagggcgtccgtgcagtgggacctatt
tgaaccgcacatcctgacccactttgacgggataaagcgaacttctttggcagatacagtgtttgggtacgactccctgg
ccatttcaagggaatgtgaagatcagtatgtgtggcccacgcctgtcactgacattaatattaatttgtgcacggatagt
gacactatggccatcgttagagaaccatccggtctggtggccgtgaatctagaagccctgttgcgcaccgactccgtatt
atcgcgggtctcgtccattgtctcactcgatacgctcttggacctttccaccccggagtgccgtaggagcgtggagctta
gatacaactcacttttgtcgactgtattatcatggtccacctctaggggtcacaaatgggccgcaatcgtgaagtggaag
ttatttttcctcgtccaagctttggagcctgaggtgagacccactgtccctgcttgaagcggagagggggtggtgcgagt
tggcagttgacgggtttgtgatagctggagtgctgaccacggcacaggacccattaactttcctatgtgtttatttttag
caatggtcgccagaattcaaggatctcaaaagggcctgccagatggccgggtttactctgaagggggggacttcggggga
tcttgtattctcatcgcatgcgaacttgctcttttcaacctcgatgggatatttcctccatgcaggcagtccaaggtcga
cagcggggacggggggtgagcctaacccacgtcacatcaccggaccagacactgagggaaatggggaacacagaaactcc
cccaacctctgcggctttgttacctggctgcaaagcttaaccacatgcattgaacgagccctaaacatgcctcccgacac
ttcctggctgcagctgatagaggaagtgatacccctgtattttcataggcgaagacaaacatcattctggctcatccccc
tatcgcactgtgaagggatcccagtatgcccccctttaccatttgactgcctagcaccaaggctgtttatagtaacaaag
tccggacccatgtgttaccgggcaggcttttcgcttcctgtggatgttaattacctgttctatttagagcagactctgaa
agctgtccggcaagttagcccacaggaacacaacccccaagacgcaaaggaaatgactctacagctagaggcctggacca
ggcttttatctttattttgaaaaaagggaaacaatggggggtttgaaaagggtgcacattttcagatattttaaaacttc
attgttctccaggtgcttggtaaagatggtatcacaataaaaaatgtttactgggtccgcgcaggtttgtttgtcatctt
cattctctccactagactccagtttaaaagactctagataaatgggtttcattagtccccccatgggggttgaagcgtcg
cctatcgccttatgaagcttaaacataacgagtggggtggccctgaaatgatcgtccacggacagctcgtaaacaaaggc
ggccgtggcagtcaacgtctctataccgtgcatgacgaaggccgcgtccatccccggcgtcctctcatgtgtctttctgg
cgcgactaataatagatctcaaaaacgttggtgacatgtctcgacagttctcgagcatcgataacaggcagcagagctcg
gttatgccgggagatgtaggtctaaggaggcacactcgctcttggaacacgtgagggtgtaggtctatgtgggtcaccat
gtcttcgtgctccaccaggcacaccaccgtaaatcccacaaagttgggcgaggacaggcgagatttcacgtgctccctga
gacacgctatatctaagtggcccatcacggacattttgggggtattgcttccaaccagtgcgttgtttttcctatgcact
tccaggacaaggcggggcaccacagggtgggggtatacgggacaggcctcttctgactcgcgagtcttcggggcatgagt
actcattggcactccagtcagtctcgccagggccctttccagggacattctcgaagggtggtgtaactagacagtatttc
tgtcccacgtcggttatatacacaaagagtctgctagtctgatataaataggccgcgatgtcctgcaagctggaggatac
gaaggagtgactaatgagctccatctgaagcaggtccgcgatcacatacgtgaatggaccaagcaggatggatatggtgt
cctgagaataggtgacgctgagccgctgcccttggttgtcaacaacgggagccagcttgtaggtttgaaacatctcgctt
tcccacaggttcgtgagatctttcatgctttctctcactgggggtatgtaagaagagaaaaagctatttagcacggcact
gcccgatgggatatgggaagacgttagctgcagagaggggtcctgtaaacgtcccagagattgaaatgtgttggcggtca
gcagattcacactcccgggaccctttgcgtcgccgggctgttggtgtgacagctgtgtctcaatacattttagcctcttc
atgcagagctccctctccttttcaagttgagttattgtgtcaaattgttcgtttatctggttggtgagacacttgaaaac
gctgttggacacctggcgcctgagcccctgagtggtcgtctcttggcctgtgccgaatagtttattcttgtctactatgt
tttgggacacgtcggtgacaaagtcctccacgacgtcggtgacaccgctcactgtcttgttttctgccagtttcatgagc
aggttgaggagctctcgcttggggtctgttctctgagaggcctgctccaggtgggtcatgatgtctttgtacacattgtt
acaggcgcttccaacgagggccttggtgggggctgtgttcaggagctggcaaagttttgcgtgctctgccgtccggtgac
agctcataatgctggtatacatcctctgaatggggctgtcaaagatcacccgcccagccaagatggcgggcatagtaatc
acctccacatgaacccttttctgcttatacaatcccacgaaagtgtttttaacacagtcatagtctatgctcacctctga
gtagcccggaatatagagggcgcttaaactagacaccaggttgctaatctcctgagtcacgctggtgagtatccggccta
tggttttttcaccagaggccagacgctggcaatctttcatcagctgttcctggatagagttaaccagcttgtggtcgggt
gtgtgcttgacgactggtaccattcctaccgtgaccacccagtctacgtatctctcatacgagagctgtgtcttggcgta
gaggacccggttgatggcattgagaagcaggtggtctaatgtcatgcgcatagtctgggcccaggagtcgaaggttgacc
ttctgtaagacccccactgtgcttccttttctggccacctggtttttgctgaggactcgtatgtcctccagtcggacaag
acgtggtcgtagctacagttggccaatgcattcttgtacaggtggataaatagctgtctgaaaaaaacacccgggtttcg
caggctgcagtgtagagtctgacctctgacataagaatacttgccttgcaggatctcaaagagggagatggacagctcgg
aagggtgcactgatatggacgagcccagccccgggttcatcctcaacatgacatcggatgccaaagtcaggagcgtagtg
gaacagattgacaggttgtcaaatatcactacctcgcccccggagatgggctggtatgacctagagttcgatccactgga
agacgaaggcccctttctgccgttttcggcatacgtaataacggggactgcaggagcggggaaaagcaccagcgtatccg
ccctacatcagaatctcaactgcctaattacgggggctacagtggtagcggcacagaatctttccagggctttaaagtcc
tactgtcccactatataccacgccttcggattcaagagcagacacattaatatctgccagaggaaagtgcccaaggtaac
tcagtcctccatcgagcaactccagagatacgagctggctaggtactggccaactgtcaccgatattattcgagaattta
tgcgcaagaaacaaaaggggcagtatagctccctctctcaaagcgctttcagactcctttgccgtatgggtggagccaat
ttgtggacgagtaacattatcgtgatagacgaagctggaaccctctcgtcccatattttgacggccgtggtgttcttcta
ttggttttacaacagttggctggacaccccgctatacagaaatggtgccgtgccttgcatagtctgcgtggggtctccca
cccagacggacgcctttcagtcggtcttcaaccacacgcagcagagaaacgagatatctgcctgtgataatgtgctcacc
ttcctattgggaaaacgtgaggttgcagattatattaggctggacgagaattgggccctatttataaacaataagcgctg
tacggatccccagtttggtcacttgctgaagaccttagaatataatctagacatatcaccagagttaatggactatatag
ataggtttgtggttccgaagagtaagattctggacccgctcgagtatgcagggtggacaagactcttcatctcacaccag
gaggtgaagtcttttctggcaacgctgcacacctgcctgtcgagtaataaggatgctgtgtccacaaagcttttcacctg
cccagtggtctgtgaggtgtttacagagccatttgaggagtacaaacgggcggtaggcctcacacacatgactcccatag
aatgggtaacaaaaaatcttttcaggctaagtaactactcgcagtttgctgatcaggacatggctgtggttgggacctat
atcacagacgcgtccacacagatcaccttcgccactaaatttgtcaaaaacagctatgctacccttactggaaagaccaa
aaaatgtatatgcgggtttcacgggtcataccaaagattcaagtccatcctagacggggagctatttatcgaaagtcatt
cgcacgataaccccgcttatgtgtacagtttccttagtaccctgctatataatgccatgtactcattttacgcgcacggg
gtgaagcaggggcatgaagaattcctcagggacctcagggaactgccggtgtctcaagagctgatctctgagatgagctc
cgaggacgttctggggcaggagggggacacagatgccttctacctcaccgccagcctcccaccatcccccacccacgcgg
ctcttccaacactggtggcctattactccggggccaaggaactattctgcaacaggctggccctggcacgccgacacttt
ggtgacgagttcctccactccgatttttcaacgtttacggtgaacatcgtggtgcgagatggcgtggactttgtgtccac
ttcccccgggctccacggtctagtggcatacgcatccactatagacacctatataatccagggatatacgttcctcccag
tgagattcggccgtccaggaggacagcgcctcagcgaggacctgcgcagaaagatgccctccatagttgtccaggactca
tcggggttcattgcctgcctggaaaataacgtcaccaagatgacagagaccctcgaaggtggcgacgtgtttaacatatg
ttgtgcaggggactacggtatcagttctaatctggctatgaccatagtgaaggcacagggggtttcactaagtagggtgg
ccatatcgttcggcaaccaccgcaatatcagagccagtctagtgtatgtgggtgtatccagggccatcgacgctcgttac
ctggtaatggacagtaatccccttaagctaatggaccgcggtgacgcccagtccccatcctcaaagtacatcatcaaagc
cctatgcaaccccaagactactctgatctactgacccgtacccctctcttaggacactgatgtgtttgggaataaagcat
gagacttgacacctataatggtctgtattgacaccattcttttatttatcagtccagccacggccagttatatgcaccgt
ttccacacaggggtggcgtggaggccaggatgcgggttgggtcgctgcacctggaccccgcggtagttgtgcttcctgat
gaaatcgagtgggcggaagtactgggagattgggttgggaggtgaccctttgtgctcgacggagacacgatcacgctcac
ggcggacgagggctcctcgtctgtgtcactccccgaggatataattatcacggacgccactgctttgcggcttaagtttg
gttgtctctggcagcgcaccacatcctcgctaccagaggaggcggtagactgccttttgcgcttctggcccacgtccatg
agcccgattctctgactcaatacttccccttggtcttctccgtcctcctcggacgagggtggctggtgggaaaaatggcg
cgcgtcggtaaacgcggcctcattgttcacgtccggagagttggaactgtcatcgctatcagagtccgatgtcaggtcga
cgatcgcggtgggtgcggcgcgcagggggcgccacgagggcccttcatcagggtcgctgtatggtgaactttgtgttcca
ggtacactatttctggaagcaggtgaaagtccgtatgccccggtcccagtgtatgccgccatcggttccaggatagcaac
cccctcgtcgtctgaaggtgagagcccagcaggggaaaatccgtcatcctgactaacccatcccatggacgcctcggact
ccgccgtgtccgttgaactgcgcacgcggcccgctaccactgctaccggtttgggcgtatgggcccgtctggccagaggc
ctcgggcgcaagtgagataaaggttgaaaaaagtctgcagggtacccctctggctcgtcttcctcctgaacatcgtcatt
ttcttcttcatcttcatcttcctcatcctcgtcatattcagattcgccgctcgactgatccggggatatctgtagatcca
gaggggttgctggcggcgatggcgtgtcctcggcgaagacgtcgtctggggcagacatatctatcaccgtgggtccagca
tagccgcgcggcctgccaaatcctggaagtgatgaaagaggtggaggtgggaatatgaacttcacggggggtcgtctgcg
aggcgctccttcaattggaagcattctctcttcatcgtgtgtgctagacgaggtcctcacaaacatcgccatggccttgt
acggggttgaccgctaggggcggaaatttacaaagcacacgagttattgcctttactgctccaacaggccccagtccaca
gtctcacgccggtggcgagtcaaatagtcgttggctaggttaaagtgattacagccctggaaccgaggccatcgcgagtg
tcggccaccaagagaggccagcggagatggatgctgggccgtaagcaccaggtgtttctgtgcgtttatgagcggagttc
tgtcaatggccttgcgcccccacaggagaaaaacgcaatgttctaactttgaggatatgctactgatgatgaaactcgtg
aaccaatcccagccaagtccctcgtgtgagccggccctccccttctccaccgtcaaaactgtgtttagtagcaacacacc
ctggcgagcccagctgtcgaggcacccgtgggaaggagtactgaaattggggacggaagcctctagctctctaaagatgc
ttctcaaactgggtggaacctgacattgcggatccacactaaacgccaggccagtagcttggcccttgtggtacgggtcc
tggcctaagatcaccactttaatatcctctggatcgcagcagtgggaccaccacatcagcttgtcctgtgggggatacac
tgtggtggttagcctaagttcccgaatctgtctgagcagcgagagcagtttctgtttcagaaatgatgagaggctcagaa
aggaaatccacttaggtgccagtaacagatcccggtcgtccaccccctgactgatggatagggtgcccctaaagaccgtc
tgttgcaaccatgcgtccatgttgaacttattttcccttttgacctgcgtgcgctctccggctgctgcttttagcccgag
tctgacttccgctaacagaacctgtccggttcatggcctttcccacgcttattataattatgtttacgttgtgaatagag
ctatctgcagtggtcgcgttaaaacctacagtataggccgtcaaacttcgttgtaaataccacaacaacctcaggttttc
ctgcgacgcccaggaccccaatcttcgaacgaccgcgactaaaaatgacctcagattaaacccattcacgcatgtttcca
cggtaatgtcgcctgttttgcttcgcagcttggctatacagaccccgttgcagtgattcggatcggcgaagtggatagag
tggaccgcaaagaacaacggcagggtagaggctgccgatgcctgaattgcgcaacatggtaaggcgacgtatgcgtgaga
tgtgaccaatagggtggtccacaggacggcaaatagcgcaaagatccccatggggcaaatccgggtttcacccttgtgtt
gcctggttcggtgctccccagggagcccccttccgtaatatctgttttatatagtgagggttcacgcatgcgcgagtccc
gactaatgaggacaattactgaaattgaccttttcgcgacacgggggtgaggtctatttcccacgacatacttccgcgga
aaaatacccacgctccttaatttccgtgggaagacgatgggggaaatgtggcattacctgacacggtttcaatcatactc
atcgtcggagctgtcacacgtctggctgagattttctaaaaagtcatccaatgaatcatcggaatcatcagcacactcta
gaactactccatatgccggggtgcgcgggggtcccgagtagtgcacgtcgccatcgggagacacagatgatgggtttgaa
atgtccatacgggccgtgtgcacaagggtcacgtccccatccccaacacaaggacctttagataccctctcccggcatgt
gcgcgtatccgggcaagcaagctggtgttctggattccaaacgtgcccagcggtacccaaaatcgccagggcgtgtttta
ttatttccacaggaaccggtttctctaattgcatcaccagggtatccaaaagccgggcttccacgttgatccggcttacc
gacagttctttccagggtttcctggtggggcgcggcagctgactcaaaaaggtcactgcctctgcccatgggcgggtggg
tgacagtccgccatactcttccaggacactggccatgcatgactccaaccgtctcacgtccgaggtaatgtgctctatga
agatgtggtagagccagcagacgttcaaacacgatgaaatcaagctaagctcccgccggaactccacatccacaaagggg
tattgctccggtgtctgtattaggtctggaatagaaaactcagaaaaagacactgacccaccaaggagaacctggcgtct
tgcaaagttgatgagccccgcagaaagaatgtgtctcccgtgggacaaagagcttgggggggcagagatggcgctacagt
gggtgatttcttctaccacggtcatacattggtggcacccacaggcctgttccagtatcagcataaatctatctttgcag
tcatcccagatcaaagtcatgtcagatgctgttgcctggcattttgcccgcatgtacatttcctgtcccacatattttaa
catctgtaatactggaagtagattcagtctggtgttgagcccccccggggaagccagcgtatgcttcaggaccaccaggg
acgctaagaaccccgggtgtccgcgctccggaaacagacctctgagaatacgctcggtcttgacgaaacccgatgtggta
ccgaatgccacaatctgtgccctccagctctcacaattttcatctccaatacccggaattgggatacacacctccatgtt
cagtcacatgtacgctagggtctccccacccaacccccataggacccagctacagcttatcctccactaaataccaggca
gctaccggcgactcattaagccccgcccagaaaccagtagctgggtggcaatgacacgtcccctttaaaaagtcaacctt
actccgcaaggggtagtctgttgtgagaatactgtccaggcagccacaaaaatggcgcaagatgacaaggtaaagatcga
cctttttattgtatactgaacaatgcgtgtttacaatggtgtaggtgggagcagagttcgccaagctctacgtccgaaca
gtcgggtgtcagggctcttattaagtgttcggtgtacttgaccaaagccgcggaacctaggttgggtctgtacaggtcgt
accaggcaaaaaaggatcgggcggtgcttttcaggagagttagggacgtgctgattatgtggacaagcttctgctcgtaa
atgcaccgctggtacatctgaacgacagctgtccaaaaaaaacaaaggttcagctgcacgttaaaatctgtatcctgaaa
gtcctcgtaaatgacagtttctaccaagaaaaacttttttaccacgctggccatccactgaaaggagggagcacacgtcc
cgttgtgcgttgttaggatatccctaacttcggagcggagacggccggacgctcccacaaaatgggagaggcaccactct
gtgcagtccgcggtcgggggttctgattccaggggcgccgtgtgggggtattggagagtcaaaactctgggcagtccctt
aatgagctctctctcaaaacctatgcagccagcgtccactagtggcagcatgccgttaataacaccccttatcttgtcgt
tgccaagtttgtacaactgctgcagggaataagccaaattcgccctagccgcgggaaccaggtacggctcgctttgtcgg
tgctggaccaatatctgaatggtctttgcaaggtatagggtcttctcaacgtttagagcgggtacgtggcagtctggatt
gagggtggcgacggacagggtatctaactcctgaagtatctgatcccaggacgggtaatgatacctaaacagatggttga
acaggtgatctttaaggggccttctcgatgtcattgtaaaaactatgacacgccactctctccttagggtaagaagcttc
ggcggtcctgtgtggaaagcttcgtcggcctctcggacgaactgaaggcccaactctaccagtgtgtgctccttataaat
gacgcatacgaaacaatctacgatcccagtgacctaaatagagtggtggaagatgtgtgcattcggattatgaaagaatg
ttccaagcttggtgcgctatgtggtctgtttacagacattaacatgtttaaccttttctgcttttttcgtgcctctcgaa
tgaggaccaaaggcgcggccgggtacaacgtgccatgcgcagaggcatcccaaggcattattcggatcctcacggagagg
atcttattctgcacagaaaaggcatttctgacagccgcatgcagcggggtgagcctgcctccagccatatgtaagctact
acacgaaatatacactgaaatgaaggccaaatgcctgggggcctggaggcgactcgtctgcaatcggaggcccattatga
tattaacctcttccctactgaagctctacaacacgtacgataccgccgggctgctctctgagcagtccagggccctctgc
cttttggttttccaaccggtctaccttccgaggattatggcgccgctggagatcatgaccaagggtcagctcgcccctga
aaacttttacagcatcaccggttctgctgagaaacgccggccaattaccaccggcaaggtcactggactgtcctatccag
gaagcggtctcatgccagaatctttaattttgccaatcctggagccaggactgttgccggcttccatggtagacctcagc
gatgtgctggcaaaacccgccgttattctgagcgcccctgccctgagccagtttgtcattagcaaaccccatcccaacat
gccgcacaccgtcagcatcatcccctttaacccatcgggtacagacccggcgtttattagtacgtggcaggccgcgtcac
agaatatggtgtacaacacatccaccgcgcccttaaaaccggccaccggtagttcacagacggtgtcagtcaaggcggtt
gctcaaggggccgtgattactgcgacaacggtgccgcaggcaatgccagcgcggggtaccggaggggagttgcctgtaat
gtcagcgtccactcctgcaagagatcaggtcgctgcatgttttgtcgcagagaacaccggagattctcccgacaacccga
gctctttcctgacgtcatgtcacccttgcgatccgaacacggttatagtggcccagcaatttcaaccaccgcaatgcgtt
acgttgttgcaggttacctgtgccccctcttcgacaccaccccccgattcaacagtccgggccccggtggtgcagttgcc
aacagtagtccctctgccggccagcgcgttcctcccggcgctcgcccaaccagaagcctcgggcgaagagcttccgggcg
gtcatgacggagaccaaggtgtgccgtgtagagattcaacggcggcggctacggcggcagaggcgacaacacccaaacga
aagcagagaagcaaagagaggagctcaaagaagcgtaaggctttgaccgtgccagaagccgacaccacgccatcgaccac
gacacctggtacctctttgggatcaattaccaccccccaggatgtgcacgccacggatgtcgccacgtctgagggaccat
cggaggcacaacccccgctactgtcgttacccccgccactggacgtagatcagagtctattcgccctgttagacgaagcg
ggccctgaaacatgggatgtcgggtcgcctctctcccccactgacgacgcgctgttgtccagtattctgcaaggactgta
ccagctggacacgccaccgcctctgcggtcaccctcccccgcttccttcggcccggagtctccggcggatataccgtcac
cttctggtggagagtatacgcaactgcaaccggtcagggcgacctcggcgacgcccgctaacgaggtacaggagtccggc
acactgtaccagctgcaccaatggcgtaattacttccgagactgaagtgttcgcaagggcgtctgtgcctgcgttaactt
cccaggcagtttatttttaacagtttggtgcaaagtggagttaacctacagattctacttaaaatagctcattttctcac
gaatctggttgattgtgactatttgtgaaacaataatgattaaagggggtggtatttcctccgttgtcgactataacctg
gcgtgtaaacgtgtaaccctgccaaatgcccagaatgaaggacatacctactaagagttccccgggaacggacaattctg
agaaagatgaagctgtcattgaggaagatctaagcctcaacgggcaaccattttttacggacaatactgacggtggggaa
aacgaagtctcttggacaagctcgctgttgtcaacctacgtaggttgccagcccccggccataccggtctgtgaaacggt
cattgaccttacagcgccttcccaaagtggcgcgcccggtgacgaacatctgccatgctcactgaatgcagaaactaaat
tccacatccccgatccttcctggacgctctctcacacaccaccaagaggaccacacatttcgcaacagcttccaactcgc
agatccaagaggcgactacatagaaagtttgaagaggaacgcttatgcactaaggccaaacagagcgcaggtcgccccgt
gcctgcgtctgtagttaaggtagggaacatcaccccccattatggggaagaactgacaaggggtgacgccgtcccagccg
cccctataacacccccctccccgcgcgttcaacgcccagcacagcccacacatgtcctgttttctcctgtttttgtctct
ttaaaggccgaagtatgtgatcagtcacattctcccacgcgaaagcaaggcagatacggccgcgtgtcatcgaaagcata
cacaagacagctgcagcaggtatagacgggaaacaggtgtctatcttggccggctggttactcaaatgggaacaatggcg
ccaccttgctgtctttgtaggcattagaagaaaaggatgcacaactatgtttcctagcggcgagattggaggcacataag
gaacagattattttccttcgcgacatgctgatgcgaatgtgccagcagccagcgtcgccaacggacgcgccactcccacc
atgttgaagcttggttgtgccgtcgtccgggagaaccatgccagactttgtgtggtaagaaggaattgttatccggcagc
aatattaaagggaccgaagttaatcccttaatcctctgggattaataaccatgagttccacacagattcgcacagaaatc
cctgtggcgctcctaatcctatgcctttgtctggtggcgtgccatgccaattgtcccacgtatcgttcgcatttgggatt
ctggcaagagggttggagtggacaggtttatcaggactggctaggcaggatgaactgttcctacgagaatatgacggccc
tagaggccgtctccctaaacgggaccagactagcagctggatctccgtcgagtgagtatccaaatgtctccgtatctgtt
gaagatacgtctgcctctgggtctggagaagatgcaatagatgaatcggggtcgggggaggaagagcgtcccgtgacctc
ccacgtgacttttatgacacaaagcgtccaggccaccacagaactgaccgatgccttaatatcagccttttcaggtgtat
tacacgtttcaactgtaatccctcgcaattgggtaaaccgtcggtgtgtagggataaagcgtaaccttacgttctgtctc
atctacaggatcatattcatctggggaaccatccaggaccacgcgaattcgcgtatcaccggtcgcagaaaacggcagaa
atagtggtgctagtaaccgtgtgccattttctgccaccactacaacgactagaggaagagacgcgcactacaatgcagaa
atacggacccatctttacatactatgggctgtgggtttattgctgggacttgtccttatactttacctgtgcgttccacg
atgccggcgtaagaaaccctacatagtgtaacacaaaaccataaaagtaaataaacgtgtttattgttcacatgataaag
agtggtactctttactggtttgggggttgggttgtggcgtggtggctggtccgcggttcagtcatcaacccccgcccgtg
ttgtcgaggctcctcttcgtcgcctgttattggcaccaggaggcggtttagcggtgcccccgtctgacatgcagacgtcg
attctaagcgaaagtcccttcagggcatcgtccacttgcttttgtgttacaaccttgctgaatattgtcctgaccctggc
ttcgattttcttagcggccgccgcactcagtgcacccacagtagcggtaagctgcgcttccttctcggtggccgtcagag
gccgatctctcggatcggcagtggatcccagtgctttccgaagctcccgattctccacagtcaattggcttatctttgcg
gttaggtcttccatcgtaaggtcctttttgggtctgcccctgggcgcggccatgtcaggtacgcgtagatgtacgtgttg
gtgatgctcacaacaaaagcccaaatccctcctttatacccagctttaaatactttattgaaaaaccatagctttcgtca
gcgcttgtgcgagtaatcacatgccagtctatgcgtggaccacctcgtccacaaacttgaaaaaacaaagatataccaga
tagaaaaatgtggccacgacgactagtaacgcgttaatcaaggcccagacgctagaaaagctagaaagggaggggctaaa
actatccgcggaacaagcaacgtcatagaatcctggggtagtgactgatgtgggaccgggcgaaggcctggcgctgagcc
cagccgtactgggactagaacgctctgtagatgatgcgacacctgtcgagttggccgtaacccagcagtgacctagtatc
gaggccacaaataaagccagggccaccgtggacgctgtcattatgaacaaccgccgaggctccaagccgtctatccaacg
ttccgcgttcgcctcttatatacactctgcaatgcagtccgactctgcccctctacccagggtggaatatgtgttcgaaa
caagcaaatttagaatgacgtcgagagcaaatgaagccagactcagactgacaaatgagtgtccgatactggtgagaccc
cacgagccgttcatcatgcccaccggaatacacttcacgcgaacccctagctgcgctttcatcctgaccggagagaccga
caaggacgtattttgccacacgggcctaatcgacggaggctaccgcggggagatacaggttattttactcaacaagagga
agtaccctgtgacgctgtatcgcggggagctcaacatctgcctgtctgctttcaattacgtgctacctccgttgagggac
gtatcattcttaaccccccctatgtatgcaaacgacgccggatttgacgtgatggtgatgcactctatggttatccctcc
tactactgaccaaccgttcatgatatacctaggagtggagaccccaggcccccctgaaccccacgtggctctagcattgg
ggcgatccggtctagcatctaggggtatagttatagacgttagtgagtggggaccgcgaggattgcagctgaagttttat
aactactcggggcagccgtggctggcgcagcccggtagccgcatatgccagattgtgtttgtggaacgcagacacatcct
caagggcttcaaaaagtgcttgcgccataggaagctagctcctggcgtccgtttccgggaggctcgagtgcattttcgcg
aggatacaaatagcgtccgaaaacataccaacgaagacaaccccgtccacgaacccaacgtagccaccgcttccgctgac
attcgtggaaccaaggggctggggtcgtctgggttttagagccgccgccaaatgcggccagtttattagggcgattcgat
cccgcaacccacagcatcccccaaataaaaaaacgagtgtacacagccaatgtttttattattgttcgattcactcctgg
taccagagaataaagccaacctatgtcgaacctatcgcgctttctgtcgtctcttccagggttgacgaaggccggggagg
gattgacgaatgcatcgcggaaacggacgggtcttcggtgggtggcttgggtaaagttgcctccggctggcgcgtaacgg
caggcgtgagaggcaatacagaagtgggttccgacaaggagtggctgatctcagaggcccatattaccgagtcgtctgac
gccatagcagtcgccagtttttccatctccatgagcgaaacgcattccccggcccttttgtttaagagggactggagcgc
gctgtcgtccacggtaatctcgccgaccgccaaggccagcattgtgttccacacgacgttctgaatagactgcagttttt
ttacctgggttttcacggtctcctggcagcccgccggaattttagccacgtcaaaacgcttcaggtagtctgtgatcttg
tttgactgtacagccagaaggtaggtctggtgcagcgccgtcgtgccaaggttcgactggacaacgtcacccagacacac
tccgggggggaggcccaaatctatctcttgccgccagcgctctggacagccttccagagggtcaccgaggcgcttgtaag
cgtggttgccgcgtccaaaaaggtttataccgcaacacgtccaggtgtaccatggagacgacataccgccgcgaggcgct
gacagtaagggttattttttgtacgagtggcgacagcgccgagacgatcgccgacgtccttacgggggccccaacgtcag
cgtccttcttttctgtactccacgaccttttttattcccagatactcgcccccagggtaaccctaaaattgtgcctcccc
gcacggcgtcctggcaacggcacaaggtgttcgcccgtgttggtcctacgtactgacgcatcagtggcctcggggttcct
tggcggccggccactggaggcgtccgacattaaatatatgctgctcagcgaccagaccgcggggttattcaagccgctgt
tggagataatcggtggcgcgcgcgcaccagcaaatcaggacgcgtgcactttccagagccaggtggcctggctcagaacg
aaatttgttaccgcattgagaaaactttacaagatgactccctcaccctactggatgctgtctgcatttggcgctcagga
agcccagttcgtcctgaccagctcattctatttttttgaacacactgtggtctgtaccacagagacagtttctcacctgt
ctagactgttttcgcctcaacagggacagacgctggtttccgttaccagccacgaggagctggggcagctatacggcact
tcccctttcaggcggcgcgtccccgcgttcgtcgcttatgtaaaagagaaattagcgagagacagtctggagacggaggc
catcgaccgcaccatagaccagatcaggggcaaactcatgctgtctaaccaggacctggtccatttcatatatatctcct
tttatcagtgcctcaacaaacgggcgttcctgcgctactctagacagacgtcctcttcaagtgctataagggagctgggg
gaaaaccctcaattgtgtggcgccctacacggggagtttcgtgaccacgtccagtcctactaccacaaaaaaacctacct
atccacttacatagacattcggtacgtgggtggcgtattaccagacggctattttggcgggagtcttgtaggcgagcggt
gcgtttattggtgcgggcagtcaaaggatacggccagcctgttggccaccattagccaacaggtgccgcacctgaggttg
caaaacgagttcgctggcatgctagacgtggccgcactgcgaggttccgatgacggtcagtttaaagagggccttttctc
ccacagtcaagccctacccctgtacaggtgcgagtttctgggcaagcagtttttcacaatgcttcaggaagacggcctag
agcgatactgggagcaaagtgtgatatttccaggcgaccaggactgggatatgttatctgacaaagacctcacctaccga
attttttaccatgacctcagcctatcgctgccaacactgaaggaacagctccttgtttcaagacacgaatacttcaaccc
tcgcttgccagtgtatagatgggtattagactttgacctgcccgtctgccgcgacattgacaggacattcgaggaggtgc
actctctctgttgttccctgcgtgaggccatactcgacatcattcaactccttggaccagtggatcctcgaacacaccca
gtatattttttcaaatcagcctgtccaccggacgagtggcgcggcgaagacgtcgccagcaccagcttctgtcggtgtca
tgacaaactgggtatgcgtattatcgtcccgttcccagaaggagtatgcgtcgttgggtcggagcccatggtggcactca
ctggcattctaaacaggacgataaagcttgatccggagctggtccacagattcccgtcaatacaaaaaaaggggggccct
ttcgactgtggcatatacggccgaggacgaagcgtccggcttccccactgttacaaggtgggcttagtgggggaactctg
ccgcctactgaagatactagtctgtcaccccgcccccaacggcaaggcgcagtacgtgcggcgcgcctttacgcttcgcg
aactgctccatcactccccgggccacagcgccggtcatgtcggccgaatcatctatagcatcatggatcgcaatgagaat
tttttagaaaacaagaccattagctatctgccggccaaaatacctcacatctttcagcggatagagaccctatccggtcg
ttcaatagaggactggctacactcggccgtttgggataaagcatacgacactatatgtaaatttttcccagatgaaaaag
cacaacagttttctcacgttgcatttacgcaacaaggggaaaacatcatccagttaagaccccgtcagggaagacacttc
ctctgcatcaaccataatcataaaaacaagtcaaaaacagtccgtgtattccttacccttcattccattagggtgagcga
agtcacggtaacacttatgagtcagtgttttgccagcaagtgtaacaataatgttcccacggcccatttttcgtttgtgg
taccagtgggactggccagttaatcccactatataacctggctgccaggttcccaaaatagcccgcggcatacggctcac
ttccccccacattcccccccgtgcacaatataagaaccaaaggacatggtacaagcaatgatagacatggacattatgaa
gggcatcctagagggtaagtcctcgtctacaacagacttttcccatttctaacgtatcgtgctatcttcgtcgcccggcg
gaccatccccccacccctcatttatcgcgtttgatattacagactctgtgtcctcctctgagtttgacgaatcgagggac
gacgagacggacgcaccgacactggaagacgagcaattgtccgaacccgccgagcctccggcagacgagcgcatccgtgg
tacccagtcggcccagggaatcccaccccccctgggccgcatcccaaaaaaatctcaaggtcgttctcaactgcgcagtg
agatccagttttgctccccactgtctcgacccaggtccccctcaccagtaaacaggtacggtaaaaaaatcaagtttgga
accgccggtcaaaacacacgtcctccccctgaaaagcgtcctcggcgcagaccacgcgaccgcctacaatacggcagaac
aacacggggcggacagtgtcgcgctgcaccgaagcgagcgacccgccgtccgcaggtcaattgccagcggcaggatgacg
acgtcagacagggtgtgtctgacgccgtaaagaaactcagactccctgcgagcatgataattgacggtgagagcccccgc
ttcgacgactcgatcatcccccgccaccatggcgcatgtttcaatgtcttcattcccgccccaccatcccacgtcccgga
ggtgtttacggacagggatatcaccgctctcataagagcagggggcaaagacgacgaactcataaacaaaaaaatcagcg
caaaaaagattgaccacctccacagacagatgctgtcttttgtgaccagccgccataatcaagcgtactgggtgagttgc
cgtcgagaaaccgcagccgccggaggcctgcaaacgcttggggctttcgtggaggaacaaatgacgtgggcccagacggt
tgtgcgccacggggggtggtttgatgagaaggacatagatataattttggacaccgcaatatttgtctgcaatgcgtttg
ttaccagatttagattacttcatctttcctgcgtttttgacaagcagagcgagctagcactgatcaaacaggtggcatat
ttggtagcgatgggaaaccgcttagtagaggcatgtaaccttcttggcgaggtcaagcttaacttcaggggagggctgct
cttggcctttgtcctaactatcccaggcatgcagagtcgcagaagtatttctgcgcgcggacaggagctgtttagaacac
ttctggaatactacaggccaggggatgtgatggggctactaaacgtgatagtaatggaacatcacagcttgtgcagaaac
agtgaatgtgcagcggcaacccgggccgcaatggggtcggccaaatttaacaagggtttattcttttatccactttctta
aggattgccaaaccccatggcagagtgtctcccgtattccatgtaactcacgtagcctttctctaataaacaagctacct
gcaaactatacacaaatgaaatgagtcaggcgtggtctcttctctaccgtgaatcgcaccttaaacacaacaccagaccg
ccaccagATAACTTCGTATAGCATACATTATACGAAGTTATTGCAACGTGCCGGCACGGCCTGGGTAACCAGGTATTTTG
TCCACATAACCGTGCGCAAAATGTTGTGGATAAGCAGGACACAGCAGCAATCCACAGCAGGCATACAACCGCACACCGAG
GTTACTCCGTTCTACAGGTTACGACGACATGTCAATACTTGCCCTTGACAGGCATTGATGGAATCGTAGTCTCACGCTGA
TAGTCTGATCGACAATACAAGTGGGACCGTGGTCCCAGACCGATAATCAGACCGACAACACGAGTGGGATCGTGGTCCCA
GACTAATAATCAGACCGACGATACGAGTGGGACCGTGGTCCCAGACTAATAATCAGACCGACGATACGAGTGGGACCGTG
GTTCCAGACTAATAATCAGACCGACGATACGAGTGGGACCGTGGTCCCAGACTAATAATCAGACCGACGATACGAGTGGG
ACCATGGTCCCAGACTAATAATCAGACCGACGATACGAGTGGGACCGTGGTCCCAGTCTGATTATCAGACCGACGATACG
AGTGGGACCGTGGTCCCAGACTAATAATCAGACCGACGATACGAGTGGGACCGTGGTCCCAGACTAATAATCAGACCGAC
GATACGAGTGGGACCGTGGTCCCAGTCTGATTATCAGACCGACGATACAAGTGGAACAGTGGGCCCAGAGAGAATATTCA
GGCCAGTTATGCTTTCTGGCCTGTAACAAAGGACATTAAGTAAAGACAGATAAACGTAGACTAAAACGTGGTCGCATCAG
GGTGCTGGCTTTTCAAGTTCCTTAAGAATGGCCTCAATTTTCTCTATACACTCAGTTGGAACACGAGACCTGTCCAGGTT
AAGCACCATTTTATCGCCCTTATACAATACTGTCGCTCCAGGAGCAAACTGATGTCGTGAGCTTAAACTAGTTCTTGATG
CAGATGACGTTTTAAGCACAGAAGTTAAAAGAGTGATAACTTCTTCAGCTTCAAATATCACCCCAGCTTTTTTCTGCTCA
TGAAGGTTAGATGCCTGCTGCTTAAGTAATTCCTCTTTATCTGTAAAGGCTTTTTGAAGTGCATCACCTGACCGGGCAGA
TAGTTCACCGGGGTGAGAAAAAAGAGCAACAACTGATTTAGGCAATTTGGCGGTGTTGATACAGCGGGTAATAATCTTAC
GTGAAATATTTTCCGCATCAGCCAGCGCAGAAATATTTCCAGCAAATTCATTCTGCAATCGGCTTGCATAACGCTGACCA
CGTTCATAAGCACTTGTTGGGCGATAATCGTTACCCAATCTGGATAATGCAGCCATCTGCTCATCATCCAGCTCGCCAAC
CAGAACACGATAATCACTTTCGGTAAGTGCAGCAGCTTTACGACGGCGACTCCCATCGGCAATTTCTATGACACCAGATA
CTCTTCGACCGAACGCCGGTGTCTGTTGACCAGTCAGTAGAAAAGAAGGGATGAGATCATCCAGTGCGTCCTCAGTAAGC
AGCTCCTGGTCACGTTCATTACCTGACCATACCCGAGAGGTCTTCTCAACACTATCACCCCGGAGCACTTCAAGAGTAAA
CTTCACATCCCGACCACATACAGGCAAAGTAATGGCATTACCGCGAGCCATTACTCCTACGCGCGCAATTAACGAATCCA
CCATCGGGGCAGCTGGTGTCGATAACGAAGTATCTTCAACCGGTTGAGTATTGAGCGTATGTTTTGGAATAACAGGCGCA
CGCTTCATTATCTAATCTCCCAGCGTGGTTTAATCAGACGATCGAAAATTTCATTGCAGACAGGTTCCCAAATAGAAAGA
GCATTTCTCCAGGCACCAGTTGAAGAGCGTTGATCAATGGCCTGTTCAAAAACAGTTCTCATCCGGATCTGACCTTTACC
AACTTCATCCGTTTCACGTACAACATTTTTTAGAACCATGCTTCCCCAGGCATCCCGAATTTGCTCCTCCATCCACGGGG
ACTGAGAGCCATTACTATTGCTGTATTTGGTAAGCAAAATACGTACATCAGGCTCGAACCCTTTAAGATCAACGTTCTTG
AGCAGATCACGAAGCATATCGAAAAACTGCAGTGCGGAGGTGTAGTCAAACAACTCAGCAGGCGTGGGAACAATCAGCAC
ATCAGCAGCACATACGACATTAATCGTGCCGATACCCAGGTTAGGCGCGCTGTCAATAACTATGACATCATAGTCATGAG
CAACAGTTTCAATGGCCAGTCGGAGCATCAGGTGTGGATCGGTGGGCAGTTTACCTTCATCAAATTTGCCCATTAACTCA
GTTTCAATACGGTGCAGAGCCAGACAGGAAGGAATAATGTCAAGCCCCGGCCAGCAAGTGGGCTTTATTGCATAAGTGAC
ATCGTCCTTTTCCCCAAGATAGAAAGGCAGGAGAGTGTCTTCTGCATGAATATGAAGATCTGGTACCCATCCGTGATACA
TTGAGGCTGTTCCCTGGGGGTCGTTACCTTCCACGAGCAAAACACGTAGCCCCTTCAGAGCCAGATCCTGAGCAAGATGA
ACAGAAACTGAGGTTTTGTAAACGCCACCTTTATGGGCAGCAACCCCGATCACCGGTGGAAATACGTCTTCAGCACGTCG
CAATCGCGTACCAAACACATCACGCATATGATTAATTTGTTCAATTGTATAACCAACACGTTGCTCAACCCGTCCTCGAA
TTTCCATATCCGGGTGCGGTAGTCGCCCTGCTTTCTCGGCATCTCTGATAGCCTGAGAAGAAACCCCAACTAAATCCGCT
GCTTCACCTATTCTCCAGCGCCGGGTTATTTTCCTCGCTTCCGGGCTGTCATCATTAAACTGTGCAATGGCGATAGCCTT
CGTCATTTCATGACCAGCGTTTATGCACTGGTTAAGTGTTTCCATGAGTTTCATTCTGAACATCCTTTAATCATTGCTTT
GCGTTTTTTTATTAAATCTTGCAATTTACTGCAAAGCAACAACAAAATCGCAAAGTCATCAAAAAACCGCAAAGTTGTTT
AAAATAAGAGCAACACTACAAAAGGAGATAAGAAGAGCACATACCTCAGTCACTTATTATCACTAGCGCTCGCCGCAGCC
GTGTAACCGAGCATAGCGAGCGAACTGGCGAGGAAGCAAAGAAGAACTGTTCTGTCAGATAGCTCTTACGCTCAGCGCAA
GAAGAAATATCCACCGTGGGAAAAACTCCAGGTAGAGGTACACACGCGGATAGCCAATTCAGAGTAATAAACTGTGATAA
TCAACCCTCATCAATGATGACGAACTAACCCCCGATATCAGGTCACATGACGAAGGGAAAGAGAAGGAAATCAACTGTGA
CAAACTGCCCTCAAATTTGGCTTCCTTAAAAATTACAGTTCAAAAAGTATGAGAAAATCCATGCAGGCTGAAGGAAACAG
CAAAACTGTGACAAATTACCCTCAGTAGGTCAGAACAAATGTGACGAACCACCCTCAAATCTGTGACAGATAACCCTCAG
ACTATCCTGTCGTCATGGAAGTGATATCGCGGAAGGAAAATACGATATGAGTCGTCTGGCGGCCTTTCTTTTTCTCAATG
TATGAGAGGCGCATTGGAGTTCTGCTGTTGATCTCATTAACACAGACCTGCAGGAAGCGGCGGCGGAAGTCAGGCATACG
CTGGTAACTTTGAGGCAGCTGGTAACGCTCTATGATCCAGTCGATTTTCAGAGAGACGATGCCTGAGCCATCCGGCTTAC
GATACTGACACAGGGATTCGTATAAACGCATGGCATACGGATTGGTGATTTCTTTTGTTTCACTAAGCCGAAACTGCGTA
AACCGGTTCTGTAACCCGATAAAGAAGGGAATGAGATATGGGTTGATATGTACACTGTAAAGCCCTCTGGATGGACTGTG
CGCACGTTTGATAAACCAAGGAAAAGATTCATAGCCTTTTTCATCGCCGGCATCCTCTTCAGGGCGATAAAAAACCACTT
CCTTCCCCGCGAAACTCTTCAATGCCTGCCGTATATCCTTACTGGCTTCCGCAGAGGTCAATCCGAATATTTCAGCATAT
TTAGCAACATGGATCTCGCAGATACCGTCATGTTCCTGTAGGGTGCCATCAGATTTTCTGATCTGGTCAACGAACAGATA
CAGCATACGTTTTTGATCCCGGGAGAGACTATATGCCGCCTCAGTGAGGTCGTTTGACTGGACGATTCGCGGGCTATTTT
TACGTTTCTTGTGATTGATAACCGCTGTTTCCGCCATGACAGATCCATGTGAAGTGTGACAAGTTTTTAGATTGTCACAC
TAAATAAAAAAGAGTCAATAAGCAGGGATAACTTTGTGAAAAAACAGCTTCTTCTGAGGGCAATTTGTCACAGGGTTAAG
GGCAATTTGTCACAGACAGGACTGTCATTTGAGGGTGATTTGTCACACTGAAAGGGCAATTTGTCACAACACCTTCTCTA
GAACCAGCATGGATAAAGGCCTACAAGGCGCTCTAAAAAAGAAGATCTAAAAACTATAAAAAAAATAATTATAAAAATAT
CCCCGTGGATAAGTGGATAACCCCAAGGGAAGTTTTTTCAGGCATCGTGTGTAAGCAGAATATATAAGTGCTGTTCCCTG
GTGCTTCCTCGCTCACTCGAGGGCTTCGCCCTGTCGCTCGACTGCGGCGAGCACTACTGGCTGTAAAAGGACAGACCACA
TCATGGTTCTGTGTTCATTAGGTTGTTCTGTCCATTGCTGACATAATCCGCTCCACTTCAACGTAACACCGCACGAAGAT
TTCTATTGTTCCTGAAGGCATATTCAAATCGTTTTCGTTACCGCTTGCAGGCATCATGACAGAACACTACTTCCTATAAA
CGCTACACAGGCTCCTGAGATTAATAATGCGGATCTCTACGATAATGGGAGATTTTCCCGACTGTTTCGTTCGCTTCTCA
GTGGATAACAGCCAGCTTCTCTGTTTAACAGACAAAAACAGCATATCCACTCAGTTCCACATTTCCATATAAAGGCCAAG
GCATTTATTCTCAGGATAATTGTTTCAGCATCGCAACCGCATCAGACTCCGGCATCGCAAACTGCACCCGGTGCCGGGCA
GCCACATCCAGCGCAAAAACCTTCGTGTAGACTTCCGTTGAACTGATGGACTTATGTCCCATCAGGCTTTGCAGAACTTT
CAGCGGTATACCGGCATACAGCATGTGCATCGCATAGGAATGGCGGAACGTATGTGGTGTGACCGGAACAGAGAACGTCA
CACCGTCAGCAGCAGCGGCGGCAACCGCCTCCCCAATCCAGGTCCTGACCGTTCTGTCCGTCACTTCCCAGATCCGCGCT
TTCTCTGTCCTTCCTGTGCGACGGTTACGCCGCTCCATGAGCTTATCGCGAATAAATACCTGTGACGGAAGATCACTTCG
CAGAATAAATAAATCCTGGTGTCCCTGTTGATACCGGGAAGCCCTGGGCCAACTTTTGGCGAAAATGAGACGTTGATCGG
CACGTAAGAGGTTCCAACTTTCACCATAATGAAATAAGATCACTACCGGGCGTATTTTTTGAGTTATCGAGATTTTCAGG
AGCTAAGGAAGCTAAAATGGAGAAAAAAATCACTGGATATACCACCGTTGATATATCCCAATGGCATCGTAAAGAACATT
TTGAGGCATTTCAGTCAGTTGCTCAATGTACCTATAACCAGACCGTTCAGCTGGATATTACGGCCTTTTTAAAGACCGTA
AAGAAAAATAAGCACAAGTTTTATCCGGCCTTTATTCACATTCTTGCCCGCCTGATGAATGCTCATCCGGAATTCCGTAT
GGCAATGAAAGACGGTGAGCTGGTGATATGGGATAGTGTTCACCCTTGTTACACCGTTTTCCATGAGCAAACTGAAACGT
TTTCATCGCTCTGGAGTGAATACCACGACGATTTCCGGCAGTTTCTACACATATATTCGCAAGATGTGGCGTGTTACGGT
GAAAACCTGGCCTATTTCCCTAAAGGGTTTATTGAGAATATGTTTTTCGTCTCAGCCAATCCCTGGGTGAGTTTCACCAG
TTTTGATTTAAACGTGGCCAATATGGACAACTTCTTCGCCCCCGTTTTCACCATGGGCAAATATTATACGCAAGGCGACA
AGGTGCTGATGCCGCTGGCGATTCAGGTTCATCATGCCGTTTGTGATGGCTTCCATGTCGGCAGAATGCTTAATGAATTA
CAACAGTACTGCGATGAGTGGCAGGGCGGGGCGTAATTGGGGTTTGAGGGCCAATGGAACGAAAACGTACGTTTATGGTA
TAACTTATTGATTATAATACAGTATACAAAGGTCCCTTTTCAGGGACCCTTTCGTATGTTGTAGCTGATTTTATTTTCTT
CTTTTCTTTTGGGTGCTTTTAATAGCCATATATGATGTTTCATATAAAGTTAAAAGTTTCCCCATCTGTCTATCTATAGC
GTCATGTTTTTCAGGATTTCTTAATTTCTGCAGCAGTTTAGATATATATTTCGCAGGTAACTTTATTATTAATGAATTAT
GGGATTGATACATTTCCTTTGTCCAATCTAAATCTTTTCCTGATTTCAATACCTCACTCTCATCTCTATTAATTATAAAA
CCGAGCTTTCCATACGGACCTGTTAAATATGATTGTAATTGTCTATACTCAGATGGACCTAATTCTTCAAAATTTTTAGC
ATCAAAAACAACTTGTCTTGTTTTATAGTCCTCCAATACTCGTTTCCAAAAATCAGATTTGCCACCATTGGTGCCTATAA
TATCTCGTCTCTGAACTGCGTTACCATTTGGATGGGACTTGATGTCTGTTAGGTGGGATGCAAATACTATTCTTAGTGCG
TCTAAACACCATTGTTCAAATTCAGTGGCACCTTCATTTCCTATCGGTATCTGATCTAGATGAGTAGTTATTTGACCTAT
TGTTTTATTTCTAATGGCTGAATTATCTGAAATAATATTAATATCATATTCGTCATTTATCTCCTCTGCTTCCTCTGGAG
CAAGTGCATTACGATTTAGATTCAAACCAAGCCAGTAACATGGATGAATTAATAATTTCTCATTACTTTCAAAACCTTTA
TCTGGAGTTCGCCCGTCATGGCAAAATGAATAGGATGAGGTGTTTTTATCACGAATACCAACAAATCCTACACTATACAA
ACTTTGGAGAATTCCACTTGCCTTTAACAACTGTATTTCAGACGTTATTTTAGGATCTCCATTTTCTTCGATTAATTCGA
AAGATGCTTCTATTTTTTTTAAGCACGTATAAACTGTTAATTCAGGTTCAATGCTACGAAATGCACTAGTTATAACCTGT
ATTGAAGGAAAGATCTTCTGATACTCTTTCCAGAGATCTTCAAGTCTGGCCATGGAAATTGACTTGGCTGCATATTCTAG
GTCAGTGTTTATGATAGTTTCTCTATTCTCTCTGAATGCGGAAAAAAAAGCTTCATTCAACAATGATAGTAAATCCCTGG
GCCGGTAAAGGGTAAATTGCAAACATCGCTTAAAACCATTCCTCCCTTTAAGATCATCCGCTGTGCATCTATCCCAAACT
CGTTGATCTTTCTCAATATCTAGCTTAAATGCTACTTTCATTCTTTTAGCTGACAGCATTAGGAGTTGTGCCCAGTCCCA
ATGCAACCTTATGACTTGACCCTCTATATTTCTCGAGTAATCAGGATCTTCCTTTGATAGCGACCTAAATATATTATCCC
TTAAAAAAATTATTGGACGAATGCATTTTGCTTTTTGATTTAATTCAATAGATGCATATGCTAGACCTGCAATGATTCCA
ATTCCTATATTATCCGGTTCATACGCCTCATCTAGCTTATCCATTAATATGACAACTTTCCTGTCTGAGCGTTCAAGAAG
TGATACTATATTATTTTCTATTTCTGAGATATTCAAATTGAATTGAAGATCACCAATTGATTCTTCTGGGTTATTTTCAT
CTAAATACTCCTTTGCGACAAGCCTACACTTTCTTAAAATGTCACCTTGTGCAGAATTCCATTTTTTCAAATGTTCATTC
AACAATGTTTCTGATGATATTTGAGATGACAATTTGTAATGAGATGATATATATGATGCTATCTCCATTAGCATAGCGTA
TCGCCATAATAGTCTTGTTGCTGCCCTTGCTAAATTAAATGATCCTGTAAATGGTTTCAACATTGATCTGAAACCAATAA
TTTGAGAATCGTCTGGTGAGAAACTCAGGATTAATATTTTTTTGTCTTTCTTCCAATGCTCATTTAGCTGAATAAATAAA
GCACTTTTACCTGTCCCTCGTCTACCAACAACAATGGTCCTGTCATCAGTTTCAATTAGAGTCCTAAAGTCAGCAGTTTC
AATGAAAGCATTACTCAACATCTTTTTATCATTTTCTGCTGTCGTATCACCAAACGGATTAGACTTTGAAGTAATATTCA
ATTCCATATTCAACCTTTTATGTTAGTTGCTTTCATTTATTACTTTATATACTGTTGAACGAGCAATATTCATTGTTTTT
GATATATGTGAGGCACCTAACCCCTGTTGCCACATATTTAATACTGCATCTCTATCTATTTTTCTTTTTCTACCAAAAAC
AACTCCTTTTGCCATTGCCTCTTGGCGACCTTCATTGGTACGCTCTAGTATTCTCTGTCGTTCTGCCTGGGCCACTGCAG
ATAGAATAGTGACAACCATTTTACCCATCTCCCCATCGGTACTGATTCCGTCATCAATAAACCGAATGGATACACCTTGG
GCGTCAAACTCTTTTATTAACTGGATCATGTCAGCAGTATCGCGCCCAAGGCGGTCAAGTTTCTTCACCAAGATGACGTC
ACCTTCCTCCACCTTCATCCTCAGCAAGTCCAGCCCTTTCCGATCGCTTGAACTGCCCGATGCCTTGTCAGTAAAGATGC
GATTTGCTTTCACGCCTGCGTCTTTGAGTGCCCGAACCTGAATATCGAGAGATTGCTGGCTGGTTGATACCCGTGCGTAA
CCAAAAAGTCGCATAAAAATGTATCCTAAATCAAATATCGGACAAGCAGTGTCTGTTATAACAAAAAATCGATTTAATAG
ACACATTAACAGCACTGTTTTTATGTGTGCGATAATTTATAATATTTCGGACGGTTGCAAAATTGTTAATGAATAACTGT
CAGGTAGGGAGCCTGATATGCCTGTCGACTTTCTAACCTCTGACCAAAAACAGAATTACGGTTGTTATGCTGCAGAACCT
AATGACGTGCAACTGGCGCGCTATTTTCATCTTGATGAACGGGATCTGGCCTTCATTAACCAACGACGGGGCAAACATAA
TAGGCTGGGCATTGCGCTTCAGCTCACCACAGCCCGTTTTCTGGGAACATTTCTGACGGATTTAACTCAGGTTCTGCCTG
GTGTTCAACATTTTGTCGCGGTACAGCTTAATATCCACCGTCCAGAAGTTCTCTCCCGCTATGCTGAACGGGACACTACC
CTTAGAGAACATACTGCATTAATTAAGGAATATTACGGCTATCATGAATTTGGTGATTTTCCATGGTCTTTCCGCCTGAA
GCGTCTGCTATATACCCGGGCGTGGCTCAGTAATGAGCGACCGGGTCTGATGTTTGATTTTGCCACTGCATGGTTGCTTC
AAAATAAGGTATTACTGCCCGGAGCAACCACACTAGTACGTCTCATCAGTGAAATTCGTGAAAGGGCAAATCAGCGGCTG
TGGAAAAAGCTGGCCGCACTGCCGAACAAATGGCAGGCAGCTCAAGTGATGGAGCTTCTGGTCATTCCGGAAGGTCAGCG
TGTATCAGCACTGGAACAGTTGAAAAAAGGCCCTGTTACAGTCAGTGGACCTGCGTTTAATGAAGCGCTGGAACGATATA
TCCGATTACGAAGTCTTGAGTTTTCCCGACTGAACTTTTCCGGTCTGCCTGCCATTCAACTGCGTAATCTGGCTCGTTAT
GCTGGCATGGCGTCGGTAAAATATATCGCTCGAATGCCACAGCAGAGAAAGCTTGCTGTACTTACTGCATTCGTTAAAGC
ACAGGAAATAACGGCATTAGACGATGCCGTTGATGTGCTTGATATGCTAATTCTGGACATTATCCGCGAAGCAAAGAAAA
CCGGGCAAAAAAAAAGACTCAGGACACTGAAAGATCTTGATCAGGCCGCATTGTTACTGGCGCGGGCATGTGCATTGTTG
CTGGATGATAATACAGATGTCCCAGATCTCAGGCAGGTTATCTTCAAGTGCGTACCCAAAAACAGACTGGCAGAATCTGT
AAGCAAGGTTAATGAACTTGCTCGTCCACAGAACAATAATTTCCATGACGAAATGGTTGAGCAGTACGGTCGGGTTAAAC
GTTTTCTTCCGGCGGTGTTGCGGGACCTGCATTTCCGTGCGGCACCGGCAGGTGAACATGTACTGGCTGCGATTCATTAT
CTGGCAGAACTGAATGGTTCGAAAAAGCGCATCCTTGATGATGCGCCTGAACATATTATCACCGGTCCCTGGAAACGCCT
CGTATACGATGCGGAGGGACGGATACAGCGTGCAGGTTATTCACTATGTTTGCTGGAACGCCTTCAGGATGCACTGCGCC
GCCGGGACATCTGGCTTGAAAACAGTGATCGCTGGGGAGATCCTCGCGAGAAGTTGTTGCAAGGTGAAGAGTGGCAGACT
CAGCGTATTCCTGTCTGTCGGGCACTGGGACATCCTGTCGATGGACGTAAAGGTGTGCAACAACTGGCTATTCAGCTGGA
TGAGACCTGGAAAGCCGTGGCATCACGATTTGAAAAGAATGCGGAAGTTCATATCTGTAATGAAGGTAAATATCCATCCC
TGACTATCAGTTGTCTGGAGAAACAGGAAGAGCCACCATCATTGCTTCGTCTAAATAATCGGATCAAACAGCTACTCCCA
CCGGTAGATTTAACGGAACTGTTACTTGAGATAGATGCCCAGACAGGATTTACACATGAGTTTGCGCATGTCAGTGAATC
TGGTGCTCGAGCGCAAGATTTGCACATCAGTTTATGTGCGGTATTGATGGCTGAAGCCTGTAATATCGGACTGGAACCGC
TGATAAAGCACAATATACCAGCACTGACCCGCCATCGGCTCAGTTGGGTGAAACAGAATTACCTTCGTGCAGAAACGCTG
GTCAGCGCCAATGCCCGCCTGGTTGATTTTCAGTCCACACTGGAGCTTGCTGGTCGTTGGGGAGGTGGAGAAGTGGCATC
AGCTGACGGCATGCGCTTTGTCACACCAGTGAAGACCATCAACTCAGGATCTAACAGAAAATATTTTGGTTCTGGACGAG
GCATCACCTGGTATAACTTCGTATCTGATCAGTACTCTGGGTTCCATGGCATTGTGGTACCCGGTACATTACGGGATTCG
ATTTTTGTACTGGAAGGACTTCTTGAGCAGCAGACAGGGCTGAATCCAGTTGAAATCATGACAGACACTGCGGGTAGCAG
CGATATTATTTTCGGTCTGTTCTGGCTACTGGGGTATCAGTTTTCCCCCCGGCTTGCCGATGCAGGTGAGGCGGTGTTCT
GGCGGGTGAATAAATCGGCAAACTACGGAGTACTGGATAAGTTGGCCCGAGGATATGCAGATCTGTCAAAAGCGGAGAGT
CAGTGGGATGAGATGATGCGAACCGCTGGTTCGCTGAAGTTGGGTACAATTCATGCGTCAGAACTCATTCGCTCTTTACT
GAAAAGCTCGCGCCCATCAGGACTGGCACAGGCAATTATGGAAGTAGGGCGTGTAAACAAAACGCTATATCTCCTCAATT
ATATTGATGATGAAGATTATCGTCGGCGGATCCTGACGCAGCTTAATCGAGGAGAAGGCCGCCACGCTGTGGCTCGTGCG
ATTTGTTACGGACAACGCGGAGAGATCAGAAAGCGTTATCGTGAAGGGCAGGAAGATCAACTGGGGGCGCTGGGCCTGGT
TACTAATGCAGTGGTTCTGTGGAACACGCTCTATATGGAGGAAGCGTTGAGCTGGATGCGCCGTAATGGCGAAGAAATTA
TAGATGAAGATATCGCTCGGCTATCTCCCCTGATGCACGGGCATATCAATATGTTGGGCCATTATACATTCACGTTGCCA
GAGGATATTTTAAAAGGGGAACTGAGAGCTCTAAATTTAAATATAAACAACGAATTATCTCCTTAACGTACGTTTTCGTT
CCATTGGCCCTCAAACCCCAATTTTTTTAAGGCAGTTATTGGTGCCCTTAAACGCCTGGTTGCTACGCCTGAATAAGTGA
TAATAAGCGGATGAATGGCAGAAATTCGATGATAAGCTGTCAAACATGAGAATTGGTCGACGGCCCAACCATAGAGCCCA
CCGCATCCCCAGCATGCCTGCTATTGTCTTCCCAATCCTCCCCCTTGCTGTCCTGCCCCACCCCACCCCCCAGAATAGAA
TGACACCTACTCAGACAATGCGATGCAATTTCCTCATTTTATTAGGAAAGGACAGTGGGAGTGGCACCTTCCAGGGTCAA
GGAAGGCACGGGGGAGGGGCAAACAACAGATGGCTGGCAACTAGAAGGCACAGTCGAGGCTGATCAGCGGGTTTAACCTA
TTCCTTTGCCCTCGGACGAGTGCTGGGGCGTCGGTTTCCACTATCGGCGAGTACTTCTACACAGCCATCGGTCCAGACGG
CCGCGCTTCTGCGGGCGATTTGTGTACGCCCGACAGTCCCGGCTCCGGATCGGACGATTGCGTCGCATCGACCCTGCGCC
CAAGCTGCATCATCGAAATTGCCGTCAACCAAGCTCTGATAGAGTTGGTCAAGACCAATGCGGAGCATATACGCCCGGAG
CCGCGGCGATCCTGCAAGCTCCGGATGCCTCCGCTCGAAGTAGCGCGTCTGCTGCTCCATACAAGCCAACCACGGCCTCC
AGAAGAAGATGTTGGCGACCTCGTATTGGGAATCCCCGAACATCGCCTCGCTCCAGTCAATGACCGCTGTTATGCGGCCA
TTGTCCGTCAGGACATTGTTGGAGCCGAAATCCGCGTGCACGAGGTGCCGGACTTCGGGGCAGTCCTCGGCCCAAAGCAT
CAGCTCATCGAGAGCCTGCGCGACGGACGCACTGACGGTGTCGTCCATCACAGTTTGCCAGTGATACACATGGGGATCAG
CAATCGCGCATATGAAATCACGCCATGTAGTGTATTGACCGATTCCTTGCGGTCCGAATGGGCCGAACCCGCTCGTCTGG
CTAAGATCGGCCGCAGCGATCGCATCCATGGCCTCCGCGACCGGCTGCAGAACAGCGGGCAGTTCGGTTTCAGGCAGGTC
TTGCAACGTGACACCCTGTGCACGGCGGGAGATGCAATAGGTCAGGCTCTCGCTGAATTCCCCAATGTCAAGCACTTCCG
GAATCGGGAGCGCGGCCGATGCAAAGTGCCGATAAACATAACGATCTTTGTAGAAACCATCGGCGCAGCTATTTACCCGC
AGGACATATCCACGCCCTCCTACATCGAAGCTGAAAGCACGAGATTCTTCGCCCTCCGAGAGCTGCATCAGGTCGGAGAC
GCTGTCGAACTTTTCGATCAGAAACTTCTCGACAGACGTCGCGGTGAGTTCAGGCTTTCCGGATCTATCCATCTTTGGTA
CGGGTTGTGGCAAGCTTATCACCGTGTTTTTCAAAGGAAAACCACGTCCCCGTGGTTCGGGGGGCCTAGACGTTTTTTTA
ACCTCGACTAAACACATGTAAAGCATGTGCACCGAGGCCCCAGATCAGATCCCATACAATGGGGTACCTTCTGGGCATCC
TTCAGCCCCTTGTTGAATACGCTTGAGGAGAGCCATTTGACTCTTTCCACAACTATCCAACTCACAACGTGGCACTGGGG
TTGTGCCGCCTTTGCAGGTGTATCTTATACACGTGGCTTTTGGCCGCAGAGGCACCTGTCGCCAGGTGGGGGGTTCCGCT
GCCTGCAAAGGGTCGCTACAGACGTTGTTTGTCTTCAAGAAGCTTCCAGAGGAACTGCTTCCTTCACGACATTCAACAGA
CCTTGCATTCCTTTGGCGAGAGGGGAAAGACCCCTAGGAATGCTCGTCAAGAAGACAGGGCCAGGTTTCCGGGCCCTCAC
ATTGCCAAAAGACGGCAATATGGTGGGAAATAACATATAGACAAACGCACACCGGCCTTATTCCAAGCGGCTTCGGCCAG
TAACGTTAGGGGGGGGGGAGGGAGAGGGGCGGAATTCCTCTAGTGCGGCCGAGTCGCGGCCGCTTTACTTGTACAGCTCG
TCCATGCCGAGAGTGATCCCGGCGGCGGTCACGAACTCCAGCAGGACCATGTGATCGCGCTTCTCGTTGGGGTCTTTGCT
CAGGGCGGACTGGGTGCTCAGGTAGTGGTTGTCGGGCAGCAGCACGGGGCCGTCGCCGATGGGGGTGTTCTGCTGGTAGT
GGTCGGCGAGCTGCACGCTGCCGTCCTCGATGTTGTGGCGGATCTTGAAGTTCACCTTGATGCCGTTCTTCTGCTTGTCG
GCCATGATATAGACGTTGTGGCTGTTGTAGTTGTACTCCAGCTTGTGCCCCAGGATGTTGCCGTCCTCCTTGAAGTCGAT
GCCCTTCAGCTCGATGCGGTTCACCAGGGTGTCGCCCTCGAACTTCACCTCGGCGCGGGTCTTGTAGTTGCCGTCGTCCT
TGAAGAAGATGGTGCGCTCCTGGACGTAGCCTTCGGGCATGGCGGACTTGAAGAAGTCGTGCTGCTTCATGTGGTCGGGG
TAGCGGCTGAAGCACTGCACGCCGTAGGTCAGGGTGGTCACGAGGGTGGGCCAGGGCACGGGCAGCTTGCCGGTGGTGCA
GATGAACTTCAGGGTCAGCTTGCCGTAGGTGGCATCGCCCTCGCCCTCGCCGGACACGCTGAACTTGTGGCCGTTTACGT
CGCCGTCCAGCTCGACCAGGATGGGCACCACCCCGGTGAACAGCTCCTCGCCCTTGCTCACCATGGTGGCGGACTAGTGG
ATCCGAGCTCGGTACCAAGCTTACCTAGCCAGCTTGGGTCTCCCTATAGTGAGTCGTATTAGTACCAAGCTAATTCCTCA
CGACACCTGAAATGGAAGAAAAAAACTTTGAACCACTGTCTGAGGCTTGAGAATGAACCAAGATCCAAACTCAAAAAGGG
CAAATTCCAAGGAGAATTACATCAAGTGCCAAGCTGGCCTAACTTCAGTCTCCACCCACTCAGTGTGGGGAAACTCCATC
GCATAAAACCCCTCCCCCCAACCTAAAGACGACGTACTCCAAAAGCTCGAGAACTAATCGAGGTGCCTGGACGGCGCCCG
GTACTCCGTGGAGTCACATGAAGCGACGGCTGAGGACGGAAAGGCCCTTTTCCTTTGTGTGGGTGACTCACCCGCCCGCT
CTCCCGAGCGCCGCGTCCTCCATTTTGAGCTCCCTGCAGCAGGGCCGGGAAGCGGCCATCTTTCCGCTCACGCAACTGGT
GCCGACCGGGCCAGCCTTGCCGCCCAGGGCGGGGCGATACACGGCGGCGCGAGGCCAGGCACCAGAGCAGGCCGGCCAGC
TTGAGACTACCCCCGTCCGATTCTCGGTGGCCGCGCTCGCAGGCCCCGCCTCGCCGAACATGTGCGCTGGGACGCACGGG
CCCCGTCGCCGCCCGCGGCCCCAAAAACCGAAATACCAGTGTGCAGATCTTGGCCCGCATTTACAAGACTATCTTGCCAG
AAAAAAAGCGTCGCAGCAGGTCATCAAAAATTTTAAATGGCTAGAGACTTATCGAAAGCAGCGAGACAGGCGCGAAGGTG
CCACCAGATTCGCACGCGGCGGCCCCAGCGCCCAGGCCAGGCCTCAACTCAAGCACGAGGCGAAGGGGCTCCTTAAGCGC
AAGGCCTCGAACTCTCCCACCCACTTCCAACCCGAAGCTCGGGATCAAGAATCACGTACTGCAGCCAGGTGGAAGTAATT
CAAGGCACGCAAGGGCCATAACCCGTAAAGAGGCCAGGCCCGCGGGAACCACACACGGCACTTACCTGTGTTCTGGCGGC
AAACCCGTTGCGAAAAAGAACGTTCACGGCGACTACTGCACTTATATACGGTTCTCCCCCACCCTCGGGAAAAAGGCGGA
GCCAGTACACGACATCACTTTCCCAGTTTACCCCGCGCCACCTTCTCTAGGCACCGGTTCAATTGCCGACCCCTCCCCCC
AACTTCTCGGGGACTGTGGGCGATGTGCGCTCTGCCCACTGACGGGCACCGGAGCATAACTTCGTATAGCATACATTATA
CGAAGTTATATCGATgtggcacccaacatccattatggaaaaaccccgcgccaccttccgccacgtggagccaacaaaca
agacacacccgccaatgttttggtctctttattgatatgatatactccctcccataacaatacggtgtaggcattttgta
ttatttattgcatggcatcccataacggcttcggcattatttcgagtacgacgcaggcgtctgagaaattactgcacctc
gccgcaaagtctcgcggggacggggcgtggggctctaacttgccaaccgccaccggtttccccagccacagtttcaccaa
aggacacgtcacgtgagagggtgctggtaacggtgaatttgccaaccccaccagaaatgtattcgggttaaatatcctcg
tcggttttccctggggcagcaagagggggccggagtcaggcggaacggtatttccaataaagtgcacgggcccgttatga
taacatacgcaaaatatgccattacaagagctagtcagcagaatgccttttgcacatgcgtccagcgtatcgcatagctc
ccgcttggctatctcgcaggccaggtttggcacattgggtagccatacctggcccggagaccccactgcacagtaatgaa
ctgcggggtccctacgcaaggccgatgagattcgacagcccgactggcttgtcgtcagtaactcatgaacctgttcgcca
ttataatacatcctgataaacaaccgaccccagtcaatgacggcctcctgaccctctgccgtcgtacaagatggcacggg
cgttacaatctcgcctggcaagcactgccccggggaaaaaaatccctcttgcaagagacgtgccatattgttaaaatcgt
ggacggctccggccacgactccacattccacgcattgttcttcctccggtttacgtactctaaagaccagaaaatggtgt
ccatcctgagaaatgcctttgccaatctcttgtaaaccccgcgtcctgcgtagcgcggcaagcattcgcctgcgccccct
ggtgcctttaaacgaggcgtccacgggcatgttacccctttcgcggatatacacaacacccaattccccgtctctgcgcc
attcaaaacaggggtccgcgaggggcgtaactggtatacggaagcgggtgcgctcttcgtcttcccactctactccggga
aattttccactgttgacttgacatactatccaatccttgattgacgctttcccctcactggcaccggtagatattcttag
ttgtcgtgtccggctccactccgttatcgcagccaccacagcctgccgtgtaatatcgcctgcggctgcagaacccccgg
tcccggagggtccttctcccggtgactccgacctggatggttcatcgcaaggagccccggagccagatgttcccggtgac
ccttgtgacaaacaaggttttttgggtatcgccccaggcgccccaaaagggttcggtctttggcctgggtccattgtccc
gcaaccagactagctcgcgccgcaatgtccagtggtaagcacagctatgccggggagccaccggccatcagatatagaga
ggcgacaggctctctatatatcacggctaggtggctgacatattagtgggcctagccgcagaattgcctgggtagtcaaa
aaccagcgtttctcaaattaaccgaaactacatttttctattttaagtacgggatacaaagcagggtctgaggcaatctg
ccgccctccacccccacccaccatacccaaaaaagatatgtcagaaagagcactctacctattaactcgtggagaaacat
catacaaaatctgtacattatttttaatactttaatttgtgcaggtttcttcaccccacacctgctttttgtctggtaca
aaaaaccactgcagggtcccgcctatagccaactcctaagcgggttttttgctaaagcacttttttagactgtcccagaa
accacatagcttccttttcactcatttgaaaaacagccccgcccaactgcctggagaattttccaccccctctaccattt
cgcgcctttaccgctggtgcgaaatctagccatcctatcaccgcggatccgctggaccaatataccacgcccacttttcg
taatcagcaaccctctacgcctacacccctatgactgaatataacccccaacaaggctatgaaatcatgaatggtaactg
tctggacaccaatcttccgcggggtggcggcagtgcgacgcaagtatccacaataaatggtgcaataattggcgaaatgt
cgtgtctggtttatttggactacaagattacatccggttttataattcacatatatgatcaatgtagactatcccaaatg
gagcctataaaaattttaacagtcaagggtacattttggaaattttctgtagatgccggggatgcgccgaaaaataccgt
cccgcacgtcactgggttgacgctcagcggtgtctgtgggattgcggctgtggttgccaggtatcgcgcggtgttgaaca
gctgctgcggaactctggggctaaagcttcggaggatgcgttcatagcgggaatttggattaccaaaccaccagccttcc
acttgagtggcgtttctggagtatattccagacatcgagcaaaatattgggaatccgtggccaaggccttcaaaaactcg
gttcaaaatctccatttgctcgggtgaggggactgtaagacgcggtatgcgaagcagttctggtacgaaactctgacata
ggtgccccaacgtatccccaacaggccagctacataacattgcctcgcccgcgtcaccttcgcgtctcagagttccacga
aggttcccatacacaaagatttccacaacaaaagacacccgctgactatcagggggatcaaaaaacatctttgaaggtgg
cttttcgggaccggagtggctaacgggcgtacgccgcccgtgcggggacctggacctcgggcgccgcctatccgtggcct
gtctggttgaggagctcggttcctcctgcagctcagacaaaatgttacccaacccttcttcccacgtacatatatcctct
ccttgaaggttcgagagcgtaagagggagacccaaaggcggcggcactaaagattgttctggtccataaccccccactgc
atatctatctccagcatatgtactaacaagtggaactctgggcctttcgccactacccgggcacacacactcccgccgct
ccagctctgtcggtaaatgcgaaacctcggggttcacagcgggctccggtgcagaataaagcaccgtaggttggaaaacg
cgcggcccactgacaggtaggggcgtggatgctacagtggtagatggggtatcggaatccccagtgaggtcaataatctc
cacttcgagggcaccagaactagttgtcacgcgtctgtatccagtcgccatgttgtccccctggcagacgtacggtattc
cagacgaggatggctcctgtcgctctgccacctctggggtgggtggtgcgccggcggagggcgtggccgacgcgccaccc
tgcgtgtgggaaagaccctggtttggagcgcctccactagaccacggaatccaaagcggtgtgcgaacttccggcaccac
ggcgtgaccaactggtgggtgccaaacaggcgcgcgtatgggtcgcgtagctggcggttctgccaatggactccaattgt
aacatgatggtttcgcatacccgggcgcgggggcgctgggcggttgaggttcgaagggatacacccgctcactcgcagca
ccctgaggagcccggccttctgtagatgccccgcaagcgccttcggcaccggtttcccggcggggaagccacgcgctagc
acattggccgctttgggggagcaatccctgtggcgccagaggtgcaccctggctgaactcaccgacaaatgttcccgctt
gggcgtgcggcggaatccaactgggggcagcaggattcagctggctgctaggaatccccgtatatgtccaacggggggaa
aggggatcaaattggcccgtggttggcggatgcactttctccgggagaccagacgcgccctgaggccaccatcccgtgac
aggaagatctccccatggaaaacacgcaggtatccacggggacgtagatggcagcctagacccatcgcgcatgggagggg
ctagttgccccgtatcccccggcgtctgtgcgacgccggagacccctgacacagtaccggcaagccgtgtttcgtgctgc
ggcttgggcggcgccgtgcccggtaggcctgcaccagatgagtgagggtctgaagggccggtcagcgttgatggagcagg
cggatctccgggaacccgccacgtaaaggacgaggcctgcgtaacttgtcgcgtcccagaggaccccatacctgaggtag
atgcgccctcattcactggtatccacacggagcaggcagccttctgttcagtcgttatatcgccaacattgtaatagcgg
ttcgatttccgagggcgacccctcagccccgatggcgccttagggggagcaggtgctgcagcccctgcctcctcgtagct
ttgttctctaagtaaaaggcacgagagttaacgtggttagggtacctaaagtatttcccgccgacaccaacgcatcaaac
ctcacacccccttccccgagttacatacctagtgtcactgcgtcgcgtagccgtggtttgcattgggggggacaacagac
actgaataaatcgctgcagtttttcaggaccatacgcggccccatagcaatacgtacagtttttaaacggcgttcgcacc
aactgccatactacgtagctaccaccaaatgtgtcgctgtaccgtaaatcgttccgcacgacggccctcctggttccacg
caacagtctcccaaaacgtccatacaccgtctgtcccacgacaggcgatggtccgtagactctatcacactcctcatcaa
atgcatggtacaccgaataccagccaggcgggatatcgctgccggcaggcaggggcgcgggggctgcaaaaagaaggttg
ttcctatcaaaccaggaaaaatagggaaacttattgttttcaagggcatcaataatccataacgtggcccattctgagcc
accggctttaggcatggtccgacacagaaaccgatcggcgttcgtctttgaggcacagtcccgactgagccttatagtgc
cccccttcttgctatgaaaaaaacccacgaccgttacgcaaatttgaggagctactcacctaaaagtagctcctttgaca
aatgtcctggttttataccaattgttcacaatgacatattgtgctggcggaaacaggtgtcccgatgtatcctcggcaag
taagcaccattaccatgtgccatcatattgtgtggcacaaaaaaagcaacttttcacgcacgcagcataagacccgagcc
agtcgcgccctccatcgcgcctgcgaattttcccaccacccaatattgtggcagatctttcttatgtatatgtggttaca
aacaccacgccccttaagctgtcctctctcccaaggggactagattataacagtgacatacgaaaccgagacgctctcaa
atgctttctattttatttatcgattccgggttaacataagcacaggtagctataaaatccccatcctcttgacctggtaa
ccctggcttgaggtttcctctgttatcaaacaaacctgaccacaactgtacagagaaaagtgggtgaaatgtagtgttta
ttttatcctcacactttcacttaaccacagcccgtcaaaccacagggaccctgttggctgactattagtcatcacatgta
actgaacgcaatctgagcttgatgacgagggggaccatatcgaactgttctgccgacgttgggtcacctccgatgaacac
agttgtttttttaatgtgctcatgtccctgtatgcgatattgtgccacattaaaaacatccagaacagccctagatgaca
gtccgcagatcacaccaaacttctttggaggattatttccatgatataatacggtagacttgcacaaattcttaacataa
atgccagatcggagagaaactatcacaagacccgaagcaaacgagcgcagcacggccgccagcaggttaacgtctcctgg
ccctgtgttattgtcgtcaggtttgggcaacaaaactcttaaccctttgcgcgaatgcaagcaagagtggctaatgtctg
ccagtgggttctgggaacatagaataaacacctttcgttccacttccaaagacattgcagggcggccaaaataaaacact
tccacaccaagcctatcggttatcattactggcggccgtgccactctataatatgcggatctaagcttcctgtggcgaat
gcgcctcgtggtaggcctctcgtgtctccgtggcccatcatcccataaaaattcgccaacaactggccggcgtctggacg
ccggcggcagtccagcaccatcatcgacttcttcgtcacttatctccaacacatattcccctgctacattctgggcctcg
agtgccccagctaagtacacatcctctacacccgccccgacagccgaggcggcgattgagccctctgttaccacgccgct
tgcatccgtgtcgcctccgggctgtgatgttgcgataacatcctctgggatgccaagcagatcaaagaggtcttcatcgc
acatcgccctcattagcatgtccatctcctgtcccacgtggtacatcaatgcacatgcagattctttatcaagcagtgtg
aggtcatcttcaacgttgtctgtgtgcaccgttgtttcattggccggggggggctgcgagtcgctatgacgcgtcgaggg
tccttcgtctccagagccaggagagtcggcattggcatcatcaactggctgaaccccagacgcactatggcgcgtcgatg
gtccctcgtctccagagtcctcagattccgcgcccgtctgcgtgaccggcacatcgcaaaaggctgggtgatcctcctca
ctggaatccgagttttcacccacaaatggcctacagaaaaaaaaacaaatatgtcaaccggactagggtggccaaaccat
ttgccccacccctccccactctttccccaggggacacatcttaccttggtcttctccgatgcttctcgagccgtacactg
tgttgatacaaaatttcccatagtgatgacccactgtgtaggtgagtcctggcatgaacgcaccaccagcattcctttac
ctcggcacacaggaggcgccaccttctacaattaattccctgtacgacctcgtactcttcacctggcaagcgtctaaggc
gccgcgacgtggtacatattttcccaaaagccgtaatcggcgagcccagtaaatctctgggatgcaggcccttcgatagg
cattccctcttaaaatcaatgaaaaactgtaggctatccagaggaattacgtcattacgggcagccggagcaagaaatgt
tccagtagatctatctagccacttgaccaaaggatatttatcagagtccaaagcacctacaataaactcagaaatccagg
taagcctgcgtcccgccatgttgacctgtcagaatggtctgcctccgagcattaccccacctcaacagaagtaatctact
acgcaaaccacaacatgcttcctgcagctttaaccttcagtcacgggtcaaaaagcattgcctgtattagacacatgtgt
ttctcactatgaatcgtgttctccagcgctggcaagaacatctggggtgatgctgccccggaccagctttgaaacagggt
attgcatgcataatgaagcccacatgtttgtcttactttactaacctcattaccttgcattgcaggggacacccccttgc
cttggcagctgagtgaatcccaaccgcctaggaaaaaaataaccactcagactttattttgcagccacacggtggcgcta
acctttaatgatgtcccactcagtgagtttggccactcccaagcccacatgggcctactataacaggaaacatagaagtt
gcggatagagcctggtttctaacggcaatgatatttatagtgcaaaacggagggcggtaagacaaagggaggtacccgga
cagagtgacaagaagacttgtcaaaattttagtctctgtggtaaaatggggcaaggtaaatgtgcaaaatgactggatag
tgatcccagtcatattcaggcgacggccggcggcccagaaacagggacgcgtaccgggacccttcaggttctcgattatg
tcgctccacgtcaaaagcttgttggatctcgtggcggtgggacaggggcctacatttgcctattcttcttcgcgatgcat
ttccaacaaagtatgctgggtattccaataatcccttcagaaaaatgcccatgtttgtaccgatggccacaactcccatg
gaaaacctgtccagcgtctgttccaaagttcggtttgcgtccacactacagtgggccgttctgggaagtaagcatttata
cgggggtaccgtctgacatatgtgttcaggggaggcctctgggacttgggagcaaataacgatgccccccgttaaatcaa
agtgggtcttcaccttttctccgaaataatacacttccaccactaggggcacaagcttgtcacccactttgtaaatagcc
tgtttcttactcaggtatgctgccacggattgggtggcggttaagaccttgggcctcatgtcgcttccataccagtaaaa
tgtctggtcagctttctcttggtcctcgacgtcccggtcatcacgacacaacggtggaatacaatcaataaaatcatcca
cattgtcggaagcttggaaagatgaacccatgacagaggccccaggtgccgaactctcaaggggatgcgtggcgggaagt
actgagacactctccgtggacccctcctcacctccctccgactgcatcgggccctgagggctcgcagtttcacacagaag
ttcactcaggtcgcctaagtcaggaagctcctggcctgaacccatgacagaggccccaggtgccgaactctcaaggggat
gcgtggcgggaagtactgagacactctccgtggacccctcctcacctccctccgactgcatcgggccctgagggctcgca
gtttcacacagaagttcacccaggtcgcctaagtcaggaagctcctggccaacatctgacaagagatctaacaaacaccc
ctcaatgtgatccaccatcggtaggcaatcatccagcccactgacatgactggggacggggccttctggggaaaatgggg
tttgcgactgtccagcaggcggcgctaataagccttgtgtctcatgtggaaaaataacaggagaaggtaaaccccccgtt
ggcaaacatagatccgtcggggtgtgcacgtgtaatgggccctgcacctggctcgtggagggacgcggggaatccggagc
taataagctcgatgactgaccagatgacccaaaccccgacggttctggctcttcaaaaaacaaactgtgcatatccctcc
ctacaaaaccctgagcccccacccaaagttcgttttcgctgtcactcgattccgtatcttcgctctgtgaccgtgatgaa
acttcagctgcggaggatgttgtgggcgtggcgactgccgccgcctgtttcctggcggcctccctaaacaaaagttaatt
acacaaaggtaagtctgagtgacatctccaatttcccgtgatgcccgctgcacgtacatcccgccgcccacacaacccac
cgcccagtacatcaaccatcctacctctgggctttttttctaaggctccttctaagtgccttttctctgtgtttgtcatc
atggggatagatcccaaacaatgcttttagcatgtttttcatggctggttcctgcgtcaagtacacaagacatccttcac
atcccttgtatggcctaggtgtcataatccagcggttgagtttcatttttcccttatagatggtaaagggcctctcctgt
ctggctcgattggcggtccttaatagccgtccaaagcagcccaggccagtctcagtctccgggatttctggcagcccgtg
cctacgtcgctcctccaaaaatgcctcatagaagtcatcgaagccttctggcattctctcccgccggtttcgacccggca
cggtgaatattctcttttgttcatccaaccaccctaccccccagaagcgtccactgtctaaagcatctataataaagtcc
gtgagccattccgactccgtgtagcgaggcatctttttaggcaaaagccacgacacaaaacaccttttccgtgggcgact
ttctcgccacaactagctggaccccaaccccactggcacgtagactctgtgccatctaacaacaaaactcaatatatgca
gctcaacaccgccccccccccagccggttgtcgggctgcggaaacttgtggttagaactcactacggaaaagggaaccaa
tgcagttgaactactggcacacacccataacccgggacagcacccaggcactgtccaccctctaatacaagcggcctttg
gacgcgagggaggggtgtcatggtcaacaaaccaagaaaaacacatgtattattcaattagccaacaactttatttatta
ccgacaggagacatgagatacataaatttccaaccgtgcatagggccaataccatctgtggagcgttaagtgccctgtgg
agttttcgcctaattagctgaatctcgacccccattgcggccagcatgctcacgaggaataggcagcagaggcaggacct
aactaggagcatatccggacctgatccaagtatgtgcaccaaggtgagcaacactgccgccaaaggcaggagaacaaata
gcgctcgtcgggaggcgacggatacgcccacgcatgacagtaacccaacataaaatagcgtcatatacttatccaggcca
atcaggaccggagtcagcaggccgatcgaggccgtcgatatcagggtggccagcagtaaggtcacaaacacgacaacctc
gcgcctacagtaggcccaggcctggaacactgaataggtgatgtacttcccgggcatgatgaatatggccctcctccttt
gcattccggccctgatgtacacatgctgttccaggtgcctaaatgccaaaagtcccccgaccaagaagacaatgaagggc
agccagaaaacgccggacacaaagaccttcttaaacaacagaaggtagtacaccataaatgctccgcagaagcccagctc
atagtacctgtgtactattggcggcgcctgatacaccgccgttgcggtggctagcggataaggtaacagcagtaaacagt
taagtacgcacagacccggtatgaagggcacacgagaaaatgtaaacccagaaaaggccgcgcaaactacagcagcaaac
actgctgacgcgcagatccattccagcctccggtccagctgtttttgcgccgcagggcacagacacatgcatatcagggc
caagtgcgtgactggcagcgaccagaaaaacacggccgtgatctctgtggtaaagagtgtgaacgagtacagggccttga
agataaaacaccacagaaagggggtcgccgccaacgtcccgctcagataactgaagagcgacagagcgcgctcactgtcc
aggcggcacatggtgtcaaatcagggggttaaatgtggttttgggcaccttcccacgatccctggactggctcgagtctg
agcgcctcttgtgaggcctctttgtgctgtccttagttggcgccgctggggggcagctggtgacagaggcagcgtcctca
gaggcgtcctccagcggcccaaagggaccaactggtgtgagagggggagaatccggagactccaattccggctgcctcct
ggagtccggtatagaatcgggaaccttttgcgaagactcgcctccctcggcagacacagatcggtttacctctaaaagta
ggacacttaactttacgtcacctgattggcagccagtgggcacaccttccacttctaatatttcgttggagtgccaaatc
agcccgggggtaaaccaacccgggactttacacagtctcagggcggcgattaaggactccaggctaacccggctcagggc
gtcggtgtgcaccacgcccacatccaccgacttcttccccttcagaccatcccagccagaaacgggtttggtttctggct
tgaaatcaatgatcttgctcacgccaccaagagaaaatgtcacgatcgacagcgtctcgctgacagacacagtcaccgtt
tggtcctcttttgttttttgctgccttagccacttaagtaggaatgcacccgttttgccacagaggagaagcctggtggt
cctaccaccggcttccatccgatcgtggaaaggtaggatacccttttggtccaccacgcttttgtgcacggtggaggtga
ggttgtccccgtaggaaatggtggtcctgacgaactgcggttgggcccccgtatcgcatgcctccccctttcgataaaag
gctatgccagcgtcgagtacattcgcaccgaatagctcacgcgtgtgcgtgaagccgctaccgacggacgtattcctgaa
gctgaagctaacgtctccactgccttccgtgtgtcccaccaggggcgtaagggcattctttattcttaaccccagaacgc
cagctgtccccacgctggacagcacactgagggttggcgtgcaagccgatccgtgcacttgcactactccggttttagtg
gcactcttaatgtgttcattgaccctcctgattttagacaggagggtcacgtccaccctgaccccatagtgaaaatccac
aggcatgattgcggccgtagacgcacagagaaatcacaggaaagctgcgcgcacactgggtgttctggagacgatagact
gccttaaatagaacttttaggggaggtggaagtgtgcgacatggacaggttaaccttcacaaatcgtcagtcacacacgt
ggtgtaatcagaattgtctcgctcaaaaaaattcacagccttgaaactgccggtgtatgagagggggcacgcttctggcg
gaggcgtgccaaatatgggaggaacgaaaatatcacgcagaatcctgtcagcggtggcttccaggaacctccggatgtcc
accacgttaacaagcgtcaccccggccgccttggcctggataaaccgaatctcaatattcactgcctccctgaacagcgc
ctggacctctgcgtgactgggtttttcctgtatctccaccatagtgttgtacaacatactggcggccttggtgtgcagca
gctcgtccctggaaatgtaatcgttggcaaggcacaccccgggcatgatgcctcgcaccctgcacaaactgatagagtag
aaggagctaataaagtatatcccctccacaatcaaaaacatcagaatcttctgagctttggtggtcgccttacgcaccct
ggagtgaagccactccagcttctcgcaaagggcggggtccaaaatgatcttggcagcatatgctagaagttcgcctcgac
tgttgttgaaaaatatcttcaagatattggcatacacgacaccgtggatattctccatggcaacctgttcggcataatag
tgggccacgtcgtggctgttaaaatttgtgacaaggtcctcaatgttaaagttaactaggcgttcggccattcccaaaaa
cgtaaacaaaaatctataaaagtccttgtcggcatcgctgagctggtgcacgtgggaaacatcaaggtgcaggggtatct
ggctaggaaaccatcggttctgccaagtctcgcgcgttagcgccaaaaatccgtcgtgatcgcttgtatacagaaatcga
tcaactgaatccattggcctcacccggcttgcagagacctacctactgacagaccaggcactcggggtctgccgcgcagg
actcctcctccgggtttttaggtccgggtaaccacgccccatcttgtttcatcccagagtgaggcggtgaccctggatct
gccaggcactgaagagccgtcagactagattgcttctgaaccctacagtagtacatgagggtttttagaccaagcctgta
tccatgtagcagcaggtccctaagatagctcgcattcctgactctgtcctccttgaggaagaagctcatggactggctct
ggtctacaaacggcgccctggcacgagccctatccagtagcttaaatggacagtaatcaaaggctgttaggaatacccta
tatctttccctgtgatgcttggggaacgtggaaacgtccccaccatactgtctaaccacccgaaggtcgtcggggagaac
cttcttaaaaaaagtcacattgggcctcaacacctcttctttattggtgaccttggaagatatattagcaaaaaaggggt
acacggactcggcatagccagttacttgcgaggtcccagccgtcggcatcaccgccagaaactgagaattgaatatgcca
tgctcggcaatgctctttcccaacgcgtcccagcgatggcgtggtacaaacgaagcatcctccccctcccatgtttgcca
atgaaacctgcccttggcgaagttactgacctcccagccatgaaatgggacaccctggccctccaaaacaaggttgtgac
tagtctccaccgcggtgtagtacatagactggaatatattcttgtctaactcagcgctctcagcatcgaggtacccgtac
cccaattccgcaaacacatccgccaacccctgaacaccaatccccatagacctctccttttgacctcgctcgacccccgg
tgttggatgggaaccacccagaatgcaggcgttgatgacgaggactgccacccttactgcgtcgcccaaggcctcaaaac
aaaaaaacggcctgttggcgtccgtggtgccaaccctcgcgctttcaacagttctcagacactttggaaggcagatattt
gccaggttgcacaccgaagtgtttcttcctggcagttggactatctctgcacacaagtttgagcagttaatggccatgcc
ctgagtgtcggtccagtggtgttcattgagcgcttcttttaaaagcacgtacggtgagcctgtctttatgatggtgtgga
taagagtgaacatcatagacttcaacggcatgcaactaacgtactttccagcccgcaccaggcgctcgtattcgttatcg
aacgcagcaccgtatagcttaatcaaattgggggcggtggctggatcgaacaaataccataacttggatgggtccttttc
atacatcctgaaaaacaatgttgggatgcacacgccctgaaagagactgtgacatctgtcgggattctccggtagtttgg
cgttcaaaaaatcacagatttgactgtgccagagttccatgtatgcgctcgcgccaacgggcctgatgttattgtcattg
aaataatgaacctgggcatccaccagtttgaggcaactggctatgttcttttggtgggagaatgacgtaacatccagacc
cacgcctgacttactggccagcaacggactcatatcgtggtacagggcgtccaaagtacccgactcattcatcatggagg
gctgcagaataaaacagctggcgagttgtccgccttcgactccagctgagcgcagtattggcgtggcgcagcacacgtgc
tgcgcagcgaggtagccaaaaacgtactccactatagccatctcagatacagacttagcgtcctcaataaggtcccgcgc
caaccaatacaggcattcatgctctaagcactgacaggcaacaaacacggaaaccctcataaacatttgcgccacgcttt
catagacaggctctgtccccatggtccttaggacgtaagtatcatacaacctcacggccgataggtagccacagttaagt
gtgtcctcgtaagctttggaccgtctgtaggcgcacaacatatcttccaaggcatcaatgttcttttgaataaacgattc
cacccgatgtcccaacacgcctcgaaaaatcccaagatactgcttgagagtcgctgggcacctagcctccataatttggt
gccacagccgccccgccatggcattggcccgcacgtcccacccgaccctaacctttagaaagtctatgagagattgggca
cacatatcaaaatccgacaattgtcccgcagacacctgagacccgcgtcgctctggtgggacagctcccaagtgaacctg
acaaaatgtccggacagacatgaccttacagaaacacagtccaggggccacacgcggcctcaaagttcgcaaacaccagt
acaggcaaggacgtgcccttcacgttcagactttggtgcaccggatgagaatcaaagggaactgtgcccagcgtacaaac
cgccccaaaaacaagccgatttatatacagctcgtgcctcagctgaatatacttggtccggattacatccgtaaagtgat
cctttatcatggccacaacctccgcaaagcccttcccagactggaaaaacgtcagcgccatagatggtctctggttcaca
cggagataaaccaacgaggcataaatagtaacgtttaggcctgccggttcccggcgctggaccatgggacatgactcatc
caaatcaactagcatatcacaagggagggtcaagcctacgtgtgcacggggctcgtcccgggccaacccaactcccttca
tggcggaggtgaccttggtcacgaaggtactgtggacactctggaccattggacctactggggtaaggagggtatgaaac
tccccagtgtccatgagttcactcaagttagggatgaaatccgccaggccggatccacttccgtaccacacaccggccac
tttgtgagtctgtggcgcttttgccgcttccattccagagagcataaacagggacgtgggtgttagcagcatatccatag
acgagccgttgtcctcctgcttgaatgaaaataaaaaggttcccagaggctcctggggactaaaggtctgtgaatacacg
aggaaatctccataggtcggctgcctaaacggcgcctgccgcaaggcctcatgcagcgagccaaccgtgggtcgtgtgga
cgccgcatatttagagagtaaatcccgcacccccctggcaaactccggtcctctagtgagggatacccggtgagttggtg
gaggtaaaagacccaacacttgcctacccaggcgagccgcattttcagcctgcaccttcatatccacgccggcaatggac
ggcacagacgctcttgaaaagcttaccaaaggcctgagtgggggaggcgggagccttcaccagacaaagctgttgatgga
atttcaactccgaggactgccggtgcctgccctcttaaacagcagcacaacagagcagtttttaaatactgttgcccaac
tgccgacggacctatcaaaatttatacgcgactatcgcgtgttcgcactggttcgcgcggcgtattttttagaaccccct
tctagcatcgacccccttgaggcagcgcgcgctcttggacgcctggttgatatattatcatcacaaccaccgcagaacac
cgcaccggcgcagccacccacctccgacgacaccctgaataactgtacattgctcaaactactagcccactacgcggatc
agatagcaggtttcaaaacccccgctctccctcccgtgccacctggaatcatcggcctgttcacatgcgtggaacagatg
taccacgcatgttttcagaaatactgggcagctgcactacccccaatgtggatactgacatacgaccctcccacttctcc
gttacaggactggcttatagtcgcctatggtaacaaggaaggactgctactcccctctggcataccctcggaggaggtgt
tagccaaaacattagtaacagaacaccacgagttgttcgtatcgcggtcgaattcgaccgagaccgccgtcaccatgccc
gtatccaaagaacgcgccctcgccatctaccgggtgttcgccaagggtgaggtggtggcggaaaatactcccattcttgc
cttcaccgacgtggaactatccacactcaaaccccactatctgttcatctatgattttatcatagaggcattatgcaaga
gctacacatactcatgcacgcaggcccgcctggaatcctttttgagccgaggtatagacttcatgactgacctaggtcag
tacctagataccgctactagcggcaagcagcagctgacgcacagccaaataaaggaaatcaaatacaggctgctaagctg
cggtctctcggcttccgcgtgtgatgttttcagaactgtgatcatgaccctcccatatcgaccgacccccaacctcgcta
acctgtccacgtttatggggatggttcaccaactgaccatgttcggacactatttctaccggtgcctgggcagctacagt
cccaccggcttggccttcacagaattgcaaaagatactgacacgcgccagcgcggagcaaacggaacgtaacccgtggag
acatccgggtatctcggacattccactgcgttggaaaatatcgcgtgctctagcattcttcgtcactccggcccccataa
acactttgcagcgcgtgtacgccgcgctgccctcgcaactcatgcgggccatcttcgagatctcggtcaagaccacatgg
ggaggcgccgtaccggcaaacctggcgcgcgacattgacacaggaccgaacacacaacatatctcctccacaccaccgcc
caccctcaaggatgttgagacatactgtcaaggtctgcgggtgggagacacggagtacgatgaggacattgtgagaagcc
cgctctttgcagacgcgtttaccaagagtcacttgttgcctatactgcgcgaggttctggaaaaccgcctgcagaaaaac
agagctctgtttcagataagatggctgataatatttgctgccgaggcggcaaccgggctcatccctgccaggcgcccgct
agccagagcctacttccacatcatggacattctggaggagagacattcccaagacgccctatacaaccttttggactgta
tccaggagctcttcacccacatcaggcaggctgttccagacgcacagtgtccgcacgcctttctacagtccctgttcgtc
tttcaattccgccctttcgtactcaaacaccagcagggtgtaaccttgtttctagatggcttgcagacatccctcccccc
ggtgataagtctggccaaccttggagacaagctgtgtcgtctcgagttcgagtacgacagcgagggcgacttcgtgcgcg
tgccagttgcaccgccagaacaaccaccgcacgtacatctgtcgcatttcaagaagacaatacagaccatcgaacaggcc
accagggaggccaccgtagccatgacaacaatcgcaaagccaatataccccgcctacatccggttactgcagcggctaga
atatcttaacagactcaaccaccacattctcaggattcccttcccacaggacgccctttctgaactccaggaaacctacc
tggcggcgtttgcacggttgacaaaattggcagcggacgcagcaaacacttgtagctactccctcaccaagtactttgga
gttttattccaacaccagctggtccccacggccatcgttaaaaaactgctacatttcgacgaggctaaagataccacaga
agcctttttacagagcctggcacaacccgtagtgcagggacaacggcagggggcggctggcgggtcgggtgtcctgacgc
agaaagaacttgagctcttgaacaaaataaacccacagtttacagacgctcaggctaacattcctccatctattaaacgt
tcatattcaaataaatatgacgtccctgaggtctcagtcgactgggaaacgtactcccggtctgccttcgaggcaccgga
cgacgaactccgttttgtcccactgacgctggcaggcctccggaaactgtttgtcgaatagaggccatggcagcccagcc
tctgtacatggagggaatggcctccacccaccaagctaactgtatattcggagaacatgctggatcccagtgcctcagca
actgcgtcatgtacctggcgtccagctattataacagcgaaacccccctcgtcgacagagccagcctggacgatgtactt
gaacagggcatgaggctggacctcctcctacgaaaatctggcatgctgggatttagacaatatgcccaacttcatcacat
ccccggattcctccgcacagacgactgggccaccaagatcttccagtctccagagttttatgggctcatcggacaggacg
cggccatccgcgagccattcatcgagtccttgaggtcggttttgagtcgaaactacgcgggcacggtacagtacctgatc
attatctgccagtccaaagccggagcaatcgtcgtcaaggacaaaacgtattacatgtttgacccccactgcataccaaa
catccccaacagtcctgcacacgtcataaagactaacgacgttggcgttttattaccgtacatagccacacatgacactg
aatacaccgggtgcttcctttactttatcccacatgactacatcagcccagagcactacatcgcaaaccactaccgcacc
attgtgttcgaagaactccacgggcccagaatggatatctcccgcggggtggaatcatgctccatcaccgaaatcacgtc
cccttctgtatcccccgcgcctagtgaggcaccattgcgcagggactccacccaatcacaagacgaaacgcgcccgcgca
gacctcgcgtcgtcattcctccttacgatccgacagaccgcccacgaccgcctcaccaagaccgcccgccagagcaggca
gcgggatacggtggaaacaaaggacgcggcggtaacaaaggacgcggcggaaagacgggacgtggcggaaatgaaggacg
cggtggccaccagccaccagacgagcaccagcccccacacatcaccgcggaacacatggaccagtccgacggacaaggcg
ccgatggagacatggatagtacacccgcaaatggtgagacatccgttacggaaaccccgggccccgaacccaatccccca
gcacggcctgacagagagccaccgcccactcccccggcgaccccaggcgccacagcgctgctctctgacctaactgccac
aagagggcagaaacgcaaattttcctcgcttaaagaatcttatcccatcgacagcccaccctctgacgacgatgatgtgt
cccagccctcccaacaaacggctccggatactgaagatatttggattgacgacccactcacacccttgtacccactaacg
gatacaccatctttcgacataacggcggacgtcacacccgacaacacccaccccgagaaagcagcggacggggactttac
caacaagaccacaagcacggatgcggacaggtatgccagcgccagtcaggaatcgctgggcaccctggtctcgccatacg
attttacaaacttggatacactgctggcagagctgggccggttgggaacggcacagcctatccctgtaatcgtggacaga
ctgacatcgcgaccttttcgagaagccagcgctctacaggctatggataggatactaacacacgtggtcctagaatacgg
tctggtttcgggttacagcacagctgccccatccaaatgcacccacgtcctccagtttttcattttgtggggcgaaaaac
tcggcataccaacggaggacgcaaagacgctcctggaaagcgcactggagatccccgcaatgtgcgagatcgtccaacag
ggccggttgaaggagcccacgttctcccgccacattataagcaagctaaacccctgcttggaatccctacacgccactag
tcgtcaggacttcaagtccctgatacaggcattcaacgccgaagggattaggatcgcctcgcgtgagagggagacgtcca
tggccgaactgatagaaacgataaccgcccgccttaaaccaaattttaacattgtctgtgcccgccaggacgcacaaacc
attcaagacggcgtcggtctcctcagggccgaggttaacaagagaaacgcacagatagcccaggaggctgcgtattttga
gaatataatcacggccctctccacattccaaccacctccccaatcgcaacagacgttcgaagtgctgccggacctcaaac
tgcgcacgctcgtggagcacctgaccctggttgaggcgcaggtgacaacgcaaacggtggaaagtctacaggcataccta
cagagcgctgccactgctgagcatcaccttaccaacgtgcccaacgtccacagtatactgtctaacatatccaacactct
aaaagttatagattatgtaattccaaaatttataataaacaccgatacactggccccatataaacagcagttttcatatc
tggggggtgaactggcatctatgttctcccttgactggcctcacgcacctgcagaggcggtagagccactacccgtgctg
acttctctgcgaggtaaaatcgcagaggcgctgacgcgtcaagaaaacaaaaacgctgtagatcaaattctaaccgacgc
cgaaggcctccttaagaacattaccgatccaaacggcgcacacttccacgcccaggccgtatcaattccagtgttagaaa
actacgtacataacgcgggggtccttctcaagggcgaaaagagcgagaggttctcccggctgaagaccgccatccaaaac
ctggtatcctccgaatcatttatcaccgtgaccctacacagtacaaaccttggaaacctagttaccaacgtaccaaaact
tggtgaggcgttcaccgggggcccgcacctcctgacaagcccgtccgtgagacagtccctttccaccctgtgcacaaccc
tgctgcgagatgccctggacgccctggaaaaaaaggatccggcccttcttggtgaggggaccacgttggcgctggagaca
ctcctaggatacgggtcggtgcaggactacaaggagacggtacagataatatccagccttgtgggcatccaaaaattagt
cagggaccagggcgcggacaagtgggccactgccgtgacaaggctaactgacctcaaatcaactctggccacgaccgcca
tcgagacggctacgaaacggaaactatacagattgatccaaagggacctcaaagaggctcaaaaacacgagaccaatcgg
gccatggaggaatggaagcagaaagtactggctcttgacaatgcgtctccggaacgtgtcgccaccctcctgcaacaggc
tcccaccgcgaaggctagagagtttgcagagaagcacttcaaaatactactccccgtacccgcggacgcccccgtccaag
cgtctccaacgccgatggaatacagcgccagccccctcccggacccaaaggatatagacagagctacatccatccacggg
gaacaggcgtggaagaagatacagcaggcgttcaaggatttcaacttcgccgtcctgcggcccgctgactgggatgccct
ggcagcggagtaccaacgccgtggttcgccccttccggcggccgtgggtccagcgctctcagggttcctggagacgatcc
tagggacgctgaacgacatctacatggataagctccgctcctttctgcccgacgcgcagccttttcaggcgccgcccttc
gactggctaacgccgtatcaggaccaagtcagctttttcttgcgcaccatagggctgccgctggtgcgagcgctggccga
caagatcagcgtgcaggcactgaggcttagccacgcgctccagtccggcgatttgcagcaggccacggtgggcacgcccc
tggagctccctgccacagagtacgcgcgcatcgcctccaacatgaagtccgtgttcaacgaccacggacttcaggtgcga
tcagaggtcgcggattatgtggaggcccaacgagccgacgcacacacgccacacgtcccacgtccaaagatacaggcacc
aaagactctgattccacatccggacgcaatcgtcgcggacggactacccgcctttcttaagacgtccctactgcagcaag
aggccaaacttctggcgctacagcgggcggacttcgagtcgctcgagagcgacatgcgcgccgcagaggcccagagaaaa
gcatcgcgcgaggaaacccagcgcaaaatggcacacgccatcactcagctcttacagcaggcacccagtgcgatctcggg
gcgcccgctatccttacaggacccggtgggcttcctcgagggcatcatatacgacaaggtcctggagcgcgaatcctacg
agacgggtctcgagggactgtcctggctcgagcagaccatcaagtccatcaccgtatacgctcccgtagaggagaagcaa
agaatgcacgtgctgctggacgaggtgaaaaagcagcgagcaaacactgagaccgctctcgagctagaggccgcggctac
gcacggcgacgacgctagactcctgcagcgagcggtcgatgagctgtcaccgttgcgcgttaagggggggaaggccgcgg
tggaatcctggcggcagaaaatccaaaccctgaaatccctggtacaggaagcggagcaggccggcctcctgttggccacc
atagacacggtggccggccaggcccaggagaccatatcaccatccacactccagggactgtaccaacagggacaggaggc
catggcggccattaagcggtttagggactcgccccagctagctggcctgcaggaaaagctggccgagctacagcagtacg
tcaagtacaagaagcagtatctggaacactttgaggccacccaaagcgtagtgtttacagcctttccgctcacacaggag
gttacgatcccagccctgcattacgcgggacctttcgacaacttggagcggctctcacgatacctacacatcggccagac
gcagccggctccgggacagtggctcctgacacttcccacattcgaccccacgcgcccggcctgcgtcccagccggcggcc
acgaacccccgttgcacagacaggtggtgttctccagctttttggaggcccagatccgattagcgttgtccgtagcgggc
cccgtgcctggacggggtctgcccggaacaccgcagatccgaaggggcgtggaggctgccgcttgtttcctccaccagtg
ggacgagatatctcgcctccttccagaggtactggacacctttttccacaacgcgccccttcccgcagagtcttcctcca
atgctttcctggccatgtgcgtattgacgcaccttgtctacctagctgggcgcgccgtcttgggcccacgggagccggag
cacgccgccccggacgcgtacccaagggaggtggcgctggccccgcgcgacctgacctaccttctactggccatgtggcc
atcttggatctcggcaattttgaaacagccttcgcacgcggaggcggcgcacgcatgtcttgtcacgctgccaacaatgc
tcaaggctgtgccgtacctcacgctggaagcctcagctggaccactgccggcggacatgcgccacttcgccacgccagaa
gcgcgtctgtttttccccgcgcgatggcaccacgtcaacgtgcaggagaaactgtggctgcgtaatgattttatgtcgct
gtgtcaccgttccccggggcgcgcgcgcatagccgtcttggtgtgggccgtcacttgcctagatcctgaggtaataaggc
agctgtggtccaccttgcggccccttactgcggatgaatccgacacggcttctggactgctgcgggtgctagtagaaatg
gagtttggtccgccgcccaagacgccgcggcgggaggcggtggcgcccggcgcaacactgccaccgtacccctacggcct
tgccaccggcgagcgcctggtcggccaggcgcaggaacgctctggcggcgctggcaagatgccggtgtccgggtttgaga
tagttttaggcgcactgctgttccgcgcccccctacgcattttcagcaccgcatcaacccacaggatctcagatttcgag
ggcggtttccagatactgactcctctcctggactgttgcccagatcgcgagccattcgcctccctggccgccgcaccacg
aaggacggtgccactgggagacccgtgcgccaacattcacacccccgaagagatacagatctttgcgcgtcaagccgcct
ggcttcaatataccttcgcaaattaccagatccccagcaccgacaacccgataccgatcgttgtgctaaacgctaacaat
aaccttgaaaacagctacatccctcgcgatcgcaaagcggacccgctacgaccattctatgtagtccctctgaagccgca
gggtagatggcctgaaataatgaccacagcaacaaccccctgccgcctaccgacatcgccagaagaggcgggatcacagt
tcgccagactccttcagagccaggtgagcgccacatggtctgacatcttctccagggttcccgagcgcctcgctcccaat
gcgactcagaagagttcccagacaatgtcagaaatccacgaggtcgccgccacgccgccactcacaatcaccccaaataa
accgaccggaacccctcacgtctccccggaggctgatccaataacagaacgcaaacgcggacagcagccgaagattgtcg
cggacaacatgcctagtcgtattctcccgtcgctaccgaccccgaaacccagagagcctagaatcacgctaccccacgca
ctgcccgttatatcacccccagcacatcgcccgtcgcctataccgcatctgccagcaccgcaggtaacggagcccaaagg
ggttctccaaagcaaacgtggaactctcgtgctgcggcccgccgcggtcattgacccacggaagcccgtctcggcaccga
tcacgcgatatgagaggacggcgctccagcccccccggactgagggcgaaggccggcgccctcccgacacgcaacccgtc
actttaacctttcgtctcccacctaccgcacccactcccgcaactgcagccctagaaaccaaaacaactcccccatccac
gcccccacacgccatagacattagcccaccacagacacctcccatgtccacctcacctcacgcgagagacacaagccccc
ccgcagaaaagcgggccgcacccgtcattcgagtaatggcgcccacgcaaccgtcgggagaggcaagagtcaagcgagtg
gagatcgaacagggcctttccacacgcaatgaagcccctccccttgaacgctcgaatcacgccgtgcccgccgttacccc
aaggcgcaccgtagcccgcgaaatcaggatcccgccggagataaaggcgggttgggacactgcaccggacattcctctgc
cccacagctccccggagtcatccccaccgacttccccccagcctatccgcgtggatgataaatcgcctcttcccaacctc
gtagagagatacgcgcggggtttcctggacacgccctctgtagaggtgatgtccctggaaaatcaggacatcgccgtgga
ccccggactgctaacccgccggattccatccgtggtgcccatgccccatccaattatgtggtcacccatagtacccatca
gtttacaaaacacagacatagacactgcaaagataacactgattagttttattagacgcatcaaacaaaaagtggccgcc
ctatcggcgtccctggcggagacggttgacagaataaagaagtggtacttgtgactccacggttgtccaatcgttgccta
tttctttttgccagaggggggtttcctcgcgtcggccaccgcgggggcggccgtttccgtcgtggatgagagggttgtga
gaatgtctgacgccggcgacaatgaatggggaccagaggacagggtggttatactgcttcccgagacccccagtgagtcc
tggcccccgggcgtggtgccggatgcagggcctggcctcgaaggcacggtgaacgtccccgcgtcgtaagccgacgccgc
ggaaactcggtcagcgcgctcgcgcggtttctgatccctaagggtctgcagatgatcccgcctttgaattccacccatcc
tcctcagataggcctcataataatgatgggcaattaagaacacgagatagtgtctcttttgcacgaggtattcggcctgc
gacatatttccctgatccagggtattcatgcgagccaccaggggatggtgagcgtagtcatgatccagtcgctcctggat
cacggggtctctcaccttaaagttggacatcttccacacaggcgggcgaaatagcctcaggaggaacacttcccgcaaca
gaactccagcagctgtgaggtgagctgaagcagtccgcgcacgtcacggtgctttaatagggcagcctcgcagtcgggcg
tcccaaggcaaggcactacaaaactgacagtttgatctaggtctcgaatggcaagggccgcgttgttagctagaacagcc
ctgattacgacgcgtgctagggtcccgcgtccggtaatatcgcacaggggatacaccctcatatgttcgctgccacagta
agaacagtagatcctccccgtggtcgcacagatggtgaactgcttctctttcctgtccctgctgaaaaacacgttggtgg
gaggaaaattgacagtatgaaacttgcccctgccaaagttaagacagtgtccacactccatgcacacaaccgcccgagcg
caacgcgcccgcttggcaagggccgcgcgggccacgcgagaacagatgacgggtatggacacgcagggggagagaacatt
gtatgccagaagcctcctgccaaggttccgcacgagaccaggtccctcctgctcgcaggcgggcagcactacgtggcggg
acttaataaggctcaaaaaacacagtgacccaagcatggcgtcgaacgggttaccgcagggaaccgtaggggcgacgcgc
tccaaggcctcccggaggccggtatctgccgcccctatcccgagcccgttaccgtcttcggtcgcagccacaccgcgacg
ggtgggcgagggcacctccaggaggggacgacgcggcaacggcccatgccacttcttccttagccagggtagcgacggtg
ggggcttcgaacagcaggtcactaacggaaagcgagagcaaagcgccaacagcttgcagagttgggcacaggccttggaa
aatggaagcgacaggtattttgcccatacgtggcgcggtatcgccctagcatggtcggcggcctgggcacgggacagcgt
caccacaacccatacgtgggcgccaagcagctgctgcgccgcacaaatctgcgcctgtttggcgacggtgtctgagccag
cgcgcaacacggcgatcgcctgcgccagcgacgggcggtccaacaggtgcctggcccaggagggcatgtttccctggaaa
ccccgctccccgaatatgacaaaagccacatattcctccactggcacgccattctcgccctcgaacacgcggtgggccgt
cagctgggcctcatccaaaccaaaccaagacacaagaaagcgatcccagcgctgatccagggccatgaccttctcaccag
cgcgaccgcacggcctaagctccactgaaaggcgcccagaatccgcaccgtcctacccccctggcccgcccaatataccg
ctgtgacgtctgatgtacaggcccgcgcgtcgcggccgttggtgggaaaaccggcaccaccctgtgcggccgaatccgcc
acgggggctgccagacagtacactgtctccagcagcgacttcagtctcttgtgacttttgggcgtcaccaccaaaaattg
caaaacctgcctgtagtccgtgaagtaggtacggcatattaccatggagttgtacacgcccaggttctttgagaacacca
ggctcgccttgaactttgtaaagtcatcctgccccagcacgacagacgtatttttggcaaggtatacgtccgactccacg
ggaaggacgtgcccaaactgggacacggcgtcgcttggtcggcacagaaagcacttcagggttgtggaaaggccattatt
cgatataacaaagcagggagagaacgggtagtgcatctcctccaggaggtgcgcccaaaacttatacacaaactctaagt
ggtacacgcaaccgtgctgcattctaaccgtacatatggcggtagcaccgcccttagcataaactggggccccgtcgatg
caccgttccaaatccagggactgaccagactgtcccaagtatgaggataccacccgacacagttcgtccactacacgctt
accaacgacactcatggcgacagcggggtggggctggcaaggcccccaaagcgcgacacccgcagtcaatcagggccgtg
cccgcgcctcggagaatacggcgtccgtgctcacgatcttgcgcaggacctgccttaccgtgtccaccttgctctccaac
accagagtatgatcgcaggctgcaggctgtgcccgctggacgagaaaggtttttaaatactgacagtagttgatggcgtt
caatctacaatagatcgtgggaaataaaatttgcatgtcacgaggcagaagctggtcagacgcgtactccatgttgggtt
ccacggggaggggaacacacgccccaagacacgacggcgcacatagggagcggagcaaacaattgattcaaatatttgac
tccgcagcgagccggtttgcagagtggtcacctgccctgctccacacccacccccgcgtctcttccaactctcaactcac
gatccagggaaaccaccgtccagtggccatgtttgttccctggcaactcggtacaattacccgtcaccgagatgagctcc
aaaaactactggcagcctccctgctcccggagcacccggaggagagcctcggtaaccccataatgacacagattcaccag
tcgctccaaccatcttccccctgcagggtctgtcagctcctattttctctggtccgcgattcgtccacccccatgggttt
cttcgaggactatgcctgcctctgcttcttctgtctatacgccccacactgctggacctcgaccatggcggcagcggcag
acctgtgcgagatcatgcatctgcactttccagaagaggaggcgacatacgggctattcggaccgggtcgccttatgggt
atcgacttgcagctgcacttctttgttcaaaagtgctttaagaccaccgccgccgaaaaaatactgggaatatccaacct
gcaatttttaaaatcagaattcatccggggcatgctcacaggcaccatcacctgcaacttctgcttcaaaacgtcctggc
ccaggacagacaaggaggaggccaccggccccaccccatgctgccagattacagacaccaccaccgcacccgcgagcggc
ataccggaactagcccgggccacattctgcggcgcaagtcgccccacaaagcccagcctacttcccgcgctaatagatat
ctggtccacgagctcagagctccttgacgagccgcgccctcgactgatcgcaagcgacatgagtgaactcaaatccgtgg
tcgcatcccacgatccgttcttctctcccccgcttcaggcagacacctcacagggtccatgtctgatgcacccaaccctg
gggctacgatacaaaaacgggactgcatccgtctgcctcctctgcgagtgccttgcggcacacccagaggcacccaaggc
gctgcagacccttcagtgcgaggtaatgggccatatagaaaacaacgtaaagctggtagacagaattgcctttgtgttgg
acaacccattcgccatgccatatgtctcagatccgctacttagagagctgatccggggctgtaccccacaggaaattcac
aagcacctgttctgcgacccgctgtgcgccctcaatgctaaggtggtgtcagaggacgtactattccgcctgcccaggga
gcaggagtataaaaagctcagggcatccgcggccgccggacagctcctcgatgccaacaccctgttcgactgcgaggtcg
tgcagactttggtctttctctttaagggtctccaaaacgccagggtggggaaaaccacctcactagacattattcgggag
ctaaccgcacaactaaaaagacaccgcctagacctggcccacccctcacagacgtcacacttgtacgcttgagctggtcc
cgggccttcgcaccccatccaccgatgccgaaatcagtgtccagccacatcagcttggcgacctcaaccggtcgcagtgg
accgcgagacatcagaagatgcttgtcatcccgcctgcggtcggtcccgcccggggcgcgaagcgccagcgtcagcagca
agcacagaaacggccttcgcaagtttatctcagacaaggtattttttagcatcctatcgcacagacacgagctaggagtg
gactttctccgtgagatggagaccccgatatgcacctccaaaacagtaatgctgcccctagacctgtctaccgtcgcacc
cggccgctgcgtctccctctctccgtttggacactcctcaaacatggggttccagtgcgctctgtgcccatccacagaaa
atcccaccgttgcccaaggctcccggcctcagacaatggtgggcgatgcgctcaaaaaaaataacgagctatgctcggta
gcgctggccttttatcaccacgcagacaaagtgatccaacacaagacgttttacctatcactcctcagtcactccatgga
tgtggttcggcagagcttcctgcagcctggtctactgtacgctaacctggtcctaaaaacctttgggcacgatcccctac
ccatcttcactaccaacaacggcatgctaacaatgtgcatcctttttaaaacccgggcactacatctgggagaaactgcg
cttaggctgcttatggataacctccccaactacaagatatcggcggactgctgcagacagtcctacgtggtcaagtttgt
cccaacgcacccggacaccgcaagcattgcagtgcaggtacacaccatatgcgaagcggttgcggcgctagactgcaccg
acgagatgcgggatgacattcaaaagggaaccgcacttgtcaacgccctataacctcacatgtagcctgtcaccccagct
cctattgcaactgaccatgttcaggtggtaataaagtcattaaacgacaaagtgattcttttaatctgtttattgttttt
gaacatgtggcacacgctgcaatgtactgccatgaaaggtggttctatatccaccacttggcgtctgccgaagtcagtgc
cacaatttcattaacaaacaaggtcaatacattctgagggagtgttttttgccatggtaccattcgtgtggtttgggaga
gcggacgccatttgcgtgcaaaatgtgctttgctggaggccaacttccgtcgcgctggttgatgcgcggcacattgtgtc
aaccagggcaccctcccccaccgagtgctttaatgcggagaggaatggtggcctggttgacaccgcgtgccggccttctg
aactgtgactgtgttatgagccacgggtatgccctcgatacgcctgctcttcagcattgtatgtgtttaatgttgtgctt
ggtgcaaccgtgattgtgcttttgtattttattttactgacactctttgggagggcacgctagcttcagtgcgcgcccgt
tgcaactcgtgtcctgaatgctacggggccacgctggccactcggggggacaacactaatcgccaacagacaaacgagtg
gtggtatcgccccaagcctccagcgccacccatttagtaacacatccgggacatgaactgccacaaacaccgttaagcct
ctatccatgcattgggattggagtgaggagggaggagggcaccaggttcccggggaggagggcaccaggttcccggggag
gagggcaccaggttcccggggaggagggcaccaggttcccggggaggagggcaccaggttcccggggaggagggcaccag
gttcccggggaggagggcaccaggttcccggggaggagggcaccaggttcccggggaggagggcaccaggttcccgggga
ggagggcaccaggttcccggggaggagggcaccaggttcccggggaggagggcaccaggttcccggggaggagggcacca
ggttcccggggaggagggcaccaggttcccggggaggagggcaccaggttcccggggaggagggcaccaggttcccgggg
aggagggcaccaggttcccggggaggagggcaccaggttcccggggaggagggcaccaggttcccggggaggagggcacc
aggttcccggggaggagggcaccaggttcccggggaggagggcaccaggttcccggggaggagggcaccaggttcccggg
gaggagggcaccaggttcccggggaggagggcaccaggttcccggggaggagggcaccaggttcccggggaggaggctgg
ggtgcgccgcgccgggttcctggggtgcgccgcgccgggttcctggggtgcgccgcgccgggttcctggggtgcgccgcg
ccgggttcctggggtgcgccgcgccgggttcctggggtgcgccgcgccgggttcctggggtgcgccgcgccgggttcctg
gggtgcgccgcgccgggttcctggggtgcgccgcgccgggttcctggggtgcgccgcgccgggttcctggggtgcgccgc
gccgggttcctggggtgcgccgcgccgggttcctggggtgcgccgcgccgggttcctggggtgcgccgcgccgggttcct
ggggtgcgccgcgccgggttcctggggtgcgccgcgccgggttcctggggtgcgccgcgccgggttcctggggtgcgccg
cgccgggttcctggggtgcgccgcgccgggttcctggggtgcgccgcgccgggttcctggggtgcgccgcgccgggttcc
tggggtgcggggtgcggggggggaccgcgccggggtactgcagggttcgcagggttcgggggtactacctggttcctggg
gtgtgccaggacgggttcctggggtgccaccgctcctcgatacgtgtaaatccaagagatccgtcctccgtgccgccgcg
cgcgtaatgcgcgaggggggtcggtctcccctcttctttatagcgtttcctgcgaagggggcgtaaccgtaggacaaact
gcttatgtaggggttagccacccatttcccggggccgcgccagaggtgagcgtggacctagcatcccgctcccatttacc
gaaaccacccagaggcgagattccagggccgtgactcactagctcccctcccatcgaacaaccacgcttggctaacacgg
ctggagtggcggtgggcggggcccctataatcctggcccccatctaccgaaacgacccagtagaaaaatcccaaccccat
gactcatcaggccctattatatagaatatcccagtagagtgacccagctggtttccataaatggatatacttccggaaaa
cgaaggagggttgaatacagttgggggtagtccgctggtattcccagctgaggttgccttatttggtaatgcttccggaa
ataccacctgagtaccccattggtttataccttgtttaattgtagaattacagctggatttacccagccgggtttacgca
gctgcgtatacccagctgtgtttacgcagcggggtttacgcagctgggtagacccagctgggtatacctactggaatagg
ggctgcgatgactcagctgcgctaggattaaaggattatatatatatatataggaaaaatcaaaacaaaactctaatcgc
tgattggttcccgctgtgggccaatcagcttgggagttctagggataggggccaatgggaggcctccgaatttgattgac
ggctggggcgtccaatggaatggcgcggtcgcctagctcgaacgagattggtcggccgaatgggccaatggcggctcgga
aaactttgattgacgggccggcggaccaatgggagcggggcagaggattatgggggattagcaaattcaagatggcggcg
cccatgaaatggccaaaaattataatttttcgagtcgctcacggtcccacctagcggcgtgacctggaggtgaccccgtg
cacccgggcgctctgaatttttctgcgcatgcgcgactcctcatctacataatttatgcacataaaaggattagcgcatg
caaattagtcagatagcagggccatccacactttatgttggccgcgtgccaggcgccggcgtgggcgccgcgcgcgtgct
ctctcagtcgcgcctagctgcttccaacagacaaaagcggggcgttagtgagggagtgcgcgcgctgcgctgacttggcc
gatttccagtgcatgctttgtcaccccagcgctagaatggaattttcattattgagcaatttgggcaccctgggcacgat
aaccatacatggatacacgggttccaaatatgcaaagtagacactaaggtaccatttggcatatttggacgtcctgggca
ggttagctacccaccagaatatatgggactctgggcaggatagccacccacaattgttttgcgcccctctttggccaggg
gaccaaggtcgtatggttcgcgctacactaagcccgaacgttcagctttgcgtgctttcgacgtccaggcggctggcaca
cgggccgtgagcgccagcaacatgggatcatggtagtaagatacagcataaatccccgtccggtggcgctcaacgccaat
atgcgcggctgcgtggtatctcatcggtgggcacgcgtacggtggtctcatgggtattggacttgtaggcgaggggaggc
gcatacgacaaaaattgccgccgtgaaggtcgggaacccgcccgcgcttccgcaaggcacggggccgcatcggacacagg
ctaagcattaaggatcataacaccgccctagaaatgtttaagctgtgaccaaagcgaacctcgcatgaggcatacgcgag
cgtggaggtaggattcccaaggctattgagagacggtgggtgaaatgatgaagaacacacagaacaataacgggcgacta
gataaaaagactcgctcaacagcccgaaaaccatcagcccgcaccgccgatggattaggtgctgctggacaagtctttct
aaacccgcgcagggtttgtgtcgatccagacgcttacgaacgcccgctttaaaaacactattcataattaacagaagttg
acaccagcccgcagttacccaaccttctatttttttggagtgttgacaagtttccatcgcccgtttggcgtttcccgcat
ggtgtcaaattagtgacgcaccctccccccgtcactatgggtttaccctgatttagtaagtaaaactgccgcccccgccc
actcatttttttaccctgttatttgctgtatttacatctacggacccccttttggtgagattgccgtggttctaaataac
gttgtggttttcggaccctttcagggaccaaatcttttacgtgttgccaaggtagcatttgctggacccgcataggtttt
tgtggcaccaggttatggtcttatgagcgggcttgaccggcaagttccaggcatcctaagtgcttgatgtagacccttag
ggcactagggactacctaggtcaaactcccccttagtcatgacgccgtgcccacgaggtttgagaggcgtagacatccgt
gtcgactgctggacggaggtagtataatcagctaggcctcagtattctatgtaacaaatgaatgccctagagtactgcgg
tttagctagttatactgcccggttccaccaggcggcgttgtggccacgggcggttcgtcgcttggacctggaggggtgtc
acattctgtgaccgcgacgttgacgttagacacacgtcgctgccgtcctcagaatgtgatagcccattacaggcattgta
gctgttgcgttggttgggagtttggggaccaaatttctataattggtgtcaccgcggcagctctagccctggaagatctg
gaagcttgcttcaatggctcagatcgacccggactacagttagcgaagtagacccattataatcttaatcttaaatctgg
ttgacggactttcgcgccgggaacacgcaggtggcagcggatgtgttttgcccaaacacgagggttgcaggaaacaggtg
ctgccggggattatgtacagcttacacccagtttcctgtaatcgcccgcatccggccgtcctgggcagcaccgcaccctg
cgtaaacaaccgcgtactttttcctcgtccccccacccccacatccttcctcccaccctgccagtccaacccgcttcctg
ttttattcgccttcaaacagaagcacgcattctaatgattcttacaaaacttgttagtgtttattaaatcagatacatac
attctacggaccaaaaattagcaacagcttgttatctatggtgtatggcgatagtgttgggagtgtgatgggccggaaag
gtgaaggcccattagggtttgcacttggcgctgtaggtctactcttgacaaagatctaagcattgacattagggcatcca
cgtcagtgggacccagtaggtctaagttttccatacagtacacccagtgtaagaatgtctgtggtgtgctgcgagaccct
atagtgtccttgcttaaaaatatcaaagacctaatatccctcgcacacagctccccgtctacgtggagaacagtgagctg
ataagggctgaaataactcattgtgcccgctaggtggcgctctaaaaaacgcgggtctaagtgaagcaggtcgcgcaaga
ggtctctgcgacctgcacgaaacagacattccgctaacaggggaaacgttaacctgccctcctcctttaaagctctaaga
gctccaattaattgggccagtgtgggttgaggtatgaacacgtttaggaggaacaataccacttccctgtcatccgtgcc
cagtttccgcgccacctcacagagaacctcgtaagtggccatggtgccggcttgtatatgtgaaggcaccgatgtggaaa
aacaaaggaaaatttatttttccgccctaaacaaaatcacaagcttaatagctgtccagaatgcgcagatcaaagtccga
aacagatgttaggatctgttccactgccgcctgtagaacggaaacatcgcatcccaatatgcttgccagctgaggaacta
ccccacccgagtgggtatcctgcggaatgacgttggcaggaaccaacagcgcacagcctgcagcgctgataatagaggcg
ggcaatgagccagtctttgggtcaactaaggcttttgtaatcagggtgttgacctcgtggtgccaaaagtccaggtgttg
ggagccccccagcaatttaagtaacaagaaggaagtgacgtccgtcgctaagactgcctctgttcgccacgccaacttct
caaggagttctttctcctggtctataagttcttggcgggaaaaggagtctgccgcggcatagcaaagtgaactggtagaa
ataggcgtgaggcttctgagcttactggccactaacaggcaggcgctccctgtcttttgaaagtgttctttggacacctg
ctttataagtaggagtctgtccaaaagattaagggccaacgcgaccacgttaggttctaggttgtattcctggcaaactg
aaaacatccatgtgcccagtaacttacgcatatgcgaagtaagagattgttgaaaggtcccaaatacagagtcagaagtt
aaaaagcgcggctcaatttcaagaatattgtaaaagatccgatcctcacatagcgtgggatccagaagtcccgagggcgg
gttattggcagttgccatatagagtggcgagcgtatgtggcctacctgtagagcctggagtttcagggtgctctgtcagg
ttctcccatcgacgacgctgggccgcgagagtacgctagccgttgtccgtgtgttcagttgaggtagatgggtcgtgaga
acactgccccacacacacaccagcacccatggcgccaaatgcaagtgcggagcggcgacggtggcttctagggaggaaaa
agggggagaggtgtggcttttatgtcatttcctgtggagagtccccaggaccttggttttcccctggctgggttaatggc
aggggctttttaaacttaactatggaagattgtaggtttcctgccagggggtgactagcttcccaggctaggcgggccat
ttgtactttcttacttgtgtctttgttctgacaatacacatatacacaataagttatgggcgactggtctggtccagggt
ggggcaagcaggacacggggcctgcctttactcctccaaactggaaggcctgagataattttttaagtccgtatgggtca
ttgccccaaaaaatcactgcaaacttccattgacactttggatctcgtcttccatcctttcccaaaaagcgtctataaaa
gatgtgttgtggcctagctttcgcaggacaatcatctatctgtctgtaagggaccggtggttgttggtatcttggatgtg
gcttttttgggtgggtaactggaacgcgcctcatacgaactccaggtctgtggggtggtgatgttctgagtacatagcgg
tattcgcgagatgggccaggttgtgggtcatcgtctggtgtattatctcctggtgggctactggcaatttgttcatgtgt
gctaacaacagggtaatccacttccatttcgtcctcggatgacgacccgtgcaagattatgggctcttccaccgtctcct
gctcctgctgttccaccccctgctgctcctgctcttccacctcctctaactcctgctcttcctgctcttccacctcctct
aactcctgctcttcctgctcttccacctcctctaactcctgctcctcctgctcctcctgctcctgctcttgctcctccac
ctcctctaattcctgctcttcctgctcctgctcttgctcttccacctcctctaactcctgctcctgctcctgctcctcta
actcctgctcctgctcctctaactcctgctcctgctcctctaactcctgctcctgctcctctaactcctgctcctgctcc
tctaactcctgctcctgctcctctaactcctgctcctgctcctctaactcctgctcctgctcctctaactcctgctcctg
ctcctctaactcctgctcctgctcctctaactcctgctcctgctcctctaactcctgctcctgctcctctaactcctgct
cctgctcctctaactcctgctcctgctcctctaactcctgctcctgctcctctaactcctgctcctgctcctctaactcc
tgctcctgctcctctaactcctgctcctgctcctctaactcctgctcctgctcctctaactcctgctcctgctcctctaa
ctcctgctcctgctcctctaactcctgctcctgctcctctaactcctgctcctgctcctctaactcctgctcctgctcct
cctgctgctcctgctcctcctgctgctcctgctcctcctgctgctcctgctcctcctgctgctcctgttcatcctgctgc
tgctgctcatcctgctgctgctcatcctgctgctcctgctcatcctgctgctgctcatcctgctgctgctcatcctgctg
ctgctcatcctgctgctgctcatcctgctgctgctcatcctgctgctgtggctcctgctgttgtggctcctgctgttgtg
gctcctgctgttgtggctcctgctgttgtggctcctgctgttgtggctcctgctgctgtggctcctgctgctgtggctcc
tgctgctgtggctcctgctgctgtggctcctgctgctgtggctcctgctgctgtggctcctgctgctgtggctcctgctg
ctgtggctcctgctgctgtggctcctgctgctggggctcccgctgctggggctcccgctgctggggctcccgctgctggg
gctcccgctgctgtggctcccgctgctgtggctcccgctgttgtggctcctgctgctgtggctcctgctgttgtggctcc
tgctgctgtggctcctgctgttgtggctcctgctgttgtggctcctgctgctgtggctcctgctgctgtggctcctgctg
ctgttgtgaactttggatgctcaacgttttgtttccatcgcccccgtcctcctcgtcctccttcttgtcctcctcctcgt
catcctcctcgtcctcattgtcctcatcatcgtcatcctcctcgtcctcctcctcctcctcgtcctcctcctcctcgtcc
tcctcctcgtcctcctcctcgtcctcctcctcgtcatcctcctcgtcatcctcctcgtcatcctcctcgtcatcctcctc
gtcatcctcctcgtcatcctcctcgtcatcctcctcgtcatcctcctcgtcctcctcatctgtctcctgctcctcctcat
catccttattgtcattgtcatccttgtcaacctgactttccttgctaatctcgttgtccccattatcctcgccagcctga
ttattttcggaacattctttttcattcttggatgcttcttctgcaatctccgcaaggagcaccaacatggctgtgtcatc
accccaggatccctcagacggggatgatgatcctatggagatgggagatgtaggcggttggcgtggcggagtatcgccat
cgctggatgatcccacgtagatcggggactctgtggcccatggggggtacacactacggttggcgaagtcacatctaggg
ggagagactgggggcgactgacatattgggtttagtgtagagggaccttggggggacgatagccttctttttctcaggct
acgcagggtagacggagctaaagagtctggtgacgacttggagggaggctcgggtggaggagtcgtgggtgagtgtggag
gtgtagtctgctgcgagggtggcggacgcataggtgttgaagagtctggccttcctgtaggacttgaaagcggtggcctt
tgagaagactctggagactgcgtgggtggcaatgcaggagatggagaatgagtatccgtggtccccggagacacaggatg
ggatggagggattggggaggaagacgtggttacggggggtaagagtgccggtggaggtaaaggtgttgcgggagcgggtg
aaggaatgggagccaccggtaaagtaggactagacacaaatgctggcagcccggatgtgaacactgtgggacttcctggt
ataggcaaggtgtggggtccacattcccggccgtcgacggagtcggcgacatgcttccttcgcggttgtagatgtaggtc
atcgccaaggtcacatctttccggagacctgtttcgtttcctacaacttcctctcgttaagggcgcgccggtgctccgtc
ccgacctcaggcgcattcccgggggcgccatcctcgggaaatctggtctgacaaccaaagtaaaattatggaggcggtgg
cagtatattcacattatgcaatacccgtagtgaccacaagggggagctctcagacaattaagcggttacacacagtagca
ggctgcagtaccgcccatggccacaggatggagatcgcagacactgaaacgctgaaacacagcattaagctgcaataccg
ccgatggccaccagatggcacgcgccgccagcaaatttaagtcctggtggctcacctgccaggtaaacaaggttaaagtg
ggtttgctggccttgcgttgccatggatgctacctaggcaagtccagatatataatccgggcgtgagaaacagaaacggc
caataacccatgtttttcgaaaaccaccacacaccttaacacaaatcatgtacacctggtattactatttcccacacatc
ttatagcatttcaaagataagggtgccttacgggccgcccgaaacaagtgggcgggcgctactcactgtttataagtcag
ccggaccaagctgctgctcttggggacgtgactgcttcgtggcgcagctgcctccaaatgatacacacattttttgattg
tcccgggcgccgcgtagtggagggcggagttatatcaagctactttctgattggtgccccaggcaggactgccataaaaa
ctgaagaaggcgtgtctgctttgcagaatttaccccccactgtgctcccggttgctggcaccggttcagtggtccgacct
gtcgtctgtgctcccccgtggacgacgccgagtgcctctcgggggtccatgtctagcctcttcatttcattaccttgggt
ggcgttcatctggctagccctccttggcgcggttgggggtgcccgcgttcaggggcccatgcggggctctgctgccctca
cctgcgccatcacgccccgtgctgacatagttagcgttacctggcaaaaaaggcagctccccggtcccgtaaacgtcgcc
acgtacagccattcatatggggtggtggttcagacccagtaccgccacaaggcaaatataacctgtcctgggctttggaa
ctctacccttgttatccataaccttgcagtggatgatgagggctgttacctgtgtatctttaactcatttggtggccggc
aggtgtcatgcacagcctgcctggaagtgacatctccccctactggacacgtgcaggtaaatagcacagaagacgcagac
accgtcacctgtttggcaactggtcgcccaccccccaatgtcacctgggccgcaccctggaacaacgcctcttctaccca
ggagcagttcactgacagtgatggtcttacagttgcgtggaggaccgtgaggctgccgcgtggggataataccaccccaa
gtgagggaatatgtctcatcacctggggaaatgagagcatatcaatcccggcttctattcaaggccccttggcccatgac
cttcccgcggcccagggaactcttgccggggttgccattactctggtgggcctatttgggatattcgcattacatcattg
ccgccgcaagcagggcggtgcatcacctacttcagatgacatggaccccctatccacccagtgactagatggacaccccg
tgaaccgtcgtgcttacccacccccttctgattctgacagacaacactactatgtcccaaagactgttttttacagcccg
atggcccttcaggcctccttgagtgtctagctggtcccgtggtcattgtgtggtttggcagtcacttccccattttggtg
tcgcgttttgggttttgccctgcccccagccaacgtggatcatattctttcccgtcaggggagtgacaagctataggaca
gaaaggtcacctggcccaaacggaggatcctaggtgggtgtgcatttattagacgttggtgtgttgaaggacggatcagg
cggggaggaggggtgggggagacttactgcagcactaggttaggttgaaagccggggtaaaaggcgtggctaaacaacac
ctatactacttgttattgtaggccatggcggccgaggatttcctaaccatcttcttagatgatgatgaatcctggaatga
aactctaaatatgagcggatatgactactctggaaacttcagcctagaagtgagcgtgtgtgagatgaccaccgtggtgc
cttacacgtggaacgttggaatactctctctgattttcctcataaatgttcttggaaatggattggtcacctacattttt
tgcaagcaccgatcgcgggcaggagcgatagatatactgctcctgggtatctgcctaaactcgctgtgtcttagcatatc
tctattggcagaagtgttgatgtttttgtttcccaatatcatctccacaggcttgtgcagacttgaaatttttttttact
atttatatgtctacttggatatcttcagtgttgtgtgcgtcagtctagtgaggtacctcctggtggcatattctacgcgt
tcctggcccaagaagcagtccctcggatgggtactgacatccgctgcactgttaattgcattggtgctgtcgggggatgc
ctgtcggcacaggagcagggtggtcgacccggtcagcaagcaggccatgtgttatgagaacgcgggaaacatgactgcag
actggcgactgcatgtcagaaccgtgtcagttactgcaggtttcctgttacccctggccctccttattctgttttatgct
ctcacctggtgtgtggtgaggaggacaaagctgcaagccaggcggaaggtaaggggggtgattgttgctgtggtgctgct
gttttttgtgttttgcttcccttaccacgtactaaatctactggacactctgctaaggcgacgctggatccgggacagct
gctatacgcgggggttgataaacgtgggtctggcagtaacctcgttactgcaggcactgtacagcgccgttgttcccctg
atatactcctgcctgggatccctctttaggcagaggatgtacggtctcttccaaagcctcaggcagtctttcatgtccgg
cgccaccacgtagcccgcggatgtctacgtgcccttcccccttaatttaatctagcctcccgttcccatgatgcagagag
gcgaatctggtttgtacacagatgtgactatgtatttgttttattatgcgattaaatgaggggtctgatcccaaaagcaa
tgtttagtggtggtcgttgatcttcttgacgctccataggtagattgactggaacgccatggcccacggggacatggaca
ggggtgttaggtctggtggaacatgctgccactgccacggatggaacatcagggatgggtctatgatcagggcagcgtgt
cgcccgtcactggatgtaagtccggccaccgtggagttgcctgtggggtttctgggatagtgtctggctggcagggtctc
atccgcggcatttccatggtaggtgagggttatctcgcctcgctgtctcagtatgtactcgagggcgtcctgctcgtacc
ggacccccaggtactcgccctgggcccagctgggcagcaccgtcccccgcaacactcggaggaaaacgctcttagtgttc
tgagggatctgtatgtttagccagtggctgtcatacagcttggacacgttggtctccaggtttaccgcccagcgctgggg
tggtgtgggtccgtacgtgtatggtgaggattccgaccggcccactacacccagggccaccagaagctggaagcccactt
cgccgcagcagatggagaatgtgtcgggcctgtttagaaactctgtcagggtggaggcacaggtagggtcgttacacagc
gccaggacccatcccctggcgctggcgtagctggcctggcagcctgttctgagacatgtaatcagaccagagaaccccga
caaggactgtcctcgtttaagctcttccacagtcaccgtggccacctcaaagcccgtgttctgcaacgcggccatgagcg
cgtacggggcgctgctcccaggcagcaccaacgcggccacacggcgcggggaggtggggcatgaaaacaggcgcagctga
ctcccaaggcacatggcccttaggctgcccaggtgatgctccagacgtcccaggtccttcctgtgcatgtcctccagtgg
gtgcaggggaggcgtcaccaggttccacatttcgtcagaaaaggaggtccatgagacttgcaaggaagtcagggtctctt
gaaacacaactgtctcgttctgcaaaaccgtgacgttgttgccttgtccctcggggccaacggtgcccagtgggtgtgcc
acgcagcggtagtccctagccgcccgcagcacctctgacaagtgtacctggggcacctcaaccagtgccccaggggtctc
tgaaaccataagttcgagcgggttagggtgggcgggtagtgagagctgcagtcccctgcagccggccagggccatctcga
ttgcagatgggagaagccccccgtcccctatgtcgtgccccgatacaatgagcctcttggacatcaggtacttaacaagc
atgaacaggctggcgaccgtggacgggttcagagggggtattgggtgcctggatgccaggaagttgtgctcgaaggtgga
cccggctatgagacagctctgattcacggccaggtataccagggcgttgccttcgacctttacgtccggggtgaccctgt
atctggatcccttgacctcggcccagctggtaaacaccaccgagttgaagggaaggacctccaccgtttcttgctgttgt
gtgatgcgcacatggcgctccgaaagcgtcggagagctggcagccgaggagatggacagtgccactcccagctcccggca
gaattccttgcaggcgaagaggcactcctgtaggaggccggcttggtggtcctccggactccacgccacggcgccagtta
gcactacgtcctggagcttggacacgggactgaacatgaggttggtgagagcctcggtgatggcataggtggccccggtg
gatacattagtagccatcttgtaggcctgctcccccatggccatggcctgacccctccacgctggcactggaagcagctc
ctggggcagggccttcacccaggtctcgaagtccttgtgtaggaggttggccatggacggagtgatggcctccaccgtgt
cgggcactctgggcgccaccctctcggccagcatggacgagtgcagcaccaggtggtagtctgaaaccggtatgtccagg
ggtcccacgccagcctgttgggcgatgaggccgttggagcatctgtccatgtgtcgcgtaaagaactccttgctgccaac
cgtcgcgtggcgaagtaactggtggattgtggagccggtggcaaaaaggccccagtcaacatcctcggggtgccccgaga
cgcggacaccatcggacagcgccagccagggggacgggggggtggacgagggctggtctacagagaagaccctcgtggtc
tccccggtcaggtcgtctactattctgatgcctggctgctccgaggtcctcccgaggaccgttatctggcacgcgcacag
gcgcgcggcgcgctgcagtacctccaacggggtctcgcccagatccccaggcaccgcgcccgactctgccaccaccgcaa
acaccagggagcaatacacgttgagaaagtgctctgccaccgccgcctccacggcatccggaccggcagcgggatccgct
ggcaggtgggcgcgcacctcgtcgggtagcttggagacaaacagctccaggccagtccgcggcgctagcgcctgcaggtg
cctcaccaccggggccgggtcatgcgatctgtttagtccggagaagatagggcccttggcaagccgctgaaccagcttca
gggtctccaagatgcgcaccgcgttgtcggagctgtcgcgatagaggttagggtaggtgtccggtccgtccgtgggctca
aacctgcccagacacaccactgtctgctgggggatcatccttctcagggagatgcattctttggaagtagtggtagagat
ggagcagactgccagggcgttgccaggagtggtggcgatggtgcgcaccgtttttaagaaaccccccagggtggggactc
ccgctccctgcagcatctcggcctgctgtacgcccttggcgaatatgcgacgaaatcggctgtgcgcacggggtcccagg
gccggttcggtggcatacaggccggtgagggccccctgggtctgtccgcctggaaacagggtgctgtgaaacaacaggtt
gccaaggccgcgaatacccctctgcacgctgctgtggacgtgggtgtatgctccgtggatcccgaatgcctgtctggcac
agttccagggccaccgttccatggtgcatcttcccggtatcacaaagtacctggccacgttataattgtccccggttgaa
gcctgcaccgccagcggtagcaggtctgcccccagggatatcataacagcctgcataatgacatcatcttcaatgtgtgg
cctagccacgggctggggaccctcgggcacttccaacccctcgtacggtaccaggtcagtattttgtgtaaatgccctga
taaactgaggtgggtgtggttctagcagggtctgtgtgattttggacaccaggtgcctgcccacttccactctagcccac
tcctgcagtcctagctctcgcagcaaaactccaagctctgttgacagtgttgtgggcctgtggtttatgtttggcccgta
gccaaaggatacaacacgctcgctcccccgtggcggagaccgcctgatgacatggggatatccaaggagcggtgacagca
cagcgagcaccgtctgtatttccacatcccgtctctctcgctcctccctcgaagtgggaggtcttcggaaagttatccat
agcagatagtagccgccggtgccaccgggtacgagagtgagtgtgcccgtacggcttgtataaaagctgacaaaagcttc
ctcatccgcggtgagatcactctccaaccacagcccagtgacgtcgtaggccatgcctagagggtgccccgcccccgggg
acaccctctgtagtcagacttgggttagggctttgatttctctggggagtaggaagaaactgagaatccccaaatattac
gcaggcacaggttgctctgcagagtttgttttcgctttcgtggaatccacagttacatgtagccatgtcactaacctcaa
atactcaaaaaaaggtatcgatgtcaaaaagtctgtggtcgtggagggctagttcctgggaaataaaacctcctcataca
ggtcgtctgtcggttgggtggcggcttgggcggtgtctatacggaaggcactcccaccatcaacccttaaaattgacatt
cctgattggtctggctgtggtgatggttcacgtgattcttccgcaccggacactaaaatactggcatacccgaatacatt
gggtgggtccctattcacttcctgtaactccacctcgttcagtggttggctcccgcggcccctatcggtgacatggctag
gtaacctaacaggctgtctaaaaaaaggtggtaatggtggagggctaattacattattgccaaggtggttgtcattgtgg
tgtaagttctggtcccgcgtgtatatgcgccgccttctctgtcggtaactatttacagccaccacttttttttccttata
taaataaaataccagcagtccttgtaacgtacctaaattttaaaatagaaaaatactttttttacatagtatatgtcatg
tggtgatataatttatggtaattagtctttaacttactgaatagtgtactgatgcagatgatcattgttaggatgcctct
tgttaaaccactagggagaagcattactaattgtacacaacctccagtgtgggaccacgctaaaaaatagaggatagtta
tgtttttgtgtcattgttaaaaaataaaatccaactttataatgtggaaagtgctacctacctgcaattaaatgcagcat
tccagtaacaagagacgccttgttaaaactttgccacacataaaggcaccatagaaaaatgaggcatacaagaagcaata
tttcgtggcctgtttatacataaaaacacaaattatgtagtgtccatttatttagatgcttgaaccataccatcaatgct
atacaacaaacctttgatattgccagtggtgctagtaattgcaagtagttcggttgttaaagtttgtgtggttagcactc
ccccctgaagaagcaggaacgttaatattccacgttttggtggagcccatgacttatgaagagtgctgattatgccagtg
aatcctacaaaaaatgtcgttaacagcaacatgtactatgcaccaactaaaacttgtatttaaaaaatacttgttctgta
cccaaataaatgctggaaagacttaatcctgcagcggtggcagtacatgtatgcgttttacagcaggatacagggtaacc
catgaccaagcctataaaaaaagataaccgagtgttaacttcagtttagttgacaggcctatctgtgaatttccggtgtg
aaaacagtggttaacttacctgcacaaatgaaagagacagatgacactaatttaatattgcctgttttcacggtggcaaa
tgcatacaagaatggcaagctgagagtgaagctaattggaaaaaatatccaagacgattgccaggtgtttgacatgtgga
ccagcatgtttgtcatcaacacagcaaacgttgatgtgaataatattccatgttcaagttgtaatttacaggcggtgcag
tgttttattaacgtcaaaaaagctataaaatacaaaaagaatgttaagtgccataataagtatgagtttgttggatataa
gatatagacccaccatactacctacctgttaccagtgataaaatggccgtggtgattaagcaagcataggttacagagtt
ggtagttgacaagttccaaagtttaaggacaatgcaagctataaaaacaaatgtatgtgaatatacaagtgtcagcttgc
aatgtttatactacaatgaaaaaaaggaaaagctacttaccaggaattcctggtagccagtacttaccaataattcctag
gtgccaggatgaaggccatttaggattgttgctagagattgcctgtgtatacttattaatagcactgacaaacaaaatgc
acataacaagcaaagaagccattgtatcaattgagttggtagttacacagacaagagtgatacaccaaaaacataccagt
agggcccaaagccataaattccagaagaatatgagtgtcttcattttgactaggtatccacagggcttacaatagagttg
ttgtaaatggggtttgtgatttttaaatacgttttaggattcacgtgatactagaaagggcatttaaggttttgtgtaca
attgttttaggaagccacatggaattttgctgatttcctaagtattcccgacacaaggctcataaatattccggatacaa
ggctcgtaaattgttacagctgcaaaaaacagataagatgaagagtatcctggaaatgggggaagggaagggcgcgcctg
gtccccgcccccgcccgcgggggaccccgggcagcgagggaagggggcgccctctctctactgtgcgaggagtctgggct
gtcttgtgtgtgagcctgtttgggggagcctcctcagtgcttgctacgtggagccctggacactacgtgaacaccccgcg
ccccgcgccccccaccccgcgccgcccctccccctccccccgctcgcctcccggcgctgccgccaggccccggccggagc
cggccgcccgcggggggcagggcgcgcccggcggctccctcgcggggcgggggacgggggaggggggagccgggcccccg
cgcgccgcggcagcggagcgcgagcgcccccgccggccgccagcggcggcgcaggccccggggccccgagccccgagccc
cgccggggtacggggctaggccacgcctactttttttttcgggcggccccccgaccctctctcggcccccggtccccgcg
gcccgcgcgcgcccccccgggggggtaaaacagggggggggatgcggccgcggcggcgcccgcggcggcggcggcgcttg
ctttcgttttctcccgcggccccccgggcgcgagccgcgcggcggcggcgggcgccccctcccccggggggctcggcggg
gggccccctgtccccgcgcgggcccgcgacccccggcgccgccgcgccccgatcccgcgggcgccccgcccccctgccgg
ggacgccgccggggcctgcggcgcctcccgcccgggcatggggccgcgcgccgcctcagggcccggcgcggccg
