# Supplementary material for: A Two-tiered functional screen identifies herpesviral transcriptional modifiers and their essential domains
Source: PLoS Pathog. 2022 Jan 18;18(1):e1010236. doi: 10.1371/journal.ppat.1010236 (PMC8797222; doi:10.1371/journal.ppat.1010236)
Supplement: S6 Data — (XLSX) [file ppat.1010236.s010.xlsx]

## Sheet: Description
	Number of in-frame and out-of-frame indels observed at each position

## Sheet: Replicating
Pos (bp)	Read coverage	Out-of-frame indels	In-frame indels
2	4	0	0
3	5	0	0
4	5	0	0
5	6	0	0
6	7	0	0
7	43	0	0
8	67	0	0
9	72	0	0
10	75	0	0
11	75	0	0
12	75	0	0
13	80	0	0
14	95	0	0
15	105	0	0
16	105	0	0
17	112	0	0
18	134	0	0
19	139	0	0
20	158	0	0
21	158	0	0
22	166	0	0
23	180	0	0
24	182	0	0
25	215	0	0
26	215	0	0
27	215	0	0
28	215	0	0
29	226	0	0
30	231	0	0
31	236	0	0
32	241	0	0
33	241	0	0
34	242	0	0
35	248	0	0
36	249	0	0
37	254	0	0
38	255	0	0
39	258	0	0
40	259	0	0
41	259	0	0
42	259	0	0
43	259	0	0
44	273	0	0
45	280	0	0
46	281	0	0
47	283	0	0
48	283	0	0
49	287	0	0
50	289	0	0
51	295	0	0
52	310	0	0
53	312	0	0
54	315	0	0
55	315	0	0
56	336	0	0
57	538	0	0
58	538	0	0
59	540	0	0
60	540	0	0
61	540	0	0
62	546	0	0
63	574	0	0
64	602	0	0
65	606	0	0
66	605	0	0
67	617	0	0
68	617	0	0
69	640	0	0
70	684	0	0
71	688	0	0
72	689	0	0
73	689	0	0
74	689	0	0
75	703	0	0
76	709	0	0
77	713	0	0
78	714	0	0
79	787	0	0
80	791	0	0
81	796	0	0
82	796	0	0
83	796	0	0
84	849	0	0
85	857	0	0
86	861	0	0
87	872	0	0
88	941	1	0
89	945	0	0
90	952	0	0
91	953	0	0
92	954	0	0
93	973	0	0
94	975	0	0
95	975	0	0
96	992	0	0
97	991	0	0
98	1033	0	0
99	1034	0	0
100	1037	0	0
101	1038	0	0
102	1054	0	0
103	1056	0	0
104	1075	0	0
105	1089	0	0
106	1116	0	0
107	1121	0	0
108	1125	0	0
109	1184	0	0
110	1185	0	0
111	1213	0	0
112	1223	0	0
113	1223	0	0
114	1235	0	0
115	1237	0	0
116	1256	0	0
117	1263	0	0
118	1269	0	0
119	1278	0	0
120	1278	0	0
121	1278	0	0
122	1292	0	0
123	1293	0	0
124	1294	0	0
125	1293	0	0
126	1333	0	0
127	1342	0	0
128	1342	0	0
129	1345	0	0
130	1346	0	0
131	1350	0	0
132	1357	0	0
133	1357	0	0
134	1362	0	0
135	1365	0	0
136	1366	0	0
137	1374	0	0
138	1377	0	0
139	1381	0	0
140	1382	0	0
141	1403	0	0
142	1403	0	0
143	1404	0	0
144	1406	0	0
145	1406	0	0
146	1408	0	0
147	1410	0	0
148	1410	0	0
149	1564	0	0
150	1572	1	0
151	1595	0	0
152	1618	0	0
153	1618	0	0
154	1618	0	0
155	1643	0	0
156	1653	0	0
157	1653	0	0
158	1612	0	0
159	1597	0	0
160	1653	0	0
161	1668	0	0
162	1686	0	0
163	1689	0	0
164	1711	0	0
165	1695	0	0
166	1692	0	0
167	1705	0	0
168	1693	0	0
169	1673	0	0
170	1665	0	0
171	1651	0	0
172	1652	0	0
173	1640	0	0
174	1640	0	0
175	1632	0	0
176	1614	0	0
177	1611	0	0
178	1612	0	0
179	1614	0	0
180	1617	0	0
181	1615	1	0
182	1610	0	0
183	1606	0	0
184	1605	0	0
185	1604	0	0
186	1629	0	0
187	1632	0	0
188	1687	0	0
189	1693	0	0
190	1691	0	0
191	1700	0	0
192	1712	0	0
193	1723	0	0
194	1723	0	0
195	1708	0	0
196	1725	1	0
197	1737	0	0
198	1758	0	0
199	1763	1	0
200	1759	0	0
201	1756	0	0
202	1754	0	0
203	1748	0	0
204	1744	0	0
205	1783	0	0
206	1821	0	0
207	1775	0	0
208	1634	0	0
209	1657	0	0
210	1665	0	0
211	1677	0	0
212	1711	0	0
213	1716	0	0
214	1684	0	0
215	1690	0	0
216	1703	0	0
217	1723	0	0
218	1714	0	0
219	1714	0	0
220	1691	0	0
221	1691	0	0
222	1696	0	0
223	1697	0	0
224	1701	0	0
225	1701	0	0
226	1785	0	0
227	1781	0	0
228	1784	0	0
229	1785	0	0
230	1795	0	0
231	1806	0	0
232	1803	0	0
233	1844	0	0
234	1878	0	0
235	1820	0	0
236	1830	0	0
237	1830	0	0
238	1824	0	0
239	1751	0	0
240	1752	0	0
241	1754	0	0
242	1757	0	0
243	1753	0	0
244	1757	0	0
245	1758	0	0
246	1798	0	0
247	1793	0	0
248	1833	0	0
249	1798	0	0
250	1789	0	0
251	1784	0	0
252	1796	0	0
253	1826	0	0
254	1830	0	0
255	1798	0	0
256	1799	0	0
257	1784	0	0
258	1793	0	0
259	1785	0	0
260	1752	0	0
261	1757	0	0
262	1728	0	0
263	1722	0	0
264	1750	0	0
265	1741	0	0
266	1740	0	0
267	1725	0	0
268	1769	0	0
269	1779	0	0
270	1809	0	0
271	1812	0	0
272	1813	0	0
273	1799	0	0
274	1813	0	0
275	1814	0	0
276	1811	0	0
277	1778	0	0
278	1772	0	0
279	1785	0	0
280	1784	0	0
281	1785	0	0
282	1798	0	0
283	1797	0	0
284	1844	0	0
285	1845	0	0
286	1844	0	0
287	1848	0	0
288	1842	0	0
289	1845	0	0
290	1844	0	0
291	1845	0	0
292	1833	0	0
293	1833	0	0
294	1939	0	0
295	1946	0	0
296	1953	0	0
297	1972	0	0
298	1972	0	0
299	1953	0	0
300	1842	0	0
301	1871	0	0
302	1924	0	0
303	1901	0	0
304	1902	0	0
305	1902	0	0
306	1921	0	0
307	1916	0	0
308	1918	0	0
309	1929	0	0
310	1924	0	0
311	1937	0	0
312	1925	0	0
313	1910	0	0
314	1909	0	0
315	1884	0	0
316	1885	0	0
317	1882	0	0
318	1869	0	0
319	1873	0	0
320	1873	0	0
321	1880	0	0
322	1885	0	0
323	1909	0	0
324	1911	0	0
325	1904	0	0
326	1903	0	0
327	1907	0	0
328	1908	0	0
329	1928	0	0
330	2010	0	0
331	1995	2	0
332	1992	0	0
333	1992	0	0
334	1997	0	0
335	2005	0	0
336	2005	0	0
337	1989	0	0
338	1994	0	0
339	1948	0	0
340	1949	0	0
341	1957	0	0
342	1954	0	0
343	1940	0	0
344	1929	0	0
345	1937	0	0
346	1969	0	0
347	1958	0	0
348	1940	0	0
349	1920	0	0
350	1919	0	0
351	1928	0	0
352	1944	0	0
353	1942	0	0
354	1931	0	0
355	1931	0	0
356	1888	0	0
357	1923	0	0
358	1914	0	0
359	1911	0	0
360	1936	0	0
361	1932	0	0
362	1928	0	0
363	1946	0	0
364	1939	0	0
365	1940	0	0
366	1900	0	0
367	1888	0	0
368	1886	0	0
369	1888	0	0
370	1888	0	0
371	1889	0	0
372	1858	0	0
373	1865	0	0
374	1859	0	0
375	1914	0	0
376	1922	0	0
377	1833	0	0
378	1832	0	0
379	1837	0	0
380	1838	0	0
381	1766	0	0
382	1760	0	0
383	1759	0	0
384	1699	0	0
385	1672	0	0
386	1699	0	0
387	1707	0	0
388	1729	0	0
389	1728	0	0
390	1737	0	0
391	1734	0	0
392	1745	0	0
393	1742	0	0
394	1748	0	0
395	1723	0	0
396	1726	0	0
397	1685	0	0
398	1679	0	0
399	1649	0	0
400	1671	0	0
401	1667	0	0
402	1680	0	0
403	1662	0	0
404	1639	0	0
405	1635	0	0
406	1637	0	0
407	1644	0	0
408	1632	0	0
409	1624	0	0
410	1686	0	0
411	1686	1	0
412	1708	0	0
413	1709	0	0
414	1709	0	0
415	1702	0	0
416	1704	0	0
417	1711	0	0
418	1709	0	0
419	1654	0	0
420	1654	0	0
421	1635	0	0
422	1638	0	0
423	1773	0	0
424	1796	0	0
425	1783	0	0
426	1832	0	0
427	1835	0	0
428	1833	0	0
429	1833	0	0
430	1826	0	0
431	1840	0	0
432	1849	0	0
433	1825	0	0
434	1827	0	0
435	1774	0	0
436	1838	0	0
437	1836	0	0
438	1837	0	0
439	1842	0	0
440	1843	0	0
441	1845	0	0
442	1848	0	0
443	1875	0	0
444	1886	0	0
445	1773	0	0
446	1799	0	0
447	1788	0	0
448	1828	0	0
449	1824	0	0
450	1822	0	0
451	1818	0	0
452	1763	0	0
453	1782	0	0
454	1784	0	0
455	1782	0	0
456	1793	0	0
457	1747	0	0
458	1745	0	0
459	1744	0	0
460	1727	0	0
461	1722	0	0
462	1641	0	0
463	1649	0	0
464	1660	0	0
465	1670	0	0
466	1671	0	0
467	1668	0	0
468	1677	0	0
469	1686	0	0
470	1684	0	0
471	1702	0	0
472	1696	0	0
473	1690	0	0
474	1664	0	0
475	1661	0	0
476	1662	0	0
477	1665	0	0
478	1658	0	0
479	1664	0	0
480	1634	0	0
481	1572	0	0
482	1571	0	0
483	1577	0	0
484	1579	0	0
485	1590	0	0
486	1606	0	0
487	1603	0	0
488	1639	0	0
489	1638	0	0
490	1617	0	0
491	1635	1	0
492	1630	0	0
493	1625	0	0
494	1625	0	0
495	1624	0	0
496	1620	0	0
497	1580	0	0
498	1587	0	0
499	1589	0	0
500	1588	0	0
501	1585	0	0
502	1624	0	0
503	1610	0	0
504	1671	0	0
505	1676	0	0
506	1694	0	0
507	1684	0	0
508	1629	0	0
509	1637	0	0
510	1644	0	0
511	1583	0	0
512	1595	0	0
513	1589	0	0
514	1581	0	0
515	1582	0	0
516	1583	0	0
517	1588	0	0
518	1586	0	0
519	1576	0	0
520	1590	0	0
521	1609	0	0
522	1617	0	0
523	1603	0	0
524	1604	0	0
525	1617	0	0
526	1571	0	0
527	1623	0	0
528	1620	0	0
529	1657	0	0
530	1664	0	0
531	1660	0	0
532	1660	0	0
533	1659	0	0
534	1685	0	0
535	1686	0	0
536	1681	0	0
537	1675	0	0
538	1661	0	0
539	1650	0	0
540	1646	0	0
541	1643	0	0
542	1663	0	0
543	1645	0	0
544	1654	0	0
545	1655	0	0
546	1682	0	0
547	1690	0	0
548	1695	0	0
549	1702	0	0
550	1692	0	0
551	1673	0	0
552	1767	0	0
553	1767	0	0
554	1781	0	0
555	1782	0	0
556	1782	0	0
557	1787	0	0
558	1773	0	0
559	1778	0	0
560	1770	0	0
561	1703	0	0
562	1815	0	0
563	1798	0	0
564	1806	0	0
565	1803	0	0
566	1806	0	0
567	1808	0	0
568	1826	0	0
569	1833	0	0
570	1822	0	0
571	1673	0	0
572	1680	0	0
573	1699	0	0
574	1708	0	0
575	1704	0	0
576	1759	0	0
577	1717	0	0
578	1753	0	0
579	1754	0	0
580	1753	0	0
581	1755	0	0
582	1741	0	0
583	1749	0	0
584	1688	0	0
585	1685	0	0
586	1702	0	0
587	1700	0	0
588	1712	0	0
589	1712	0	0
590	1704	0	0
591	1698	0	0
592	1698	0	0
593	1696	0	0
594	1663	0	0
595	1651	0	0
596	1604	0	0
597	1582	0	0
598	1590	0	0
599	1589	0	0
600	1589	0	0
601	1589	0	0
602	1582	0	0
603	1581	0	0
604	1511	0	0
605	1521	0	0
606	1529	0	0
607	1515	0	0
608	1515	0	0
609	1516	0	0
610	1548	0	0
611	1551	0	0
612	1557	0	0
613	1558	0	0
614	1546	0	0
615	1544	0	0
616	1535	0	0
617	1534	0	0
618	1535	0	0
619	1525	0	0
620	1521	0	0
621	1517	0	0
622	1504	0	0
623	1510	0	0
624	1511	0	0
625	1513	0	0
626	1511	0	0
627	1536	0	0
628	1533	0	0
629	1530	0	0
630	1521	0	0
631	1525	0	0
632	1535	0	0
633	1581	0	0
634	1575	0	0
635	1572	0	0
636	1556	0	0
637	1539	0	0
638	1539	0	0
639	1528	0	0
640	1521	0	0
641	1524	0	0
642	1499	0	0
643	1499	0	0
644	1500	0	0
645	1502	0	0
646	1553	0	0
647	1565	0	0
648	1598	0	0
649	1610	0	0
650	1634	0	0
651	1642	0	0
652	1635	0	0
653	1596	0	0
654	1613	0	0
655	1554	0	0
656	1596	0	0
657	1573	0	0
658	1577	0	0
659	1596	0	0
660	1661	0	0
661	1659	0	0
662	1670	0	0
663	1660	0	0
664	1671	0	0
665	1645	0	0
666	1653	0	0
667	1667	0	0
668	1659	0	0
669	1764	0	0
670	1772	0	0
671	1779	0	0
672	1792	0	0
673	1777	0	0
674	1777	0	0
675	1771	0	0
676	1752	0	0
677	1760	0	0
678	1702	0	0
679	1754	0	0
680	1711	0	0
681	1724	0	0
682	1729	0	0
683	1728	0	0
684	1725	0	0
685	1712	0	0
686	1712	0	0
687	1713	0	0
688	1729	0	0
689	1777	0	0
690	1777	0	0
691	1778	0	0
692	1773	0	0
693	1825	0	0
694	1826	0	0
695	1839	0	0
696	1843	0	0
697	1804	0	0
698	1795	0	0
699	1792	0	0
700	1790	0	0
701	1785	0	0
702	1779	0	0
703	1678	0	0
704	1663	0	0
705	1670	0	0
706	1666	0	0
707	1671	0	0
708	1675	0	0
709	1679	0	0
710	1700	0	0
711	1703	0	0
712	1689	0	0
713	1615	0	0
714	1618	0	0
715	1611	0	0
716	1654	0	0
717	1641	0	0
718	1723	0	0
719	1700	0	0
720	1743	0	0
721	1749	0	0
722	1743	0	0
723	1723	0	0
724	1707	0	0
725	1701	0	0
726	1708	0	0
727	1654	0	0
728	1656	0	0
729	1619	0	0
730	1620	0	0
731	1629	0	0
732	1626	0	0
733	1630	0	0
734	1612	0	0
735	1610	0	0
736	1611	0	0
737	1609	0	0
738	1613	0	0
739	1611	0	0
740	1611	0	0
741	1612	0	0
742	1617	0	0
743	1614	0	0
744	1613	0	0
745	1625	0	0
746	1624	0	0
747	1641	0	0
748	1631	0	0
749	1627	0	0
750	1627	0	0
751	1628	0	0
752	1645	0	0
753	1656	0	0
754	1655	0	0
755	1656	0	0
756	1671	0	0
757	1686	0	0
758	1705	0	0
759	1714	0	0
760	1715	0	0
761	1688	0	0
762	1689	0	0
763	1692	0	0
764	1690	0	0
765	1684	0	0
766	1685	0	0
767	1692	0	0
768	1693	0	0
769	1699	0	0
770	1696	0	0
771	1698	0	0
772	1698	0	0
773	1697	0	0
774	1707	0	0
775	1705	0	0
776	1705	0	0
777	1727	0	0
778	1707	0	0
779	1718	0	0
780	1719	0	0
781	1744	0	0
782	1741	0	0
783	1723	0	0
784	1696	0	0
785	1695	0	0
786	1720	0	0
787	1739	0	0
788	1756	1	0
789	1763	0	0
790	1731	0	0
791	1764	0	0
792	1771	0	0
793	1771	0	0
794	1772	0	0
795	1769	0	0
796	1767	0	0
797	1749	0	0
798	1740	0	0
799	1717	0	0
800	1697	0	0
801	1664	0	0
802	1770	0	0
803	1772	0	0
804	1778	0	0
805	1794	0	0
806	1785	0	0
807	1760	0	0
808	1769	0	0
809	1775	0	0
810	1807	0	0
811	1737	0	0
812	1751	0	0
813	1747	0	0
814	1773	0	0
815	1762	0	0
816	1758	0	0
817	1753	0	0
818	1740	0	0
819	1733	0	0
820	1648	0	0
821	1659	0	0
822	1645	0	0
823	1652	0	0
824	1657	0	0
825	1644	0	0
826	1647	0	0
827	1650	0	0
828	1649	0	0
829	1636	0	0
830	1596	0	0
831	1677	0	0
832	1656	0	0
833	1661	0	0
834	1663	0	0
835	1664	0	0
836	1667	0	0
837	1671	0	0
838	1665	0	0
839	1630	0	0
840	1578	0	0
841	1578	0	0
842	1578	0	0
843	1577	0	0
844	1509	0	0
845	1533	0	0
846	1514	0	0
847	1516	0	0
848	1516	0	0
849	1548	0	0
850	1555	0	0
851	1556	0	0
852	1558	0	0
853	1571	0	0
854	1571	0	0
855	1602	0	0
856	1594	0	0
857	1594	0	0
858	1590	0	0
859	1581	0	0
860	1572	0	0
861	1554	0	0
862	1552	0	0
863	1553	0	0
864	1554	0	0
865	1563	0	0
866	1564	0	0
867	1533	0	0
868	1561	0	0
869	1487	0	0
870	1482	0	0
871	1444	0	0
872	1442	0	0
873	1455	0	0
874	1453	0	0
875	1453	0	0
876	1444	0	0
877	1403	0	0
878	1415	0	0
879	1418	0	0
880	1426	0	0
881	1430	0	0
882	1422	0	0
883	1424	0	0
884	1428	0	0
885	1428	0	0
886	1430	0	0
887	1430	0	0
888	1423	0	0
889	1426	0	0
890	1422	0	0
891	1417	0	0
892	1418	0	0
893	1415	0	0
894	1415	0	0
895	1418	0	0
896	1406	0	0
897	1405	0	0
898	1427	0	0
899	1429	0	0
900	1452	0	0
901	1451	0	0
902	1447	0	0
903	1455	0	0
904	1441	0	0
905	1453	0	0
906	1453	0	0
907	1409	0	0
908	1406	0	0
909	1381	0	0
910	1377	0	0
911	1378	0	0
912	1374	0	0
913	1377	0	0
914	1434	0	0
915	1443	0	0
916	1443	0	0
917	1437	0	0
918	1435	0	0
919	1457	0	0
920	1451	0	0
921	1452	0	0
922	1458	0	0
923	1458	0	0
924	1469	0	0
925	1457	0	0
926	1473	0	0
927	1470	0	0
928	1473	0	0
929	1490	0	0
930	1506	0	0
931	1511	0	0
932	1501	0	0
933	1515	0	0
934	1513	0	0
935	1499	0	0
936	1499	0	0
937	1548	0	0
938	1567	0	0
939	1545	0	0
940	1544	0	0
941	1549	0	0
942	1523	0	0
943	1513	0	0
944	1523	0	0
945	1523	0	0
946	1525	0	0
947	1556	0	0
948	1537	0	0
949	1532	0	0
950	1517	0	0
951	1525	0	0
952	1535	0	0
953	1450	0	0
954	1448	0	0
955	1446	0	0
956	1410	0	0
957	1410	0	0
958	1411	0	0
959	1410	0	0
960	1592	0	0
961	1548	0	0
962	1621	0	0
963	1623	0	0
964	1612	0	0
965	1614	0	0
966	1629	0	0
967	1626	0	0
968	1623	0	0
969	1629	0	0
970	1641	0	0
971	1647	0	0
972	1634	0	0
973	1617	0	0
974	1588	0	0
975	1653	0	0
976	1682	0	0
977	1690	0	0
978	1685	0	0
979	1677	0	0
980	1685	0	0
981	1675	0	0
982	1616	1	0
983	1606	0	0
984	1596	0	0
985	1597	0	0
986	1596	0	0
987	1619	0	0
988	1607	0	0
989	1613	0	0
990	1614	0	0
991	1620	0	0
992	1631	0	0
993	1632	0	0
994	1632	0	0
995	1641	0	0
996	1605	0	0
997	1672	0	0
998	1672	0	0
999	1672	0	0
1000	1649	0	0
1001	1638	0	0
1002	1632	0	0
1003	1631	0	0
1004	1621	0	0
1005	1632	0	0
1006	1596	0	0
1007	1622	0	0
1008	1621	0	0
1009	1613	0	0
1010	1614	0	0
1011	1614	0	0
1012	1620	0	0
1013	1621	0	0
1014	1628	0	0
1015	1611	0	0
1016	1584	0	0
1017	1583	0	0
1018	1573	0	0
1019	1540	0	0
1020	1538	0	0
1021	1561	0	0
1022	1581	0	0
1023	1566	0	0
1024	1561	0	0
1025	1569	0	0
1026	1570	0	0
1027	1572	0	0
1028	1568	0	0
1029	1563	0	0
1030	1569	0	0
1031	1562	0	0
1032	1562	0	0
1033	1577	0	0
1034	1575	0	0
1035	1569	0	0
1036	1569	0	0
1037	1574	0	0
1038	1642	0	0
1039	1638	0	0
1040	1638	0	0
1041	1639	0	0
1042	1641	0	0
1043	1662	0	0
1044	1669	0	0
1045	1684	0	0
1046	1682	0	0
1047	1684	0	0
1048	1684	0	0
1049	1662	0	0
1050	1657	0	0
1051	1639	0	0
1052	1638	0	0
1053	1639	0	0
1054	1621	0	0
1055	1620	0	0
1056	1667	0	0
1057	1667	1	0
1058	1664	0	0
1059	1659	0	0
1060	1658	0	0
1061	1661	0	0
1062	1659	0	0
1063	1659	0	0
1064	1663	0	0
1065	1573	0	0
1066	1573	0	0
1067	1581	0	0
1068	1581	0	0
1069	1589	0	0
1070	1573	0	0
1071	1573	0	0
1072	1577	0	0
1073	1567	0	0
1074	1578	0	0
1075	1575	0	0
1076	1571	0	0
1077	1561	0	0
1078	1586	0	0
1079	1661	0	0
1080	1649	0	0
1081	1631	0	0
1082	1626	0	0
1083	1612	0	0
1084	1628	0	0
1085	1629	0	0
1086	1638	0	0
1087	1643	0	0
1088	1510	0	0
1089	1519	0	0
1090	1513	0	0
1091	1510	0	0
1092	1502	0	0
1093	1502	0	0
1094	1508	0	0
1095	1503	0	0
1096	1501	0	0
1097	1501	0	0
1098	1464	0	0
1099	1462	0	0
1100	1461	0	0
1101	1464	0	0
1102	1628	0	0
1103	1604	1	0
1104	1671	0	0
1105	1675	0	0
1106	1667	0	0
1107	1665	0	0
1108	1677	0	0
1109	1687	0	0
1110	1682	0	0
1111	1444	0	0
1112	1460	0	0
1113	1346	0	0
1114	1343	0	0
1115	1339	0	0
1116	1332	0	0
1117	1418	0	0
1118	1417	1	0
1119	1413	0	0
1120	1416	0	0
1121	1387	0	0
1122	1388	0	0
1123	1388	0	0
1124	1389	0	0
1125	1385	0	0
1126	1290	0	0
1127	1283	0	0
1128	1285	0	0
1129	1287	0	0
1130	1287	0	0
1131	1306	0	0
1132	1306	0	0
1133	1307	0	0
1134	1307	0	0
1135	1306	0	0
1136	1315	0	0
1137	1310	0	0
1138	1294	0	0
1139	1343	0	0
1140	1342	0	0
1141	1346	0	0
1142	1333	0	0
1143	1323	0	0
1144	1347	0	0
1145	1355	0	0
1146	1355	0	0
1147	1360	0	0
1148	1289	0	0
1149	1316	0	0
1150	1314	0	0
1151	1323	0	0
1152	1325	0	0
1153	1337	0	0
1154	1367	0	0
1155	1367	0	0
1156	1375	0	0
1157	1374	0	0
1158	1400	0	0
1159	1405	0	0
1160	1404	0	0
1161	1406	0	0
1162	1406	0	0
1163	1444	0	0
1164	1443	0	0
1165	1429	0	0
1166	1439	0	0
1167	1441	0	0
1168	1444	0	0
1169	1485	0	0
1170	1497	0	0
1171	1514	0	0
1172	1473	0	0
1173	1471	0	0
1174	1490	0	0
1175	1506	0	0
1176	1499	0	0
1177	1498	0	0
1178	1499	0	0
1179	1499	0	0
1180	1564	0	0
1181	1556	1	0
1182	1546	0	0
1183	1535	0	0
1184	1523	0	0
1185	1568	0	0
1186	1585	0	0
1187	1590	0	0
1188	1590	0	0
1189	1519	0	0
1190	1523	0	0
1191	1520	0	0
1192	1520	0	0
1193	1523	0	0
1194	1523	0	0
1195	1542	0	0
1196	1532	0	0
1197	1538	0	0
1198	1532	0	0
1199	1550	0	0
1200	1541	0	0
1201	1540	0	0
1202	1540	0	0
1203	1537	0	0
1204	1560	0	0
1205	1583	0	0
1206	1581	0	0
1207	1541	0	0
1208	1540	0	0
1209	1542	0	0
1210	1547	0	0
1211	1555	0	0
1212	1553	0	0
1213	1551	0	0
1214	1551	0	0
1215	1545	0	0
1216	1558	0	0
1217	1556	0	0
1218	1548	0	0
1219	1559	0	0
1220	1571	0	0
1221	1576	1	0
1222	1578	0	0
1223	1577	0	0
1224	1577	0	0
1225	1560	0	0
1226	1593	0	0
1227	1593	0	0
1228	1603	0	0
1229	1573	0	0
1230	1484	0	0
1231	1484	0	0
1232	1477	0	0
1233	1476	0	0
1234	1476	0	0
1235	1455	0	0
1236	1461	0	0
1237	1450	0	0
1238	1451	0	0
1239	1450	0	0
1240	1479	0	0
1241	1509	0	0
1242	1509	0	0
1243	1511	0	0
1244	1512	0	0
1245	1506	0	0
1246	1511	0	0
1247	1516	0	0
1248	1511	0	0
1249	1512	0	0
1250	1521	0	0
1251	1518	0	0
1252	1509	0	0
1253	1351	0	0
1254	1348	0	0
1255	1290	0	0
1256	1291	0	0
1257	1293	0	0
1258	1297	0	0
1259	1271	0	0
1260	1268	0	0
1261	1267	0	0
1262	1273	0	0
1263	1261	0	0
1264	1266	0	0
1265	1261	0	0
1266	1261	0	0
1267	1247	0	0
1268	1182	0	0
1269	1176	0	0
1270	1195	0	0
1271	1234	0	0
1272	1247	0	0
1273	1267	0	0
1274	1268	0	0
1275	1271	0	0
1276	1268	0	0
1277	1273	0	0
1278	1276	0	0
1279	1273	0	0
1280	1274	0	0
1281	1293	0	0
1282	1265	0	0
1283	1262	0	0
1284	1256	0	0
1285	1267	0	0
1286	1291	0	0
1287	1306	0	0
1288	1315	0	0
1289	1306	0	0
1290	1268	0	0
1291	1305	0	0
1292	1300	0	0
1293	1311	0	0
1294	1312	0	0
1295	1282	0	0
1296	1327	0	0
1297	1329	0	0
1298	1353	0	0
1299	1350	0	0
1300	1366	0	0
1301	1368	0	0
1302	1357	0	0
1303	1357	0	0
1304	1349	0	0
1305	1315	0	0
1306	1313	0	0
1307	1294	0	0
1308	1301	0	0
1309	1260	0	0
1310	1265	0	0
1311	1351	0	0
1312	1349	0	0
1313	1371	0	0
1314	1346	0	0
1315	1346	0	0
1316	1366	0	0
1317	1357	0	0
1318	1356	0	0
1319	1358	0	0
1320	1298	0	0
1321	1303	0	0
1322	1344	0	0
1323	1339	0	0
1324	1329	0	0
1325	1336	0	0
1326	1320	0	0
1327	1332	0	0
1328	1357	0	0
1329	1363	0	0
1330	1365	0	0
1331	1312	0	0
1332	1312	0	0
1333	1315	0	0
1334	1303	0	0
1335	1313	0	0
1336	1308	0	0
1337	1321	0	0
1338	1315	0	0
1339	1316	0	0
1340	1310	0	0
1341	1329	0	0
1342	1330	0	0
1343	1330	0	0
1344	1326	0	0
1345	1289	0	0
1346	1295	0	0
1347	1326	0	0
1348	1323	0	0
1349	1324	0	0
1350	1294	0	0
1351	1304	0	0
1352	1304	0	0
1353	1309	0	0
1354	1344	0	0
1355	1325	0	0
1356	1300	0	0
1357	1303	0	0
1358	1314	0	0
1359	1328	0	0
1360	1329	0	0
1361	1328	0	0
1362	1321	0	0
1363	1325	0	0
1364	1325	0	0
1365	1349	0	0
1366	1355	0	0
1367	1346	0	0
1368	1344	0	0
1369	1344	0	0
1370	1368	0	0
1371	1358	0	0
1372	1368	0	0
1373	1374	0	0
1374	1371	0	0
1375	1376	0	0
1376	1368	0	0
1377	1368	0	0
1378	1373	0	0
1379	1376	0	0
1380	1372	0	0
1381	1363	0	0
1382	1430	0	0
1383	1430	0	0
1384	1431	0	0
1385	1430	0	0
1386	1415	0	0
1387	1419	0	0
1388	1423	0	0
1389	1423	0	0
1390	1423	0	0
1391	1354	0	0
1392	1343	0	0
1393	1369	1	0
1394	1375	0	0
1395	1380	0	0
1396	1377	0	0
1397	1374	0	0
1398	1370	0	0
1399	1369	0	0
1400	1366	0	0
1401	1359	0	0
1402	1363	0	0
1403	1360	0	0
1404	1359	0	0
1405	1356	0	0
1406	1391	0	0
1407	1397	0	0
1408	1396	0	0
1409	1396	0	0
1410	1397	0	0
1411	1402	0	0
1412	1408	0	0
1413	1436	0	0
1414	1448	0	0
1415	1444	0	0
1416	1447	0	0
1417	1449	0	0
1418	1452	0	0
1419	1467	0	0
1420	1470	0	0
1421	1445	0	0
1422	1400	0	0
1423	1382	0	0
1424	1366	0	0
1425	1366	0	0
1426	1360	0	0
1427	1380	0	0
1428	1361	0	0
1429	1394	0	0
1430	1393	0	0
1431	1395	0	0
1432	1387	0	0
1433	1387	0	0
1434	1392	0	0
1435	1391	0	0
1436	1377	0	0
1437	1361	0	0
1438	1343	0	0
1439	1357	0	0
1440	1357	0	0
1441	1350	0	0
1442	1323	0	0
1443	1321	0	0
1444	1312	0	0
1445	1311	0	0
1446	1309	0	0
1447	1264	0	0
1448	1246	0	0
1449	1224	0	0
1450	1222	0	0
1451	1190	0	0
1452	1189	0	0
1453	1191	0	0
1454	1191	0	0
1455	1187	0	0
1456	1186	0	0
1457	1188	0	0
1458	1205	0	0
1459	1198	0	0
1460	1245	0	0
1461	1235	0	0
1462	1162	0	0
1463	1157	0	0
1464	1136	0	0
1465	1137	0	0
1466	1136	0	0
1467	1117	0	0
1468	1119	0	0
1469	1092	0	0
1470	1090	0	0
1471	1089	0	0
1472	1090	0	0
1473	1090	0	0
1474	1088	0	0
1475	1090	0	0
1476	1068	0	0
1477	1066	0	0
1478	1057	0	0
1479	1042	0	0
1480	1035	0	0
1481	1034	0	0
1482	1033	0	0
1483	1033	0	0
1484	1059	0	0
1485	1072	0	0
1486	1069	0	0
1487	1040	0	0
1488	1024	0	0
1489	1030	0	0
1490	1028	0	0
1491	1029	0	0
1492	1007	0	0
1493	1006	0	0
1494	1050	0	0
1495	1058	0	0
1496	1178	0	0
1497	1154	0	0
1498	1129	0	0
1499	1162	0	0
1500	1167	0	0
1501	1188	0	0
1502	1180	0	0
1503	1180	0	0
1504	1185	0	0
1505	1139	0	0
1506	1140	0	0
1507	1163	0	0
1508	1160	0	0
1509	1155	0	0
1510	1139	0	0
1511	1136	0	0
1512	1178	0	0
1513	1177	0	0
1514	1192	0	0
1515	1199	0	0
1516	1170	0	0
1517	1178	0	0
1518	1178	0	0
1519	1178	0	0
1520	1187	0	0
1521	1157	0	0
1522	1156	0	0
1523	1145	0	0
1524	1142	0	0
1525	1141	0	0
1526	1133	0	0
1527	1136	0	0
1528	1121	0	0
1529	1134	0	0
1530	1154	0	0
1531	1200	0	0
1532	1210	0	0
1533	1165	0	0
1534	1199	0	0
1535	1209	0	0
1536	1241	0	0
1537	1248	0	0
1538	1240	0	0
1539	1237	0	0
1540	1235	0	0
1541	1256	0	0
1542	1264	0	0
1543	1260	0	0
1544	1233	0	0
1545	1237	0	0
1546	1233	0	0
1547	1237	0	0
1548	1296	0	0
1549	1292	0	0
1550	1312	0	0
1551	1311	0	0
1552	1312	0	0
1553	1324	0	0
1554	1329	0	0
1555	1347	0	0
1556	1356	0	0
1557	1306	0	0
1558	1308	0	0
1559	1306	0	0
1560	1304	0	0
1561	1315	0	0
1562	1309	0	0
1563	1305	0	0
1564	1274	0	0
1565	1263	0	0
1566	1267	0	0
1567	1262	0	0
1568	1261	0	0
1569	1305	0	0
1570	1298	0	0
1571	1298	0	0
1572	1297	0	0
1573	1300	0	0
1574	1299	0	0
1575	1298	0	0
1576	1304	0	0
1577	1323	0	0
1578	1309	0	0
1579	1314	0	0
1580	1283	0	0
1581	1306	0	0
1582	1300	0	0
1583	1305	0	0
1584	1304	0	0
1585	1331	0	0
1586	1331	0	0
1587	1331	0	0
1588	1324	0	0
1589	1321	0	0
1590	1308	0	0
1591	1307	0	0
1592	1302	0	0
1593	1322	0	0
1594	1323	0	0
1595	1324	0	0
1596	1323	0	0
1597	1320	0	0
1598	1320	0	0
1599	1320	0	0
1600	1341	0	0
1601	1342	0	0
1602	1336	0	0
1603	1334	0	0
1604	1335	0	0
1605	1335	0	0
1606	1331	0	0
1607	1331	0	0
1608	1336	0	0
1609	1328	0	0
1610	1315	0	0
1611	1303	0	0
1612	1303	0	0
1613	1302	0	0
1614	1304	0	0
1615	1303	0	0
1616	1306	0	0
1617	1308	0	0
1618	1312	0	0
1619	1309	0	0
1620	1272	0	0
1621	1284	0	0
1622	1284	0	0
1623	1280	0	0
1624	1280	0	0
1625	1281	0	0
1626	1295	0	0
1627	1307	0	0
1628	1307	0	0
1629	1308	0	0
1630	1300	0	0
1631	1310	0	0
1632	1310	0	0
1633	1310	0	0
1634	1326	0	0
1635	1315	0	0
1636	1347	0	0
1637	1330	0	0
1638	1406	0	0
1639	1406	0	0
1640	1444	0	0
1641	1479	0	0
1642	1478	0	0
1643	1487	0	0
1644	1488	0	0
1645	1431	0	0
1646	1414	0	0
1647	1308	0	0
1648	1308	0	0
1649	1306	0	0
1650	1280	0	0
1651	1281	0	0
1652	1265	0	0
1653	1265	0	0
1654	1265	0	0
1655	1252	0	0
1656	1254	0	0
1657	1263	0	0
1658	1247	0	0
1659	1246	0	0
1660	1242	0	0
1661	1239	0	0
1662	1232	0	0
1663	1197	0	0
1664	1206	0	0
1665	1192	0	0
1666	1188	0	0
1667	1185	0	0
1668	1180	0	0
1669	1221	0	0
1670	1223	0	0
1671	1230	1	0
1672	1270	0	0
1673	1321	0	0
1674	1329	0	0
1675	1328	0	0
1676	1337	0	0
1677	1345	0	0
1678	1361	0	0
1679	1368	0	0
1680	1351	0	0
1681	1322	0	0
1682	1259	0	0
1683	1266	0	0
1684	1261	0	0
1685	1242	0	0
1686	1231	0	0
1687	1222	0	0
1688	1221	0	0
1689	1224	0	0
1690	1233	0	0
1691	1232	0	0
1692	1248	0	0
1693	1245	0	0
1694	1250	0	0
1695	1255	0	0
1696	1249	0	0
1697	1261	0	0
1698	1254	0	0
1699	1213	0	0
1700	1214	0	0
1701	1194	0	0
1702	1197	0	0
1703	1201	0	0
1704	1192	0	0
1705	1197	0	0
1706	1184	0	0
1707	1176	0	0
1708	1182	0	0
1709	1180	0	0
1710	1180	0	0
1711	1256	0	0
1712	1243	0	0
1713	1249	0	0
1714	1253	0	0
1715	1254	0	0
1716	1277	0	0
1717	1277	0	0
1718	1282	0	0
1719	1327	0	0
1720	1272	0	0
1721	1269	0	0
1722	1267	0	0
1723	1270	0	0
1724	1265	0	0
1725	1277	0	0
1726	1281	0	0
1727	1317	0	0
1728	1290	0	0
1729	1292	0	0
1730	1310	0	0
1731	1320	0	0
1732	1307	0	0
1733	1307	0	0
1734	1302	0	0
1735	1337	0	0
1736	1301	0	0
1737	1310	0	0
1738	1307	0	0
1739	1305	0	0
1740	1306	0	0
1741	1320	0	0
1742	1363	0	0
1743	1363	0	0
1744	1336	0	0
1745	1342	0	0
1746	1339	0	0
1747	1354	0	0
1748	1355	0	0
1749	1357	0	0
1750	1383	0	0
1751	1356	0	0
1752	1363	0	0
1753	1363	0	0
1754	1363	0	0
1755	1413	0	0
1756	1426	0	0
1757	1429	0	0
1758	1408	0	0
1759	1400	0	0
1760	1422	0	0
1761	1422	0	0
1762	1434	0	0
1763	1437	0	0
1764	1438	0	0
1765	1436	0	0
1766	1437	0	0
1767	1437	0	0
1768	1437	0	0
1769	1425	0	0
1770	1462	0	0
1771	1464	0	0
1772	1499	0	0
1773	1508	0	0
1774	1508	0	0
1775	1507	0	0
1776	1539	0	0
1777	1538	0	0
1778	1538	0	0
1779	1537	0	0
1780	1537	0	0
1781	1531	0	0
1782	1579	0	0
1783	1580	0	0
1784	1580	0	0
1785	1559	0	0
1786	1531	0	0
1787	1495	0	0
1788	1482	0	0
1789	1420	0	0
1790	1437	0	0
1791	1427	0	0
1792	1441	0	0
1793	1440	0	0
1794	1435	0	0
1795	1435	0	0
1796	1433	0	0
1797	1430	0	0
1798	1434	0	0
1799	1443	0	0
1800	1460	0	0
1801	1455	0	0
1802	1451	0	0
1803	1453	0	0
1804	1453	0	0
1805	1462	0	0
1806	1461	0	0
1807	1459	0	0
1808	1448	0	0
1809	1454	0	0
1810	1463	0	0
1811	1502	0	0
1812	1502	0	0
1813	1501	0	0
1814	1501	0	0
1815	1491	0	0
1816	1494	0	0
1817	1507	0	0
1818	1506	0	0
1819	1520	0	0
1820	1475	0	0
1821	1470	0	0
1822	1456	0	0
1823	1416	0	0
1824	1376	0	0
1825	1369	0	0
1826	1371	0	0
1827	1356	0	0
1828	1348	0	0
1829	1368	0	0
1830	1358	0	0
1831	1368	0	0
1832	1375	0	0
1833	1374	0	0
1834	1356	0	0
1835	1358	0	0
1836	1351	0	0
1837	1351	0	0
1838	1322	0	0
1839	1319	0	0
1840	1317	0	0
1841	1308	0	0
1842	1302	0	0
1843	1279	0	0
1844	1280	0	0
1845	1283	0	0
1846	1278	0	0
1847	1284	0	0
1848	1273	0	0
1849	1270	0	0
1850	1277	0	0
1851	1277	0	0
1852	1273	0	0
1853	1288	0	0
1854	1272	0	0
1855	1279	0	0
1856	1280	0	0
1857	1286	0	0
1858	1309	0	0
1859	1303	0	0
1860	1305	0	0
1861	1286	0	0
1862	1234	0	0
1863	1235	0	0
1864	1231	0	0
1865	1236	0	0
1866	1254	0	0
1867	1233	0	0
1868	1231	0	0
1869	1229	0	0
1870	1191	0	0
1871	1193	0	0
1872	1223	0	0
1873	1228	0	0
1874	1241	0	0
1875	1239	0	0
1876	1233	0	0
1877	1257	0	0
1878	1224	0	0
1879	1238	0	0
1880	1247	0	0
1881	1225	0	0
1882	1279	0	0
1883	1306	0	0
1884	1312	0	0
1885	1304	0	0
1886	1272	0	0
1887	1270	0	0
1888	1258	0	0
1889	1298	0	0
1890	1300	0	0
1891	1307	0	0
1892	1300	0	0
1893	1264	0	0
1894	1270	0	0
1895	1272	0	0
1896	1267	0	0
1897	1330	0	0
1898	1313	0	0
1899	1315	0	0
1900	1326	0	0
1901	1313	0	0
1902	1335	0	0
1903	1327	0	0
1904	1338	0	0
1905	1348	0	0
1906	1294	0	0
1907	1290	0	0
1908	1288	0	0
1909	1286	0	0
1910	1346	0	0
1911	1324	0	0
1912	1413	0	0
1913	1417	0	0
1914	1448	0	0
1915	1457	0	0
1916	1456	0	0
1917	1458	0	0
1918	1463	0	0
1919	1463	0	0
1920	1464	0	0
1921	1421	0	0
1922	1433	0	0
1923	1380	0	0
1924	1382	0	0
1925	1381	0	0
1926	1381	0	0
1927	1351	0	0
1928	1339	0	0
1929	1331	0	0
1930	1333	0	0
1931	1333	0	0
1932	1353	0	0
1933	1361	0	0
1934	1406	0	0
1935	1407	0	0
1936	1407	0	0
1937	1408	0	0
1938	1402	0	0
1939	1443	0	0
1940	1448	0	0
1941	1431	0	0
1942	1409	0	0
1943	1368	0	0
1944	1368	0	0
1945	1368	0	0
1946	1366	0	0
1947	1365	0	0
1948	1365	0	0
1949	1366	0	0
1950	1361	0	0
1951	1337	0	0
1952	1348	0	0
1953	1366	0	0
1954	1378	0	0
1955	1379	0	0
1956	1370	0	0
1957	1370	0	0
1958	1370	0	0
1959	1378	0	0
1960	1372	0	0
1961	1356	0	0
1962	1323	0	0
1963	1323	0	0
1964	1323	0	0
1965	1323	0	0
1966	1327	0	0
1967	1321	0	0
1968	1312	0	0
1969	1316	0	0
1970	1307	0	0
1971	1313	0	0
1972	1315	0	0
1973	1323	0	0
1974	1318	0	0
1975	1306	0	0
1976	1307	0	0
1977	1297	0	0
1978	1325	0	0
1979	1322	0	0
1980	1283	0	0
1981	1290	0	0
1982	1277	0	0
1983	1270	0	0
1984	1267	0	0
1985	1269	0	0
1986	1267	0	0
1987	1268	0	0
1988	1298	0	0
1989	1298	0	0
1990	1304	0	0
1991	1305	0	0
1992	1325	0	0
1993	1327	0	0
1994	1321	0	0
1995	1320	0	0
1996	1314	0	0
1997	1359	0	0
1998	1363	0	0
1999	1374	0	0
2000	1378	0	0
[truncated: 152,466 more rows]

## Sheet: Latent
Pos (bp)	Read coverage	Out-of-frame indels	In-frame indels
8	1	0	0
9	1	0	0
10	1	0	0
11	1	0	0
12	1	0	0
13	1	0	0
14	2	0	0
15	2	0	0
16	2	0	0
17	2	0	0
18	4	0	0
19	4	0	0
20	4	0	0
21	4	0	0
22	4	0	0
23	5	0	0
24	5	0	0
25	6	0	0
26	7	0	0
27	7	0	0
28	7	0	0
29	8	0	0
30	9	0	0
31	9	0	0
32	9	0	0
33	9	0	0
34	9	0	0
35	10	0	0
36	10	0	0
37	11	0	0
38	11	0	0
39	11	0	0
40	11	0	0
41	11	0	0
42	11	0	0
43	11	0	0
44	12	0	0
45	13	0	0
46	13	0	0
47	13	0	0
48	13	0	0
49	13	0	0
50	13	0	0
51	14	0	0
52	17	0	0
53	17	0	0
54	17	0	0
55	17	0	0
56	18	0	0
57	26	0	0
58	26	0	0
59	26	0	0
60	26	0	0
61	26	0	0
62	26	0	0
63	26	0	0
64	28	0	0
65	28	0	0
66	28	0	0
67	29	0	0
68	29	0	0
69	29	0	0
70	29	0	0
71	29	0	0
72	29	0	0
73	29	0	0
74	29	0	0
75	29	0	0
76	29	0	0
77	29	0	0
78	29	0	0
79	35	0	0
80	35	0	0
81	35	0	0
82	35	0	0
83	36	0	0
84	41	0	0
85	41	0	0
86	41	0	0
87	43	0	0
88	48	0	0
89	48	0	0
90	48	0	0
91	48	0	0
92	48	0	0
93	48	0	0
94	48	0	0
95	48	0	0
96	48	0	0
97	48	0	0
98	52	0	0
99	53	0	0
100	53	0	0
101	53	0	0
102	55	0	0
103	55	0	0
104	55	0	0
105	56	0	0
106	56	0	0
107	56	0	0
108	56	0	0
109	60	0	0
110	60	0	0
111	62	0	0
112	62	0	0
113	62	0	0
114	62	0	0
115	62	0	0
116	64	0	0
117	64	0	0
118	64	0	0
119	65	0	0
120	65	0	0
121	65	0	0
122	67	0	0
123	67	0	0
124	67	0	0
125	67	0	0
126	70	0	0
127	71	0	0
128	71	0	0
129	71	0	0
130	71	0	0
131	71	0	0
132	72	0	0
133	72	0	0
134	72	0	0
135	72	0	0
136	73	0	0
137	76	0	0
138	77	0	0
139	77	0	0
140	77	0	0
141	78	0	0
142	78	0	0
143	78	0	0
144	78	0	0
145	77	0	0
146	77	0	0
147	77	0	0
148	78	0	0
149	86	0	0
150	87	0	0
151	87	0	0
152	87	0	0
153	89	0	0
154	89	0	0
155	89	0	0
156	89	0	0
157	89	0	0
158	89	0	0
159	86	0	0
160	90	0	0
161	91	0	0
162	91	0	0
163	91	0	0
164	94	0	0
165	93	0	0
166	93	0	0
167	93	0	0
168	93	0	0
169	91	0	0
170	91	0	0
171	91	0	0
172	91	0	0
173	93	0	0
174	92	0	0
175	92	0	0
176	91	0	0
177	91	0	0
178	91	0	0
179	91	0	0
180	90	0	0
181	90	0	0
182	90	0	0
183	90	0	0
184	90	0	0
185	90	0	0
186	91	0	0
187	91	0	0
188	96	0	0
189	96	0	0
190	96	0	0
191	97	0	0
192	100	0	0
193	100	0	0
194	100	0	0
195	99	0	0
196	99	0	0
197	99	0	0
198	100	0	0
199	100	0	0
200	100	0	0
201	100	0	0
202	99	0	0
203	97	0	0
204	97	0	0
205	100	0	0
206	104	0	0
207	102	0	0
208	97	0	0
209	97	0	0
210	97	0	0
211	98	0	0
212	99	0	0
213	100	0	0
214	101	0	0
215	103	0	0
216	104	0	0
217	103	0	0
218	103	0	0
219	103	0	0
220	103	0	0
221	107	0	0
222	107	0	0
223	109	0	0
224	111	0	0
225	111	0	0
226	119	0	0
227	119	0	0
228	119	0	0
229	119	0	0
230	119	0	0
231	119	0	0
232	119	0	0
233	122	0	0
234	121	0	0
235	116	0	0
236	117	0	0
237	117	0	0
238	114	0	0
239	110	0	0
240	110	0	0
241	110	0	0
242	110	0	0
243	110	0	0
244	113	0	0
245	115	0	0
246	118	0	0
247	120	0	0
248	119	0	0
249	116	0	0
250	113	0	0
251	113	0	0
252	113	0	0
253	113	0	0
254	115	0	0
255	113	0	0
256	113	0	0
257	113	0	0
258	114	0	0
259	114	0	0
260	111	0	0
261	110	0	0
262	109	0	0
263	110	0	0
264	111	0	0
265	111	0	0
266	111	0	0
267	110	0	0
268	112	0	0
269	112	0	0
270	112	0	0
271	112	0	0
272	112	0	0
273	110	0	0
274	111	0	0
275	111	0	0
276	110	0	0
277	109	0	0
278	108	0	0
279	111	0	0
280	111	0	0
281	111	0	0
282	112	0	0
283	111	0	0
284	115	0	0
285	116	0	0
286	115	0	0
287	115	0	0
288	112	0	0
289	113	0	0
290	114	0	0
291	114	0	0
292	113	0	0
293	113	0	0
294	117	0	0
295	118	0	0
296	118	0	0
297	119	0	0
298	119	0	0
299	117	0	0
300	110	0	0
301	113	0	0
302	123	0	0
303	121	0	0
304	123	0	0
305	123	0	0
306	126	0	0
307	126	0	0
308	126	0	0
309	126	0	0
310	126	0	0
311	124	0	0
312	125	0	0
313	124	0	0
314	124	0	0
315	122	0	0
316	123	0	0
317	124	0	0
318	124	0	0
319	124	0	0
320	124	0	0
321	125	0	0
322	125	0	0
323	126	0	0
324	123	0	0
325	123	0	0
326	123	0	0
327	123	0	0
328	123	0	0
329	123	0	0
330	129	0	0
331	128	0	0
332	128	0	0
333	128	0	0
334	129	0	0
335	130	0	0
336	129	0	0
337	128	0	0
338	128	0	0
339	123	0	0
340	124	0	0
341	124	0	0
342	124	0	0
343	123	0	0
344	123	0	0
345	124	0	0
346	127	0	0
347	127	0	0
348	126	0	0
349	125	0	0
350	125	0	0
351	125	0	0
352	126	0	0
353	126	0	0
354	125	0	0
355	125	0	0
356	123	0	0
357	125	0	0
358	125	0	0
359	125	0	0
360	126	0	0
361	126	0	0
362	125	0	0
363	128	0	0
364	127	0	0
365	127	0	0
366	122	0	0
367	122	0	0
368	122	0	0
369	122	0	0
370	123	0	0
371	123	0	0
372	118	0	0
373	118	0	0
374	117	0	0
375	123	0	0
376	121	0	0
377	114	0	0
378	114	0	0
379	113	0	0
380	113	0	0
381	109	0	0
382	109	0	0
383	109	0	0
384	106	0	0
385	106	0	0
386	106	0	0
387	106	0	0
388	106	0	0
389	106	0	0
390	106	0	0
391	106	0	0
392	106	0	0
393	109	0	0
394	110	0	0
395	107	0	0
396	107	0	0
397	104	0	0
398	102	0	0
399	102	0	0
400	103	0	0
401	103	0	0
402	105	0	0
403	105	0	0
404	105	0	0
405	103	0	0
406	103	0	0
407	104	0	0
408	103	0	0
409	103	0	0
410	103	0	0
411	104	0	0
412	108	0	0
413	108	0	0
414	107	0	0
415	106	0	0
416	106	0	0
417	106	0	0
418	106	0	0
419	104	0	0
420	104	0	0
421	104	0	0
422	104	0	0
423	115	0	0
424	117	0	0
425	116	0	0
426	119	0	0
427	119	0	0
428	118	0	0
429	118	0	0
430	116	0	0
431	116	0	0
432	116	0	0
433	115	0	0
434	115	0	0
435	110	0	0
436	116	0	0
437	116	0	0
438	116	0	0
439	115	0	0
440	112	0	0
441	111	0	0
442	111	0	0
443	114	0	0
444	114	0	0
445	110	0	0
446	111	0	0
447	111	0	0
448	111	0	0
449	111	0	0
450	111	0	0
451	111	0	0
452	107	0	0
453	106	0	0
454	106	0	0
455	106	0	0
456	106	0	0
457	103	0	0
458	104	0	0
459	104	0	0
460	104	0	0
461	104	0	0
462	101	0	0
463	100	0	0
464	100	0	0
465	100	0	0
466	104	0	0
467	103	0	0
468	103	0	0
469	103	0	0
470	103	0	0
471	103	0	0
472	102	0	0
473	102	0	0
474	101	0	0
475	101	0	0
476	102	0	0
477	102	0	0
478	102	0	0
479	104	0	0
480	102	0	0
481	98	0	0
482	98	0	0
483	98	0	0
484	99	0	0
485	98	0	0
486	97	0	0
487	98	0	0
488	103	0	0
489	104	0	0
490	102	0	0
491	102	0	0
492	101	0	0
493	101	0	0
494	101	0	0
495	101	0	0
496	100	0	0
497	94	0	0
498	96	0	0
499	95	0	0
500	95	0	0
501	95	0	0
502	101	0	0
503	100	0	0
504	104	0	0
505	104	0	0
506	105	0	0
507	102	0	0
508	98	0	0
509	98	0	0
510	100	0	0
511	99	0	0
512	99	0	0
513	99	0	0
514	95	0	0
515	95	0	0
516	94	0	0
517	94	0	0
518	94	0	0
519	94	0	0
520	96	0	0
521	97	0	0
522	99	0	0
523	99	0	0
524	99	0	0
525	100	0	0
526	96	0	0
527	105	0	0
528	105	0	0
529	110	0	0
530	111	0	0
531	111	0	0
532	110	0	0
533	110	0	0
534	111	0	0
535	110	0	0
536	110	0	0
537	113	0	0
538	113	0	0
539	114	0	0
540	114	0	0
541	114	0	0
542	116	0	0
543	113	0	0
544	113	0	0
545	113	0	0
546	119	0	0
547	117	0	0
548	120	0	0
549	120	0	0
550	120	0	0
551	119	0	0
552	123	0	0
553	122	0	0
554	125	0	0
555	126	0	0
556	126	0	0
557	127	0	0
558	126	0	0
559	126	0	0
560	126	0	0
561	123	0	0
562	130	0	0
563	126	0	0
564	126	0	0
565	126	0	0
566	126	0	0
567	128	0	0
568	127	0	0
569	127	0	0
570	128	0	0
571	116	0	0
572	118	0	0
573	123	0	0
574	123	0	0
575	122	0	0
576	130	0	0
577	130	0	0
578	133	0	0
579	133	0	0
580	133	0	0
581	133	0	0
582	133	0	0
583	133	0	0
584	129	0	0
585	129	0	0
586	129	0	0
587	129	0	0
588	129	0	0
589	129	0	0
590	129	0	0
591	129	0	0
592	129	0	0
593	129	0	0
594	126	0	0
595	125	0	0
596	124	0	0
597	123	0	0
598	123	0	0
599	123	0	0
600	123	0	0
601	123	0	0
602	123	0	0
603	123	0	0
604	116	0	0
605	117	0	0
606	118	0	0
607	118	0	0
608	117	0	0
609	117	0	0
610	118	0	0
611	118	0	0
612	118	0	0
613	118	0	0
614	118	0	0
615	117	0	0
616	117	0	0
617	114	0	0
618	114	0	0
619	113	0	0
620	113	0	0
621	113	0	0
622	116	0	0
623	116	0	0
624	116	0	0
625	116	0	0
626	116	0	0
627	116	0	0
628	116	0	0
629	116	0	0
630	116	0	0
631	117	0	0
632	117	0	0
633	118	0	0
634	117	0	0
635	117	0	0
636	117	0	0
637	116	0	0
638	115	0	0
639	113	0	0
640	111	0	0
641	112	0	0
642	111	0	0
643	111	0	0
644	111	0	0
645	111	0	0
646	118	0	0
647	118	0	0
648	118	0	0
649	117	0	0
650	118	0	0
651	120	0	0
652	119	0	0
653	114	0	0
654	115	0	0
655	111	0	0
656	112	0	0
657	111	0	0
658	113	0	0
659	116	0	0
660	123	0	0
661	122	0	0
662	122	0	0
663	123	0	0
664	123	0	0
665	124	0	0
666	124	0	0
667	125	0	0
668	125	0	0
669	134	0	0
670	135	0	0
671	137	0	0
672	140	0	0
673	139	0	0
674	139	0	0
675	139	0	0
676	137	0	0
677	137	0	0
678	127	0	0
679	130	0	0
680	126	0	0
681	124	0	0
682	125	0	0
683	127	0	0
684	127	0	0
685	126	0	0
686	128	0	0
687	128	0	0
688	133	0	0
689	138	0	0
690	139	0	0
691	139	0	0
692	139	0	0
693	145	0	0
694	146	0	0
695	150	0	0
696	151	0	0
697	145	0	0
698	145	0	0
699	142	0	0
700	144	0	0
701	144	0	0
702	144	0	0
703	139	0	0
704	138	0	0
705	136	0	0
706	136	0	0
707	137	0	0
708	136	0	0
709	136	0	0
710	136	0	0
711	136	0	0
712	136	0	0
713	130	0	0
714	130	0	0
715	130	0	0
716	135	0	0
717	137	0	0
718	136	0	0
719	134	0	0
720	137	0	0
721	136	0	0
722	136	0	0
723	134	0	0
724	130	0	0
725	129	0	0
726	129	0	0
727	121	0	0
728	121	0	0
729	118	0	0
730	118	0	0
731	118	0	0
732	119	0	0
733	119	0	0
734	119	0	0
735	119	0	0
736	119	0	0
737	118	0	0
738	118	0	0
739	118	0	0
740	118	0	0
741	118	0	0
742	118	0	0
743	118	0	0
744	118	0	0
745	118	0	0
746	118	0	0
747	118	0	0
748	118	0	0
749	118	0	0
750	118	0	0
751	118	0	0
752	119	0	0
753	121	0	0
754	120	0	0
755	121	0	0
756	124	0	0
757	125	0	0
758	125	0	0
759	125	0	0
760	125	0	0
761	123	0	0
762	123	0	0
763	124	0	0
764	125	0	0
765	125	0	0
766	125	0	0
767	125	0	0
768	125	0	0
769	126	0	0
770	126	0	0
771	126	0	0
772	126	0	0
773	123	0	0
774	123	0	0
775	123	0	0
776	123	0	0
777	124	0	0
778	123	0	0
779	123	0	0
780	123	0	0
781	126	0	0
782	125	0	0
783	125	0	0
784	126	0	0
785	126	0	0
786	130	0	0
787	130	0	0
788	132	0	0
789	131	0	0
790	129	0	0
791	133	0	0
792	134	0	0
793	134	0	0
794	134	0	0
795	134	0	0
796	133	0	0
797	127	0	0
798	127	0	0
799	128	0	0
800	128	0	0
801	126	0	0
802	136	0	0
803	138	1	0
804	137	0	0
805	137	0	0
806	135	0	0
807	135	0	0
808	135	0	0
809	133	0	0
810	134	0	0
811	123	0	0
812	124	0	0
813	124	0	0
814	129	0	0
815	129	0	0
816	129	0	0
817	129	0	0
818	127	0	0
819	125	0	0
820	119	0	0
821	117	0	0
822	118	0	0
823	120	0	0
824	120	0	0
825	120	0	0
826	120	0	0
827	120	0	0
828	120	0	0
829	120	0	0
830	116	0	0
831	124	0	0
832	124	0	0
833	124	0	0
834	122	0	0
835	123	0	0
836	123	0	0
837	122	0	0
838	122	0	0
839	115	0	0
840	107	0	0
841	107	0	0
842	107	0	0
843	107	0	0
844	101	0	0
845	103	0	0
846	99	0	0
847	98	0	0
848	98	0	0
849	100	0	0
850	100	0	0
851	98	0	0
852	98	0	0
853	99	0	0
854	103	0	0
855	104	0	0
856	104	0	0
857	104	0	0
858	105	0	0
859	105	0	0
860	105	0	0
861	105	0	0
862	105	0	0
863	106	0	0
864	108	0	0
865	111	0	0
866	111	0	0
867	109	0	0
868	110	0	0
869	109	0	0
870	108	0	0
871	107	0	0
872	108	0	0
873	111	0	0
874	111	0	0
875	111	0	0
876	111	0	0
877	110	0	0
878	112	0	0
879	112	0	0
880	114	0	0
881	114	0	0
882	113	0	0
883	113	0	0
884	114	0	0
885	113	0	0
886	114	0	0
887	114	0	0
888	114	0	0
889	114	0	0
890	114	0	0
891	114	0	0
892	114	0	0
893	115	0	0
894	115	0	0
895	117	0	0
896	117	0	0
897	117	0	0
898	119	0	0
899	119	0	0
900	120	0	0
901	120	0	0
902	120	0	0
903	119	0	0
904	117	0	0
905	117	0	0
906	118	0	0
907	115	0	0
908	114	0	0
909	114	0	0
910	114	0	0
911	114	0	0
912	113	0	0
913	113	0	0
914	113	0	0
915	112	0	0
916	112	0	0
917	114	0	0
918	115	0	0
919	117	0	0
920	116	0	0
921	117	0	0
922	118	0	0
923	118	0	0
924	119	0	0
925	121	0	0
926	122	0	0
927	123	0	0
928	122	0	0
929	122	0	0
930	126	0	0
931	126	0	0
932	123	0	0
933	123	0	0
934	123	0	0
935	121	0	0
936	121	0	0
937	122	0	0
938	120	0	0
939	118	0	0
940	118	0	0
941	118	0	0
942	113	0	0
943	112	0	0
944	114	0	0
945	114	0	0
946	114	0	0
947	115	0	0
948	115	0	0
949	115	0	0
950	114	0	0
951	113	0	0
952	114	0	0
953	106	0	0
954	105	0	0
955	105	0	0
956	105	0	0
957	105	0	0
958	105	0	0
959	105	0	0
960	122	0	0
961	118	0	0
962	127	0	0
963	127	0	0
964	129	0	0
965	124	0	0
966	124	0	0
967	124	0	0
968	126	0	0
969	126	0	0
970	128	0	0
971	129	0	0
972	128	0	0
973	122	0	0
974	121	0	0
975	127	0	0
976	130	0	0
977	130	0	0
978	130	0	0
979	130	0	0
980	131	0	0
981	130	0	0
982	123	0	0
983	121	0	0
984	121	0	0
985	123	0	0
986	122	0	0
987	125	0	0
988	124	0	0
989	124	0	0
990	124	0	0
991	128	0	0
992	129	0	0
993	129	0	0
994	129	0	0
995	131	0	0
996	129	0	0
997	133	0	0
998	134	0	0
999	135	0	0
1000	133	0	0
1001	133	0	0
1002	132	0	0
1003	132	0	0
1004	130	0	0
1005	127	0	0
1006	126	0	0
1007	127	0	0
1008	127	0	0
1009	125	0	0
1010	125	0	0
1011	125	0	0
1012	125	0	0
1013	125	0	0
1014	126	0	0
1015	124	0	0
1016	121	0	0
1017	121	0	0
1018	120	0	0
1019	118	0	0
1020	118	0	0
1021	119	0	0
1022	119	0	0
1023	118	0	0
1024	116	0	0
1025	117	0	0
1026	117	0	0
1027	117	0	0
1028	115	0	0
1029	115	0	0
1030	115	0	0
1031	113	0	0
1032	114	0	0
1033	115	0	0
1034	115	0	0
1035	114	0	0
1036	114	0	0
1037	113	0	0
1038	121	0	0
1039	121	0	0
1040	121	0	0
1041	121	0	0
1042	121	0	0
1043	122	0	0
1044	122	0	0
1045	124	0	0
1046	122	0	0
1047	122	0	0
1048	122	0	0
1049	120	0	0
1050	120	0	0
1051	119	0	0
1052	119	0	0
1053	119	0	0
1054	119	0	0
1055	119	0	0
1056	121	0	0
1057	121	0	0
1058	121	0	0
1059	120	0	0
1060	120	0	0
1061	120	0	0
1062	120	0	0
1063	120	0	0
1064	120	0	0
1065	119	0	0
1066	119	0	0
1067	119	0	0
1068	117	0	0
1069	117	0	0
1070	115	0	0
1071	115	0	0
1072	114	0	0
1073	113	0	0
1074	113	0	0
1075	112	0	0
1076	109	0	0
1077	109	0	0
1078	108	0	0
1079	117	0	0
1080	117	0	0
1081	115	0	0
1082	115	0	0
1083	115	0	0
1084	117	0	0
1085	117	0	0
1086	117	0	0
1087	117	0	0
1088	110	0	0
1089	111	0	0
1090	111	0	0
1091	111	0	0
1092	111	0	0
1093	111	0	0
1094	112	0	0
1095	110	0	0
1096	110	0	0
1097	111	0	0
1098	110	0	0
1099	110	0	0
1100	109	0	0
1101	109	0	0
1102	114	0	0
1103	113	0	0
1104	116	0	0
1105	116	0	0
1106	116	0	0
1107	116	0	0
1108	116	0	0
1109	117	0	0
1110	117	0	0
1111	98	0	0
1112	100	0	0
1113	89	0	0
1114	88	0	0
1115	87	0	0
1116	87	0	0
1117	94	0	0
1118	94	0	0
1119	92	0	0
1120	92	0	0
1121	88	0	0
1122	89	0	0
1123	89	0	0
1124	89	0	0
1125	89	0	0
1126	81	0	0
1127	80	0	0
1128	80	0	0
1129	80	0	0
1130	80	0	0
1131	81	0	0
1132	81	0	0
1133	82	0	0
1134	82	0	0
1135	83	0	0
1136	82	0	0
1137	82	0	0
1138	79	0	0
1139	81	0	0
1140	81	0	0
1141	82	0	0
1142	78	0	0
1143	77	0	0
1144	82	0	0
1145	83	0	0
1146	83	0	0
1147	83	0	0
1148	78	0	0
1149	78	0	0
1150	77	0	0
1151	79	0	0
1152	80	0	0
1153	80	0	0
1154	81	0	0
1155	81	0	0
1156	81	0	0
1157	81	0	0
1158	83	0	0
1159	85	0	0
1160	85	0	0
1161	85	0	0
1162	85	0	0
1163	86	0	0
1164	86	0	0
1165	84	0	0
1166	84	0	0
1167	84	0	0
1168	84	0	0
1169	86	0	0
1170	85	0	0
1171	90	0	0
1172	88	0	0
1173	88	0	0
1174	88	0	0
1175	91	0	0
1176	91	0	0
1177	92	0	0
1178	92	0	0
1179	94	0	0
1180	98	0	0
1181	98	0	0
1182	98	0	0
1183	97	0	0
1184	97	0	0
1185	98	0	0
1186	100	0	0
1187	100	0	0
1188	101	0	0
1189	94	0	0
1190	94	0	0
1191	94	0	0
1192	94	0	0
1193	94	0	0
1194	91	0	0
1195	91	0	0
1196	90	0	0
1197	91	0	0
1198	91	0	0
1199	92	0	0
1200	94	0	0
1201	94	0	0
1202	94	0	0
1203	94	0	0
1204	96	0	0
1205	98	0	0
1206	98	0	0
1207	96	0	0
1208	96	0	0
1209	96	0	0
1210	98	0	0
1211	99	0	0
1212	99	0	0
1213	99	0	0
1214	99	0	0
1215	100	0	0
1216	100	0	0
1217	100	0	0
1218	100	0	0
1219	101	0	0
1220	100	0	0
1221	100	0	0
1222	100	0	0
1223	100	0	0
1224	100	0	0
1225	100	0	0
1226	103	0	0
1227	103	0	0
1228	103	0	0
1229	103	0	0
1230	94	0	0
1231	95	0	0
1232	93	0	0
1233	93	0	0
1234	93	0	0
1235	91	0	0
1236	91	0	0
1237	91	0	0
1238	91	0	0
1239	91	0	0
1240	93	0	0
1241	94	0	0
1242	94	0	0
1243	93	0	0
1244	94	0	0
1245	93	0	0
1246	93	0	0
1247	93	0	0
1248	92	0	0
1249	92	0	0
1250	92	0	0
1251	92	0	0
1252	93	0	0
1253	87	0	0
1254	85	0	0
1255	82	0	0
1256	83	0	0
1257	84	0	0
1258	84	0	0
1259	84	0	0
1260	83	0	0
1261	83	0	0
1262	82	0	0
1263	81	0	0
1264	82	0	0
1265	82	0	0
1266	82	0	0
1267	80	0	0
1268	75	0	0
1269	75	0	0
1270	76	0	0
1271	77	0	0
1272	77	0	0
1273	77	0	0
1274	77	0	0
1275	78	0	0
1276	78	0	0
1277	81	0	0
1278	81	0	0
1279	81	0	0
1280	81	0	0
1281	83	0	0
1282	80	0	0
1283	80	0	0
1284	79	0	0
1285	79	0	0
1286	85	0	0
1287	85	0	0
1288	87	0	0
1289	87	0	0
1290	85	0	0
1291	88	0	0
1292	87	0	0
1293	85	0	0
1294	85	0	0
1295	80	0	0
1296	83	0	0
1297	82	0	0
1298	88	0	0
1299	88	0	0
1300	90	0	0
1301	90	0	0
1302	87	0	0
1303	87	0	0
1304	87	0	0
1305	86	0	0
1306	86	0	0
1307	86	0	0
1308	86	0	0
1309	81	0	0
1310	81	0	0
1311	89	0	0
1312	89	0	0
1313	88	0	0
1314	88	0	0
1315	88	0	0
1316	89	0	0
1317	90	0	0
1318	90	0	0
1319	90	0	0
1320	90	0	0
1321	90	0	0
1322	92	0	0
1323	91	0	0
1324	91	0	0
1325	92	0	0
1326	90	0	0
1327	91	0	0
1328	90	0	0
1329	90	0	0
1330	88	0	0
1331	84	0	0
1332	84	0	0
1333	84	0	0
1334	83	0	0
1335	83	0	0
1336	83	0	0
1337	86	0	0
1338	85	0	0
1339	85	0	0
1340	85	0	0
1341	85	0	0
1342	85	0	0
1343	85	0	0
1344	85	0	0
1345	85	0	0
1346	88	0	0
1347	95	0	0
1348	94	0	0
1349	94	0	0
1350	91	0	0
1351	92	0	0
1352	92	0	0
1353	92	0	0
1354	94	0	0
1355	92	0	0
1356	88	0	0
1357	88	0	0
1358	88	0	0
1359	88	0	0
1360	88	0	0
1361	86	0	0
1362	85	0	0
1363	85	0	0
1364	85	0	0
1365	87	0	0
1366	85	0	0
1367	85	0	0
1368	85	0	0
1369	85	0	0
1370	85	0	0
1371	85	0	0
1372	85	0	0
1373	85	0	0
1374	85	0	0
1375	85	0	0
1376	85	0	0
1377	85	0	0
1378	85	0	0
1379	85	0	0
1380	86	0	0
1381	86	0	0
1382	90	0	0
1383	90	0	0
1384	90	0	0
1385	90	0	0
1386	90	0	0
1387	91	0	0
1388	91	0	0
1389	92	0	0
1390	92	0	0
1391	89	0	0
1392	88	0	0
1393	88	0	0
1394	90	0	0
1395	89	0	0
1396	89	0	0
1397	89	0	0
1398	89	0	0
1399	90	0	0
1400	90	0	0
1401	90	0	0
1402	90	0	0
1403	89	0	0
1404	89	0	0
1405	89	0	0
1406	89	0	0
1407	89	0	0
1408	89	0	0
1409	89	0	0
1410	89	0	0
1411	89	0	0
1412	89	0	0
1413	92	0	0
1414	93	0	0
1415	92	0	0
1416	92	0	0
1417	92	0	0
1418	92	0	0
1419	93	0	0
1420	94	0	0
1421	93	0	0
1422	92	0	0
1423	92	0	0
1424	91	0	0
1425	91	0	0
1426	90	0	0
1427	92	0	0
1428	89	0	0
1429	91	0	0
1430	91	0	0
1431	91	0	0
1432	91	0	0
1433	91	0	0
1434	91	0	0
1435	90	0	0
1436	89	0	0
1437	85	0	0
1438	85	0	0
1439	89	0	0
1440	89	0	0
1441	89	0	0
1442	87	0	0
1443	87	0	0
1444	87	0	0
1445	87	0	0
1446	86	0	0
1447	83	0	0
1448	83	0	0
1449	77	0	0
1450	77	0	0
1451	75	0	0
1452	75	0	0
1453	75	0	0
1454	75	0	0
1455	76	0	0
1456	76	0	0
1457	75	0	0
1458	78	0	0
1459	79	0	0
1460	82	0	0
1461	81	0	0
1462	76	0	0
1463	76	0	0
1464	76	0	0
1465	76	0	0
1466	76	0	0
1467	75	0	0
1468	74	0	0
1469	72	0	0
1470	72	0	0
1471	70	0	0
1472	70	0	0
1473	70	0	0
1474	70	0	0
1475	70	0	0
1476	68	0	0
1477	68	0	0
1478	66	0	0
1479	66	0	0
1480	66	0	0
1481	66	0	0
1482	66	0	0
1483	66	0	0
1484	67	0	0
1485	67	0	0
1486	66	0	0
1487	63	0	0
1488	61	0	0
1489	60	0	0
1490	60	0	0
1491	60	0	0
1492	60	0	0
1493	60	0	0
1494	61	0	0
1495	61	0	0
1496	69	0	0
1497	67	0	0
1498	61	0	0
1499	61	0	0
1500	61	0	0
1501	63	0	0
1502	62	0	0
1503	62	0	0
1504	62	0	0
1505	60	0	0
1506	60	0	0
1507	60	0	0
1508	60	0	0
1509	60	0	0
1510	61	0	0
1511	61	0	0
1512	67	0	0
1513	67	0	0
1514	69	0	0
1515	69	0	0
1516	67	0	0
1517	67	0	0
1518	67	0	0
1519	67	0	0
1520	67	0	0
1521	67	0	0
1522	69	0	0
1523	69	0	0
1524	69	0	0
1525	67	0	0
1526	68	0	0
1527	69	0	0
1528	70	0	0
1529	75	0	0
1530	79	0	0
1531	83	0	0
1532	88	0	0
1533	85	0	0
1534	87	0	0
1535	87	0	0
1536	88	0	0
1537	89	0	0
1538	89	0	0
1539	89	0	0
1540	88	0	0
1541	89	0	0
1542	89	0	0
1543	91	0	0
1544	90	0	0
1545	92	0	0
1546	92	0	0
1547	92	0	0
1548	102	0	0
1549	101	0	0
1550	103	0	0
1551	104	0	0
1552	104	0	0
1553	106	0	0
1554	107	0	0
1555	107	0	0
1556	107	0	0
1557	105	0	0
1558	105	0	0
1559	105	0	0
1560	105	0	0
1561	105	0	0
1562	105	0	0
1563	105	0	0
1564	104	0	0
1565	105	0	0
1566	105	0	0
1567	105	0	0
1568	105	0	0
1569	107	0	0
1570	108	0	0
1571	107	0	0
1572	107	0	0
1573	107	0	0
1574	107	0	0
1575	107	0	0
1576	108	0	0
1577	109	0	0
1578	107	0	0
1579	107	0	0
1580	107	0	0
1581	108	0	0
1582	108	0	0
1583	106	0	0
1584	106	0	0
1585	107	0	0
1586	107	0	0
1587	107	0	0
1588	107	0	0
1589	106	0	0
1590	101	0	0
1591	101	0	0
1592	101	0	0
1593	102	0	0
1594	102	0	0
1595	102	0	0
1596	102	0	0
1597	101	0	0
1598	101	0	0
1599	101	0	0
1600	101	0	0
1601	101	0	0
1602	101	0	0
1603	101	0	0
1604	101	0	0
1605	101	0	0
1606	100	0	0
1607	99	0	0
1608	99	0	0
1609	96	0	0
1610	96	0	0
1611	97	0	0
1612	97	0	0
1613	97	0	0
1614	97	0	0
1615	97	0	0
1616	97	0	0
1617	98	0	0
1618	98	0	0
1619	98	0	0
1620	95	0	0
1621	95	0	0
1622	95	0	0
1623	95	0	0
1624	95	0	0
1625	95	0	0
1626	97	0	0
1627	97	0	0
1628	97	0	0
1629	97	0	0
1630	97	0	0
1631	97	0	0
1632	97	0	0
1633	97	0	0
1634	98	0	0
1635	97	0	0
1636	101	0	0
1637	101	0	0
1638	106	0	0
1639	106	0	0
1640	108	0	0
1641	111	0	0
1642	111	0	0
1643	111	0	0
1644	111	0	0
1645	109	0	0
1646	108	0	0
1647	100	0	0
1648	100	0	0
1649	100	0	0
1650	100	0	0
1651	100	0	0
1652	98	0	0
1653	98	0	0
1654	98	0	0
1655	98	0	0
1656	97	0	0
1657	98	0	0
1658	98	0	0
1659	98	0	0
1660	98	0	0
1661	98	0	0
1662	98	0	0
1663	93	0	0
1664	94	0	0
1665	92	0	0
1666	92	0	0
1667	93	0	0
1668	94	0	0
1669	98	0	0
1670	98	0	0
1671	98	0	0
1672	101	0	0
1673	99	0	0
1674	100	0	0
1675	100	0	0
1676	102	0	0
1677	103	0	0
1678	103	0	0
1679	104	0	0
1680	100	0	0
1681	94	0	0
1682	87	0	0
1683	86	0	0
1684	86	0	0
1685	84	0	0
1686	84	0	0
1687	87	0	0
1688	85	0	0
1689	84	0	0
1690	84	0	0
1691	84	0	0
1692	82	0	0
1693	83	0	0
1694	83	0	0
1695	83	0	0
1696	81	0	0
1697	82	0	0
1698	82	0	0
1699	73	0	0
1700	73	0	0
1701	71	0	0
1702	70	0	0
1703	69	0	0
1704	67	0	0
1705	67	0	0
1706	67	0	0
1707	69	0	0
1708	70	0	0
1709	70	0	0
1710	70	0	0
1711	73	0	0
1712	73	0	0
1713	73	0	0
1714	73	0	0
1715	70	0	0
1716	70	0	0
1717	70	0	0
1718	70	0	0
1719	73	0	0
1720	71	0	0
1721	70	0	0
1722	70	0	0
1723	70	0	0
1724	70	0	0
1725	70	0	0
1726	70	0	0
1727	72	0	0
1728	71	0	0
1729	71	0	0
1730	69	0	0
1731	69	0	0
1732	68	0	0
1733	68	0	0
1734	68	0	0
1735	69	0	0
1736	68	0	0
1737	69	0	0
1738	69	0	0
1739	69	0	0
1740	69	0	0
1741	69	0	0
1742	77	0	0
1743	77	0	0
1744	76	0	0
1745	76	0	0
1746	76	0	0
1747	78	0	0
1748	78	0	0
1749	78	0	0
1750	80	0	0
1751	80	0	0
1752	81	0	0
1753	81	0	0
1754	81	0	0
1755	85	0	0
1756	85	0	0
1757	85	0	0
1758	84	0	0
1759	84	0	0
1760	85	0	0
1761	85	0	0
1762	85	0	0
1763	85	0	0
1764	85	0	0
1765	85	0	0
1766	85	0	0
1767	85	0	0
1768	84	0	0
1769	84	0	0
1770	85	0	0
1771	84	0	0
1772	85	0	0
1773	86	0	0
1774	86	0	0
1775	86	0	0
1776	86	0	0
1777	84	0	0
1778	85	0	0
1779	85	0	0
1780	85	0	0
1781	85	0	0
1782	87	0	0
1783	87	0	0
1784	87	0	0
1785	86	0	0
1786	86	0	0
1787	84	0	0
1788	84	0	0
1789	81	0	0
1790	82	0	0
1791	78	0	0
1792	82	0	0
1793	82	0	0
1794	82	0	0
1795	82	0	0
1796	82	0	0
1797	82	0	0
1798	82	0	0
1799	83	0	0
1800	86	0	0
1801	86	0	0
1802	86	0	0
1803	86	0	0
1804	86	0	0
1805	87	0	0
1806	87	0	0
1807	87	0	0
1808	86	0	0
1809	87	0	0
1810	87	0	0
1811	88	0	0
1812	88	0	0
1813	88	0	0
1814	88	0	0
1815	87	0	0
1816	87	0	0
1817	88	0	0
1818	86	0	0
1819	85	0	0
1820	82	0	0
1821	82	0	0
1822	82	0	0
1823	79	0	0
1824	79	0	0
1825	78	0	0
1826	80	0	0
1827	78	0	0
1828	76	0	0
1829	77	0	0
1830	76	0	0
1831	78	0	0
1832	80	0	0
1833	80	0	0
1834	79	0	0
1835	79	0	0
1836	80	0	0
1837	82	0	0
1838	77	0	0
1839	77	0	0
1840	77	0	0
1841	77	0	0
1842	77	0	0
1843	77	0	0
1844	77	0	0
1845	76	0	0
1846	76	0	0
1847	77	0	0
1848	75	0	0
1849	75	0	0
1850	76	0	0
1851	77	0	0
1852	77	0	0
1853	79	0	0
1854	79	0	0
1855	79	0	0
1856	79	0	0
1857	79	0	0
1858	80	0	0
1859	79	0	0
1860	79	0	0
1861	78	0	0
1862	76	0	0
1863	76	0	0
1864	76	0	0
1865	76	0	0
1866	78	0	0
1867	78	0	0
1868	78	0	0
1869	78	0	0
1870	74	0	0
1871	74	0	0
1872	75	0	0
1873	75	0	0
1874	77	0	0
1875	77	0	0
1876	77	0	0
1877	77	0	0
1878	74	0	0
1879	74	0	0
1880	75	0	0
1881	75	0	0
1882	81	0	0
1883	87	0	0
1884	88	0	0
1885	88	0	0
1886	87	0	0
1887	89	0	0
1888	88	0	0
1889	90	0	0
1890	90	0	0
1891	91	0	0
1892	92	0	0
1893	84	0	0
1894	84	0	0
1895	84	0	0
1896	84	0	0
1897	87	0	0
1898	85	0	0
1899	87	0	0
1900	90	0	0
1901	88	0	0
1902	89	0	0
1903	88	0	0
1904	88	0	0
1905	89	0	0
1906	87	0	0
1907	88	0	0
1908	88	0	0
1909	88	0	0
1910	93	0	0
1911	92	0	0
1912	103	0	0
1913	103	0	0
1914	105	0	0
1915	107	0	0
1916	107	0	0
1917	107	0	0
1918	109	0	0
1919	109	0	0
1920	109	0	0
1921	109	0	0
1922	109	0	0
1923	105	0	0
1924	106	0	0
1925	106	0	0
1926	106	0	0
1927	106	0	0
1928	106	0	0
1929	105	0	0
1930	106	0	0
1931	105	0	0
1932	106	0	0
1933	107	0	0
1934	109	0	0
1935	109	0	0
1936	109	0	0
1937	109	0	0
1938	108	0	0
1939	108	0	0
1940	108	0	0
1941	107	0	0
1942	107	0	0
1943	103	0	0
1944	103	0	0
1945	103	0	0
1946	104	0	0
1947	105	0	0
1948	105	0	0
1949	105	0	0
1950	104	0	0
1951	101	0	0
1952	101	0	0
1953	105	0	0
1954	106	0	0
1955	106	0	0
1956	105	0	0
1957	105	0	0
1958	105	0	0
1959	105	0	0
1960	104	0	0
1961	104	0	0
1962	103	0	0
1963	103	0	0
1964	104	0	0
1965	104	0	0
1966	104	0	0
1967	104	0	0
1968	103	0	0
1969	104	0	0
1970	105	0	0
1971	107	0	0
1972	107	0	0
1973	107	0	0
1974	106	0	0
1975	106	0	0
1976	106	0	0
1977	104	0	0
1978	108	0	0
1979	107	0	0
1980	105	0	0
1981	106	0	0
1982	101	0	0
1983	100	0	0
1984	100	0	0
1985	100	0	0
1986	100	0	0
1987	99	0	0
1988	101	0	0
1989	101	0	0
1990	100	0	0
1991	100	0	0
1992	102	0	0
1993	103	0	0
1994	103	0	0
1995	104	0	0
1996	104	0	0
1997	109	0	0
1998	108	0	0
1999	109	0	0
2000	110	0	0
2001	108	0	0
2002	108	0	0
2003	108	0	0
2004	106	0	0
2005	107	0	0
2006	107	0	0
[truncated: 152,295 more rows]

## Sheet: Supernatant
Pos (bp)	Read coverage	Out-of-frame indels	In-frame indels
0	1	0	0
1	1	0	0
2	2	0	0
3	2	0	0
4	2	0	0
5	2	0	0
6	3	0	0
7	21	0	0
8	28	0	0
9	33	0	0
10	34	0	0
11	34	0	0
12	34	0	0
13	34	0	0
14	39	0	0
15	43	0	0
16	43	0	0
17	45	0	0
18	50	0	0
19	51	0	0
20	56	0	0
21	56	0	0
22	60	0	0
23	72	0	0
24	72	0	0
25	77	0	0
26	77	0	0
27	77	0	0
28	77	0	0
29	89	0	0
30	90	0	0
31	90	0	0
32	92	0	0
33	92	0	0
34	93	0	0
35	97	0	0
36	97	0	0
37	97	0	0
38	98	0	0
39	99	0	0
40	99	0	0
41	99	0	0
42	99	0	0
43	99	0	0
44	103	0	0
45	103	0	0
46	103	0	0
47	109	0	0
48	109	0	0
49	109	0	0
50	109	0	0
51	111	0	0
52	114	0	0
53	114	0	0
54	115	0	0
55	115	0	0
56	123	0	0
57	194	0	0
58	194	1	0
59	194	0	0
60	194	0	0
61	194	0	0
62	195	0	0
63	203	0	0
64	220	0	0
65	224	0	0
66	222	0	0
67	222	0	0
68	222	0	0
69	228	0	0
70	243	0	0
71	243	0	0
72	244	0	0
73	244	0	0
74	245	0	0
75	247	0	0
76	248	0	0
77	250	0	0
78	250	0	0
79	274	0	0
80	277	0	0
81	283	0	0
82	283	0	0
83	283	0	0
84	299	0	0
85	305	0	0
86	308	0	0
87	309	0	0
88	323	0	0
89	325	0	0
90	329	0	0
91	332	0	0
92	332	0	0
93	335	0	0
94	336	0	0
95	336	0	0
96	345	0	0
97	346	0	0
98	363	0	0
99	363	0	0
100	363	0	0
101	365	0	0
102	373	0	0
103	374	0	0
104	386	0	0
105	387	0	0
106	394	0	0
107	399	0	0
108	399	0	0
109	420	0	0
110	420	0	0
111	432	0	0
112	434	0	0
113	434	0	0
114	436	0	0
115	437	0	0
116	442	0	0
117	443	0	0
118	444	0	0
119	448	0	0
120	448	0	0
121	448	0	0
122	457	0	0
123	458	0	0
124	460	0	0
125	460	0	0
126	479	0	0
127	484	0	0
128	486	0	0
129	487	0	0
130	487	0	0
131	489	0	0
132	493	0	0
133	495	0	0
134	498	0	0
135	498	0	0
136	498	0	0
137	499	0	0
138	500	0	0
139	501	0	0
140	501	0	0
141	508	0	0
142	509	0	0
143	509	0	0
144	509	0	0
145	509	0	0
146	509	0	0
147	510	0	0
148	512	0	0
149	556	0	0
150	557	0	0
151	560	0	0
152	565	0	0
153	565	0	0
154	567	0	0
155	572	0	0
156	574	0	0
157	573	0	0
158	552	0	0
159	547	0	0
160	566	0	0
161	569	0	0
162	576	0	0
163	576	0	0
164	589	0	0
165	584	0	0
166	582	0	0
167	588	0	0
168	587	0	0
169	581	0	0
170	581	0	0
171	576	0	0
172	578	0	0
173	572	0	0
174	566	0	0
175	566	0	0
176	565	0	0
177	565	0	0
178	567	0	0
179	567	0	0
180	565	0	0
181	568	0	0
182	568	0	0
183	566	0	0
184	567	0	0
185	566	0	0
186	573	0	0
187	574	0	0
188	606	0	0
189	605	0	0
190	605	0	0
191	610	0	0
192	613	0	0
193	617	0	0
194	618	0	0
195	612	0	0
196	614	0	0
197	621	0	0
198	628	0	0
199	629	0	0
200	629	0	0
201	628	0	0
202	625	0	0
203	626	0	0
204	626	0	0
205	633	0	0
206	645	0	0
207	629	0	0
208	575	0	0
209	582	0	0
210	587	0	0
211	588	0	0
212	600	0	0
213	599	0	0
214	588	0	0
215	586	0	0
216	596	0	0
217	604	0	0
218	604	0	0
219	604	0	0
220	596	0	0
221	592	0	0
222	596	0	0
223	596	0	0
224	596	0	0
225	596	0	0
226	622	0	0
227	623	0	0
228	622	0	0
229	623	0	0
230	637	0	0
231	634	0	0
232	628	0	0
233	642	0	0
234	649	0	0
235	625	0	0
236	625	0	0
237	623	0	0
238	621	0	0
239	607	0	0
240	606	0	0
241	604	0	0
242	604	0	0
243	604	0	0
244	607	0	0
245	607	0	0
246	619	0	0
247	616	0	0
248	621	0	0
249	613	0	0
250	608	0	0
251	607	0	0
252	608	0	0
253	620	0	0
254	621	0	0
255	609	0	0
256	611	0	0
257	605	0	0
258	606	0	0
259	603	0	0
260	590	0	0
261	594	0	0
262	583	0	0
263	583	0	0
264	591	0	0
265	590	0	0
266	589	0	0
267	585	0	0
268	596	0	0
269	599	0	0
270	610	0	0
271	610	0	0
272	610	0	0
273	600	0	0
274	604	0	0
275	604	0	0
276	602	0	0
277	588	0	0
278	589	0	0
279	599	0	0
280	601	0	0
281	604	0	0
282	605	0	0
283	601	0	0
284	608	0	0
285	608	0	0
286	608	0	0
287	609	0	0
288	608	0	0
289	616	0	0
290	616	0	0
291	616	0	0
292	612	0	0
293	612	0	0
294	637	0	0
295	639	0	0
296	642	0	0
297	648	0	0
298	647	0	0
299	643	0	0
300	612	0	0
301	627	0	0
302	650	0	0
303	647	0	0
304	650	0	0
305	650	0	0
306	668	0	0
307	669	0	0
308	669	0	0
309	674	0	0
310	671	0	0
311	665	0	0
312	664	0	0
313	658	0	0
314	657	0	0
315	644	0	0
316	644	0	0
317	645	0	0
318	639	0	0
319	638	0	0
320	638	0	0
321	640	0	0
322	643	0	0
323	648	0	0
324	647	0	0
325	644	0	0
326	644	0	0
327	646	0	0
328	646	0	0
329	646	0	0
330	663	0	0
331	661	0	0
332	658	0	0
333	658	0	0
334	662	0	0
335	664	0	0
336	664	0	0
337	658	0	0
338	657	0	0
339	628	0	0
340	628	0	0
341	634	0	0
342	632	0	0
343	629	0	0
344	628	0	0
345	630	0	0
346	640	0	0
347	642	0	0
348	631	0	0
349	621	0	0
350	621	0	0
351	626	0	0
352	627	0	0
353	627	0	0
354	621	0	0
355	620	0	0
356	612	0	0
357	626	0	0
358	626	0	0
359	625	0	0
360	634	0	0
361	633	0	0
362	634	0	0
363	640	0	0
364	641	0	0
365	643	0	0
366	624	0	0
367	614	0	0
368	613	0	0
369	613	0	0
370	614	0	0
371	614	0	0
372	606	0	0
373	605	0	0
374	605	0	0
375	626	0	0
376	628	0	0
377	599	0	0
378	596	0	0
379	602	0	0
380	598	0	0
381	566	0	0
382	567	0	0
383	565	0	0
384	549	0	0
385	543	0	0
386	552	0	0
387	562	0	0
388	567	0	0
389	569	0	0
390	572	0	0
391	571	0	0
392	575	0	0
393	573	0	0
394	576	0	0
395	571	0	0
396	572	0	0
397	558	0	0
398	556	0	0
399	546	0	0
400	552	0	0
401	552	0	0
402	558	0	0
403	556	0	0
404	546	0	0
405	548	0	0
406	549	0	0
407	549	0	0
408	546	0	0
409	546	0	0
410	563	0	0
411	557	0	0
412	575	0	0
413	574	0	0
414	571	0	0
415	572	0	0
416	573	0	0
417	573	0	0
418	572	0	0
419	558	0	0
420	563	0	0
421	553	0	0
422	556	0	0
423	611	0	0
424	621	0	0
425	617	0	0
426	628	0	0
427	628	0	0
428	626	0	0
429	619	0	0
430	609	0	0
431	612	0	0
432	610	0	0
433	606	0	0
434	606	0	0
435	596	0	0
436	621	0	0
437	622	0	0
438	624	0	0
439	624	0	0
440	617	0	0
441	618	0	0
442	618	0	0
443	632	0	0
444	633	0	0
445	608	0	0
446	617	0	0
447	613	0	0
448	626	0	0
449	626	0	0
450	623	0	0
451	622	0	0
452	597	0	0
453	602	0	0
454	600	0	0
455	595	0	0
456	596	0	0
457	572	0	0
458	573	0	0
459	573	0	0
460	567	0	0
461	566	0	0
462	550	0	0
463	555	0	0
464	557	0	0
465	558	0	0
466	558	0	0
467	558	0	0
468	560	0	0
469	562	0	0
470	562	0	0
471	566	0	0
472	565	0	0
473	562	0	0
474	551	0	0
475	551	0	0
476	552	0	0
477	554	0	0
478	548	0	0
479	550	0	0
480	546	0	0
481	533	0	0
482	533	0	0
483	537	0	0
484	537	0	0
485	540	0	0
486	546	0	0
487	547	0	0
488	554	0	0
489	555	0	0
490	550	0	0
491	558	0	0
492	553	0	0
493	553	0	0
494	553	0	0
495	551	0	0
496	549	0	0
497	539	0	0
498	539	0	0
499	542	0	0
500	543	0	0
501	543	0	0
502	556	0	0
503	556	0	0
504	577	0	0
505	580	0	0
506	593	0	0
507	584	0	0
508	568	0	0
509	572	0	0
510	578	0	0
511	558	0	0
512	560	0	0
513	559	0	0
514	557	1	0
515	559	0	0
516	558	0	0
517	561	0	0
518	561	0	0
519	556	0	0
520	558	0	0
521	559	0	0
522	562	0	0
523	559	0	0
524	559	0	0
525	567	0	0
526	548	0	0
527	568	0	0
528	569	0	0
529	582	0	0
530	583	0	0
531	583	0	0
532	583	0	0
533	582	0	0
534	583	0	0
535	583	0	0
536	583	0	0
537	594	0	0
538	583	0	0
539	581	0	0
540	579	0	0
541	577	0	0
542	583	0	0
543	579	0	0
544	581	0	0
545	582	0	0
546	592	0	0
547	591	0	0
548	594	0	0
549	597	0	0
550	595	0	0
551	590	0	0
552	606	0	0
553	605	0	0
554	611	0	0
555	611	0	0
556	607	0	0
557	615	0	0
558	612	0	0
559	617	0	0
560	616	0	0
561	598	0	0
562	634	0	0
563	618	0	0
564	619	0	0
565	619	0	0
566	612	0	0
567	611	0	0
568	617	0	0
569	616	0	0
570	610	0	0
571	553	0	0
572	554	0	0
573	561	0	0
574	564	0	0
575	561	0	0
576	583	0	0
577	572	0	0
578	583	0	0
579	583	0	0
580	582	0	0
581	586	0	0
582	582	0	0
583	589	0	0
584	562	0	0
585	560	0	0
586	564	0	0
587	565	0	0
588	572	0	0
589	573	0	0
590	572	0	0
591	572	0	0
592	573	0	0
593	572	0	0
594	553	0	0
595	550	0	0
596	538	0	0
597	531	0	0
598	533	0	0
599	533	0	0
600	533	0	0
601	533	0	0
602	531	0	0
603	529	0	0
604	514	0	0
605	516	0	0
606	518	0	0
607	515	0	0
608	517	0	0
609	517	0	0
610	519	0	0
611	522	0	0
612	524	0	0
613	523	0	0
614	516	0	0
615	520	0	0
616	519	0	0
617	519	0	0
618	518	0	0
619	515	0	0
620	514	0	0
621	514	0	0
622	510	0	0
623	518	0	0
624	518	0	0
625	520	0	0
626	520	0	0
627	527	0	0
628	528	0	0
629	528	0	0
630	526	0	0
631	529	0	0
632	532	0	0
633	539	0	0
634	535	0	0
635	533	0	0
636	527	0	0
637	520	0	0
638	517	0	0
639	512	0	0
640	513	0	0
641	515	0	0
642	503	0	0
643	503	0	0
644	503	0	0
645	503	0	0
646	522	0	0
647	524	0	0
648	532	0	0
649	533	0	0
650	534	0	0
651	537	0	0
652	535	0	0
653	521	0	0
654	524	0	0
655	505	0	0
656	514	0	0
657	498	0	0
658	504	0	0
659	506	0	0
660	520	0	0
661	516	0	0
662	518	0	0
663	514	0	0
664	520	0	0
665	510	0	0
666	517	0	0
667	526	0	0
668	524	0	0
669	548	0	0
670	548	0	0
671	561	0	0
672	571	0	0
673	569	0	0
674	569	0	0
675	568	0	0
676	556	0	0
677	558	0	0
678	539	0	0
679	569	0	0
680	558	0	0
681	558	0	0
682	558	0	0
683	561	0	0
684	561	0	0
685	561	0	0
686	559	0	0
687	552	0	0
688	546	0	0
689	564	0	0
690	563	0	0
691	563	0	0
692	562	0	0
693	576	0	0
694	576	0	0
695	584	0	0
696	586	0	0
697	577	0	0
698	575	0	0
699	572	0	1
700	571	0	0
701	570	0	0
702	570	0	0
703	551	0	0
704	546	0	0
705	542	0	0
706	541	0	0
707	549	0	0
708	545	0	0
709	546	0	0
710	546	0	0
711	546	0	0
712	539	0	0
713	510	0	0
714	511	0	0
715	511	0	0
716	523	0	0
717	522	0	0
718	543	0	0
719	535	0	0
720	546	0	0
721	548	0	0
722	546	0	0
723	538	0	0
724	532	0	0
725	531	0	0
726	538	0	0
727	520	0	0
728	520	0	0
729	509	0	0
730	509	0	0
731	513	0	0
732	511	0	0
733	510	0	0
734	505	0	0
735	505	0	0
736	504	0	0
737	504	0	0
738	504	0	0
739	505	0	0
740	505	0	0
741	505	0	0
742	508	0	0
743	507	0	0
744	507	0	0
745	508	0	0
746	508	0	0
747	513	0	0
748	512	0	0
749	510	0	0
750	510	0	0
751	510	0	0
752	519	0	0
753	523	0	0
754	528	0	0
755	526	0	0
756	533	0	0
757	534	0	0
758	542	0	0
759	546	0	0
760	546	0	0
761	540	0	0
762	540	0	0
763	543	0	0
764	544	0	0
765	543	0	0
766	539	0	0
767	540	0	0
768	540	0	0
769	541	0	0
770	540	0	0
771	541	0	0
772	541	0	0
773	542	0	0
774	540	0	0
775	540	0	0
776	538	0	0
777	541	0	0
778	536	0	0
779	537	0	0
780	537	0	0
781	549	1	0
782	547	0	0
783	543	0	0
784	540	0	0
785	541	0	0
786	546	0	0
787	553	0	0
788	555	0	0
789	560	0	0
790	550	0	0
791	564	0	0
792	570	0	0
793	574	0	0
794	573	0	0
795	572	0	0
796	571	0	0
797	558	0	0
798	556	0	0
799	553	0	0
800	546	0	0
801	539	0	0
802	572	0	0
803	575	0	0
804	577	0	0
805	586	0	0
806	582	0	0
807	575	0	0
808	577	0	0
809	575	0	0
810	586	0	0
811	567	0	0
812	572	0	0
813	575	0	0
814	579	0	0
815	577	0	0
816	577	0	0
817	572	0	0
818	564	0	0
819	563	0	0
820	545	0	0
821	549	0	0
822	536	0	0
823	526	0	0
824	525	0	0
825	523	0	0
826	523	0	0
827	523	0	0
828	523	0	0
829	517	0	0
830	489	0	0
831	505	0	0
832	497	0	0
833	502	0	0
834	500	0	0
835	503	0	0
836	507	0	0
837	507	0	0
838	506	0	0
839	493	0	0
840	474	0	0
841	474	0	0
842	472	0	0
843	473	0	0
844	454	0	0
845	460	0	0
846	451	0	0
847	450	0	0
848	449	0	0
849	455	0	0
850	458	0	0
851	463	0	0
852	464	0	0
853	467	0	0
854	466	0	0
855	471	0	0
856	469	0	0
857	471	0	0
858	461	0	0
859	461	0	0
860	460	0	0
861	456	0	0
862	456	0	0
863	458	0	0
864	459	0	0
865	460	0	0
866	458	0	0
867	448	0	0
868	453	0	0
869	434	0	0
870	431	0	0
871	423	0	0
872	424	0	0
873	428	0	0
874	430	0	0
875	430	0	0
876	429	0	0
877	411	0	0
878	415	0	0
879	415	0	0
880	418	0	0
881	418	0	0
882	409	0	0
883	410	0	0
884	412	0	0
885	411	0	0
886	411	0	0
887	409	0	0
888	410	0	0
889	407	0	0
890	404	0	0
891	404	0	0
892	404	0	0
893	400	0	0
894	400	0	0
895	405	0	0
896	404	0	0
897	404	0	0
898	408	0	0
899	408	0	0
900	419	0	0
901	420	0	0
902	415	0	0
903	415	0	0
904	408	0	0
905	407	0	0
906	410	0	0
907	401	0	0
908	403	0	0
909	391	0	0
910	389	0	0
911	390	0	0
912	390	0	0
913	391	0	0
914	397	0	0
915	398	0	0
916	401	0	0
917	400	0	0
918	399	0	0
919	401	0	0
920	401	0	0
921	401	0	0
922	407	0	0
923	406	0	0
924	407	0	0
925	407	0	0
926	412	0	0
927	412	0	0
928	415	0	0
929	417	0	0
930	419	0	0
931	418	0	0
932	411	0	0
933	416	0	0
934	420	0	0
935	415	0	0
936	418	0	0
937	440	0	0
938	447	0	0
939	448	0	0
940	447	0	0
941	451	0	0
942	439	0	0
943	430	0	0
944	431	0	0
945	431	0	0
946	435	0	0
947	438	0	0
948	436	0	0
949	435	0	0
950	431	0	0
951	438	0	0
952	437	0	0
953	412	0	0
954	410	0	0
955	406	0	0
956	395	0	0
957	394	0	0
958	394	0	0
959	396	0	0
960	458	0	0
961	445	0	0
962	465	0	0
963	465	0	0
964	462	0	0
965	462	0	0
966	464	0	0
967	465	0	0
968	464	0	0
969	466	0	0
970	468	0	0
971	472	0	0
972	467	0	0
973	464	0	0
974	461	0	0
975	487	0	0
976	492	0	0
977	493	0	0
978	491	0	0
979	493	0	0
980	496	0	0
981	494	0	0
982	480	0	0
983	479	0	0
984	475	0	0
985	475	0	0
986	472	0	0
987	474	0	0
988	472	0	0
989	472	0	0
990	472	0	0
991	473	0	0
992	474	0	0
993	476	0	0
994	475	0	0
995	480	0	0
996	473	0	0
997	486	0	0
998	489	0	0
999	487	0	0
1000	481	0	0
1001	477	0	0
1002	471	0	0
1003	471	0	0
1004	468	0	0
1005	474	0	0
1006	471	0	0
1007	481	0	0
1008	479	0	0
1009	477	0	0
1010	476	0	0
1011	476	0	0
1012	477	0	0
1013	477	0	0
1014	479	0	0
1015	473	0	0
1016	471	0	0
1017	471	0	0
1018	470	0	0
1019	461	0	0
1020	460	0	0
1021	466	0	0
1022	467	0	0
1023	462	0	0
1024	462	0	0
1025	462	0	0
1026	465	0	0
1027	466	0	0
1028	467	0	0
1029	466	0	0
1030	467	0	0
1031	467	0	0
1032	469	0	0
1033	474	0	0
1034	473	0	0
1035	474	0	0
1036	474	0	0
1037	474	0	0
1038	500	0	0
1039	497	0	0
1040	497	0	0
1041	497	0	0
1042	497	0	0
1043	501	0	0
1044	503	0	0
1045	509	0	0
1046	504	0	0
1047	504	0	0
1048	506	0	0
1049	503	0	0
1050	503	0	0
1051	493	0	0
1052	492	0	0
1053	491	0	0
1054	491	0	0
1055	492	0	0
1056	502	0	0
1057	500	0	0
1058	499	0	0
1059	496	0	0
1060	497	0	0
1061	498	0	0
1062	498	0	0
1063	498	0	0
1064	497	0	0
1065	483	0	0
1066	484	0	0
1067	483	0	0
1068	482	0	0
1069	485	0	0
1070	482	0	0
1071	482	0	0
1072	482	0	0
1073	475	0	0
1074	477	0	0
1075	473	0	0
1076	471	0	0
1077	467	0	0
1078	467	0	0
1079	490	0	0
1080	488	0	0
1081	485	0	0
1082	485	0	0
1083	479	0	0
1084	476	0	0
1085	476	0	0
1086	480	0	0
1087	480	0	0
1088	437	0	0
1089	438	0	0
1090	434	0	0
1091	430	0	0
1092	427	0	0
1093	426	0	0
1094	428	0	0
1095	423	0	0
1096	422	0	0
1097	419	0	0
1098	417	0	0
1099	417	0	0
1100	417	0	0
1101	415	0	0
1102	451	0	0
1103	444	0	0
1104	463	0	0
1105	463	0	0
1106	462	0	0
1107	463	0	0
1108	465	0	0
1109	469	0	0
1110	466	0	0
1111	387	0	0
1112	391	0	0
1113	361	0	0
1114	362	0	0
1115	360	0	0
1116	359	0	0
1117	382	0	0
1118	383	0	0
1119	383	0	0
1120	383	0	0
1121	372	0	0
1122	374	0	0
1123	373	0	0
1124	375	0	0
1125	372	0	0
1126	341	0	0
1127	341	0	0
1128	342	0	0
1129	341	0	0
1130	341	0	0
1131	351	0	0
1132	351	0	0
1133	350	0	0
1134	350	0	0
1135	350	0	0
1136	354	0	0
1137	354	0	0
1138	350	0	0
1139	363	0	0
1140	363	0	0
1141	365	0	0
1142	364	0	0
1143	363	0	0
1144	373	0	0
1145	372	0	0
1146	368	0	0
1147	370	0	0
1148	354	0	0
1149	363	0	0
1150	366	0	0
1151	370	0	0
1152	370	0	0
1153	370	0	0
1154	374	0	0
1155	376	0	0
1156	380	0	0
1157	379	0	0
1158	394	0	0
1159	396	0	0
1160	396	0	0
1161	397	0	0
1162	398	0	0
1163	410	0	0
1164	410	0	0
1165	408	0	0
1166	410	0	0
1167	411	0	0
1168	412	0	0
1169	419	0	0
1170	421	0	0
1171	427	0	0
1172	419	0	0
1173	421	0	0
1174	422	0	0
1175	423	0	0
1176	421	0	0
1177	419	0	0
1178	420	0	0
1179	421	0	0
1180	442	0	0
1181	441	0	0
1182	435	0	0
1183	433	0	0
1184	427	0	0
1185	436	0	0
1186	439	0	0
1187	443	0	0
1188	444	0	0
1189	419	0	0
1190	421	0	0
1191	421	0	0
1192	421	0	0
1193	422	0	0
1194	419	0	0
1195	422	0	0
1196	417	0	0
1197	418	0	0
1198	418	0	0
1199	420	0	0
1200	418	0	0
1201	419	0	0
1202	419	0	0
1203	419	0	0
1204	429	0	0
1205	440	0	0
1206	437	0	0
1207	425	0	0
1208	425	0	0
1209	429	0	0
1210	429	0	0
1211	428	0	0
1212	427	0	0
1213	426	0	0
1214	427	0	0
1215	426	0	0
1216	429	0	0
1217	429	0	0
1218	430	0	0
1219	431	0	0
1220	435	0	0
1221	435	0	0
1222	435	0	0
1223	435	0	0
1224	435	0	0
1225	433	0	0
1226	443	0	0
1227	444	0	0
1228	445	0	0
1229	444	0	0
1230	417	0	0
1231	418	0	0
1232	417	0	0
1233	417	0	0
1234	417	0	0
1235	413	0	0
1236	416	0	0
1237	412	0	0
1238	411	0	0
1239	412	0	0
1240	413	0	0
1241	419	0	0
1242	420	0	0
1243	421	0	0
1244	421	0	0
1245	419	0	0
1246	421	0	0
1247	422	0	0
1248	424	0	0
1249	424	0	0
1250	426	0	0
1251	427	0	0
1252	427	0	0
1253	392	0	0
1254	387	0	0
1255	372	0	0
1256	372	0	0
1257	373	0	0
1258	373	0	0
1259	369	0	0
1260	369	0	0
1261	369	0	0
1262	370	0	0
1263	365	0	0
1264	368	0	0
1265	365	0	0
1266	365	0	0
1267	360	0	0
1268	342	0	0
1269	337	0	0
1270	341	0	0
1271	350	0	0
1272	353	0	0
1273	359	0	0
1274	359	0	0
1275	356	0	0
1276	357	0	0
1277	360	0	0
1278	363	0	0
1279	366	0	0
1280	366	0	0
1281	370	0	0
1282	357	0	0
1283	360	0	0
1284	359	0	0
1285	363	0	0
1286	373	0	0
1287	372	0	0
1288	375	0	0
1289	374	0	0
1290	366	0	0
1291	375	0	0
1292	374	0	0
1293	377	0	0
1294	377	0	0
1295	369	0	0
1296	375	0	0
1297	379	1	0
1298	393	0	0
1299	392	0	0
1300	399	0	0
1301	398	0	0
1302	394	0	0
1303	393	0	0
1304	397	0	0
1305	390	0	0
1306	390	0	0
1307	380	0	0
1308	381	0	0
1309	357	0	0
1310	359	0	0
1311	374	0	0
1312	373	0	0
1313	373	0	0
1314	367	0	0
1315	365	0	0
1316	369	0	0
1317	367	0	0
1318	365	0	0
1319	367	0	0
1320	351	0	0
1321	351	0	0
1322	355	0	0
1323	355	0	0
1324	353	0	0
1325	354	0	0
1326	350	0	0
1327	351	0	0
1328	354	0	0
1329	358	0	0
1330	358	0	0
1331	339	0	0
1332	339	0	0
1333	338	0	0
1334	336	0	0
1335	338	0	0
1336	341	0	0
1337	346	0	0
1338	340	0	0
1339	340	0	0
1340	341	0	0
1341	344	0	0
1342	346	0	0
1343	347	0	0
1344	347	0	0
1345	342	0	0
1346	346	0	0
1347	358	0	0
1348	357	0	0
1349	357	0	0
1350	351	0	0
1351	352	0	0
1352	352	0	0
1353	352	0	0
1354	360	0	0
1355	351	0	0
1356	337	0	0
1357	339	0	0
1358	343	0	0
1359	346	0	0
1360	346	0	0
1361	345	0	0
1362	345	0	0
1363	351	0	0
1364	351	0	0
1365	351	0	0
1366	351	0	0
1367	348	0	0
1368	348	0	0
1369	347	0	0
1370	360	0	0
1371	356	0	0
1372	358	0	0
1373	358	0	0
1374	359	0	0
1375	360	0	0
1376	360	0	0
1377	363	0	0
1378	365	0	0
1379	364	0	0
1380	365	0	0
1381	357	0	0
1382	379	0	0
1383	379	0	0
1384	379	0	0
1385	379	0	0
1386	376	0	0
1387	375	0	0
1388	375	0	0
1389	377	0	0
1390	377	0	0
1391	368	0	0
1392	365	0	0
1393	370	0	0
1394	371	0	0
1395	372	0	0
1396	372	0	0
1397	370	0	0
1398	371	0	0
1399	372	0	0
1400	373	0	0
1401	372	0	0
1402	370	0	0
1403	367	0	0
1404	366	0	0
1405	366	0	0
1406	376	0	0
1407	377	0	0
1408	377	0	0
1409	378	0	0
1410	379	0	0
1411	378	0	0
1412	379	0	0
1413	387	0	0
1414	388	0	0
1415	385	0	0
1416	385	1	0
1417	388	0	0
1418	388	0	0
1419	395	0	0
1420	395	0	0
1421	390	0	0
1422	379	0	0
1423	376	0	0
1424	368	0	0
1425	368	0	0
1426	366	0	0
1427	371	0	0
1428	364	0	0
1429	373	0	0
1430	369	0	0
1431	372	0	0
1432	372	0	0
1433	372	0	0
1434	369	0	0
1435	369	0	0
1436	363	0	0
1437	359	0	0
1438	355	0	0
1439	364	0	0
1440	363	0	0
1441	361	0	0
1442	356	0	0
1443	357	0	0
1444	353	0	0
1445	353	0	0
1446	351	0	0
1447	347	0	0
1448	341	0	0
1449	327	0	0
1450	326	0	0
1451	312	0	0
1452	313	0	0
1453	313	0	0
1454	313	0	0
1455	309	0	0
1456	309	0	0
1457	309	0	0
1458	317	0	0
1459	315	0	0
1460	327	0	0
1461	324	0	0
1462	309	0	0
1463	309	0	0
1464	306	0	0
1465	306	0	0
1466	306	0	0
1467	303	0	0
1468	305	0	0
1469	305	0	0
1470	303	0	0
1471	303	0	0
1472	305	0	0
1473	305	0	0
1474	305	0	0
1475	305	0	0
1476	301	0	0
1477	300	0	0
1478	298	0	0
1479	299	0	0
1480	297	0	0
1481	295	0	0
1482	295	0	0
1483	295	0	0
1484	307	0	0
1485	313	0	0
1486	320	0	0
1487	314	0	0
1488	307	0	0
1489	310	0	0
1490	310	0	0
1491	310	0	0
1492	304	0	0
1493	302	0	0
1494	307	0	0
1495	315	0	0
1496	343	0	0
1497	337	0	0
1498	325	0	0
1499	334	0	0
1500	334	0	0
1501	337	0	0
1502	336	0	0
1503	336	0	0
1504	342	0	0
1505	331	0	0
1506	333	0	0
1507	338	0	0
1508	336	0	0
1509	333	0	0
1510	330	0	0
1511	330	0	0
1512	343	0	0
1513	343	0	0
1514	346	0	0
1515	352	0	0
1516	350	0	0
1517	357	0	0
1518	356	0	0
1519	356	0	0
1520	357	0	0
1521	349	0	0
1522	349	0	0
1523	347	0	0
1524	350	0	0
1525	350	0	0
1526	349	0	0
1527	346	0	0
1528	339	0	0
1529	343	0	0
1530	353	0	0
1531	362	0	0
1532	365	0	0
1533	349	0	0
1534	357	0	0
1535	366	0	0
1536	373	0	0
1537	375	0	0
1538	373	0	0
1539	373	0	0
1540	371	0	0
1541	378	0	0
1542	380	0	0
1543	380	0	0
1544	372	0	0
1545	373	0	0
1546	372	0	0
1547	372	0	0
1548	394	0	0
1549	392	0	0
1550	397	0	0
1551	394	0	0
1552	396	0	0
1553	400	0	0
1554	402	0	0
1555	408	0	0
1556	409	0	0
1557	397	0	0
1558	398	0	0
1559	398	0	0
1560	398	0	0
1561	399	0	0
1562	394	0	0
1563	393	0	0
1564	383	0	0
1565	383	0	0
1566	383	0	0
1567	383	0	0
1568	381	0	0
1569	395	0	0
1570	393	0	0
1571	398	0	0
1572	400	0	0
1573	401	0	0
1574	401	0	0
1575	401	0	0
1576	401	0	0
1577	407	0	0
1578	404	0	0
1579	406	0	0
1580	395	0	0
1581	398	0	0
1582	394	0	0
1583	399	0	0
1584	402	0	0
1585	408	0	0
1586	408	0	0
1587	407	0	0
1588	408	0	0
1589	407	0	0
1590	395	0	0
1591	395	0	0
1592	393	0	0
1593	400	0	0
1594	400	0	0
1595	402	0	0
1596	402	0	0
1597	401	0	0
1598	401	0	0
1599	401	0	0
1600	410	0	0
1601	411	0	0
1602	409	0	0
1603	407	0	0
1604	407	0	0
1605	407	0	0
1606	407	0	0
1607	407	0	0
1608	409	0	0
1609	402	0	0
1610	396	0	0
1611	396	0	0
1612	396	0	0
1613	396	0	0
1614	400	0	0
1615	402	0	0
1616	403	0	0
1617	401	0	0
1618	401	0	0
1619	400	0	0
1620	389	0	0
1621	393	0	0
1622	393	0	0
1623	391	0	0
1624	391	0	0
1625	391	0	0
1626	398	0	0
1627	402	0	0
1628	405	0	0
1629	402	0	0
1630	397	0	0
1631	399	0	0
1632	399	0	0
1633	399	0	0
1634	399	0	0
1635	388	0	0
1636	395	0	0
1637	387	0	0
1638	413	0	0
1639	413	0	0
1640	421	0	0
1641	433	0	0
1642	433	0	0
1643	435	0	0
1644	435	0	0
1645	423	0	0
1646	418	0	0
1647	391	0	0
1648	391	0	0
1649	390	0	0
1650	382	0	0
1651	381	0	0
1652	382	0	0
1653	382	0	0
1654	382	0	0
1655	376	0	0
1656	376	0	0
1657	377	0	0
1658	371	0	0
1659	371	0	0
1660	371	0	0
1661	367	0	0
1662	368	0	0
1663	355	0	0
1664	354	0	0
1665	355	0	0
1666	351	0	0
1667	349	0	0
1668	342	0	0
1669	357	0	0
1670	356	0	0
1671	357	0	0
1672	365	0	0
1673	368	0	0
1674	370	0	0
1675	369	0	0
1676	370	0	0
1677	376	0	0
1678	381	0	0
1679	390	0	0
1680	382	0	0
1681	375	0	0
1682	363	0	0
1683	369	0	0
1684	369	0	0
1685	363	0	0
1686	355	0	0
1687	359	0	0
1688	356	0	0
1689	358	0	0
1690	361	0	0
1691	362	0	0
1692	363	0	0
1693	362	0	0
1694	364	0	0
1695	366	0	0
1696	365	0	0
1697	364	0	0
1698	361	0	0
1699	345	0	0
1700	347	0	0
1701	340	0	0
1702	345	0	0
1703	348	0	0
1704	347	0	0
1705	345	0	0
1706	341	0	0
1707	339	0	0
1708	340	0	0
1709	338	0	0
1710	339	0	0
1711	369	0	0
1712	368	0	0
1713	371	0	0
1714	371	0	0
1715	371	0	0
1716	377	0	0
1717	379	0	0
1718	379	0	0
1719	386	0	0
1720	371	0	0
1721	368	0	0
1722	362	0	0
1723	362	0	0
1724	361	0	0
1725	364	0	0
1726	364	0	0
1727	372	0	0
1728	362	0	0
1729	361	0	0
1730	363	0	0
1731	367	0	0
1732	364	0	0
1733	362	0	0
1734	360	0	0
1735	364	0	0
1736	358	0	0
1737	361	0	0
1738	361	0	0
1739	358	0	0
1740	359	0	0
1741	363	0	0
1742	371	0	0
1743	372	0	0
1744	364	0	0
1745	367	0	0
1746	365	0	0
1747	370	0	0
1748	370	0	0
1749	369	0	0
1750	373	0	0
1751	363	0	0
1752	366	0	0
1753	366	0	0
1754	366	0	0
1755	384	0	0
1756	386	0	0
1757	386	0	0
1758	381	0	0
1759	379	0	0
1760	389	0	0
1761	391	0	0
1762	397	0	0
1763	400	0	0
1764	400	0	0
1765	396	0	0
1766	396	0	0
1767	396	0	0
1768	396	0	0
1769	395	0	0
1770	404	0	0
1771	405	0	0
1772	413	0	0
1773	415	0	0
1774	415	0	0
1775	415	0	0
1776	414	0	0
1777	415	0	0
1778	417	0	0
1779	416	0	0
1780	418	0	0
1781	418	0	0
1782	430	0	0
1783	431	0	0
1784	432	0	0
1785	430	0	0
1786	422	0	0
1787	416	0	0
1788	414	0	0
1789	397	0	0
1790	405	0	0
1791	404	0	0
1792	401	0	0
1793	402	0	0
1794	402	0	0
1795	405	0	0
1796	403	0	0
1797	403	0	0
1798	403	0	0
1799	406	0	0
1800	408	0	0
1801	408	0	0
1802	407	0	0
1803	408	0	0
1804	409	0	0
1805	409	0	0
1806	409	0	0
1807	409	0	0
1808	401	0	0
1809	402	0	0
1810	402	0	0
1811	406	0	0
1812	405	0	0
1813	405	0	0
1814	403	0	0
1815	403	0	0
1816	401	0	0
1817	403	0	0
1818	403	0	0
1819	407	0	0
1820	394	0	0
1821	393	0	0
1822	391	0	0
1823	382	0	0
1824	373	0	0
1825	372	0	0
1826	369	0	0
1827	367	0	0
1828	361	0	0
1829	367	0	0
1830	362	0	0
1831	365	1	0
1832	360	0	0
1833	358	0	0
1834	351	0	0
1835	352	0	0
1836	349	0	0
1837	347	0	0
1838	337	0	0
1839	337	0	0
1840	335	0	0
1841	331	0	0
1842	329	0	0
1843	326	0	0
1844	326	0	0
1845	326	0	0
1846	324	0	0
1847	324	0	0
1848	325	0	0
1849	325	0	0
1850	330	0	0
1851	328	0	0
1852	330	0	0
1853	327	0	0
1854	322	0	0
1855	322	0	0
1856	325	0	0
1857	321	0	0
1858	324	0	0
1859	322	0	0
1860	322	0	0
1861	313	0	0
1862	294	0	0
1863	295	0	0
1864	292	0	0
1865	294	0	0
1866	300	0	0
1867	292	0	0
1868	292	0	0
1869	291	0	0
1870	285	0	0
1871	285	0	0
1872	296	0	0
1873	296	0	0
1874	297	0	0
1875	298	0	0
1876	295	0	0
1877	303	0	0
1878	296	0	0
1879	299	0	0
1880	302	0	0
1881	297	0	0
1882	306	0	0
1883	306	0	0
1884	307	0	0
1885	306	0	0
1886	297	0	0
1887	298	0	0
1888	295	0	0
1889	304	0	0
1890	307	0	0
1891	311	0	0
1892	312	0	0
1893	302	0	0
1894	302	0	0
1895	304	0	0
1896	305	0	0
1897	320	0	0
1898	315	0	0
1899	316	0	0
1900	323	0	0
1901	327	0	0
1902	331	0	0
1903	328	0	0
1904	330	0	0
1905	331	0	0
1906	311	0	0
1907	313	0	0
1908	315	0	0
1909	317	0	0
1910	324	0	0
1911	316	0	0
1912	341	0	0
1913	341	0	0
1914	346	0	0
1915	348	0	0
1916	350	0	0
1917	349	0	0
1918	349	0	0
1919	349	0	0
1920	349	0	0
1921	339	0	0
1922	342	0	0
1923	330	0	0
1924	331	0	0
1925	331	0	0
1926	331	0	0
1927	332	0	0
1928	328	0	0
1929	321	0	0
1930	321	0	0
1931	319	0	0
1932	326	0	0
1933	320	0	0
1934	334	0	0
1935	333	0	0
1936	333	0	0
1937	333	0	0
1938	333	0	0
1939	336	1	0
1940	337	0	0
1941	329	0	0
1942	321	0	0
1943	313	0	0
1944	314	0	0
1945	314	0	0
1946	311	0	0
1947	312	0	0
1948	311	0	0
1949	310	0	0
1950	309	0	0
1951	304	0	0
1952	309	0	0
1953	316	0	0
1954	317	0	0
1955	316	0	0
1956	316	0	0
1957	316	0	0
1958	318	0	0
1959	320	0	0
1960	319	0	0
1961	317	0	0
1962	313	0	0
1963	313	0	0
1964	313	0	0
1965	313	0	0
1966	316	0	0
1967	316	0	0
1968	316	0	0
1969	320	0	0
1970	316	0	0
1971	317	0	0
1972	318	0	0
1973	318	0	0
1974	322	0	0
1975	323	0	0
1976	323	0	0
1977	323	0	0
1978	333	0	0
1979	332	0	0
1980	323	0	0
1981	324	0	0
1982	321	0	0
1983	319	0	0
1984	319	0	0
1985	320	0	0
1986	320	0	0
1987	322	0	0
1988	326	0	0
1989	328	0	0
1990	329	0	0
1991	329	0	0
1992	333	0	0
1993	333	0	0
1994	331	0	0
1995	331	0	0
1996	331	0	0
1997	355	0	0
1998	360	0	0
[truncated: 152,464 more rows]
