# Supplementary material for: A Two-tiered functional screen identifies herpesviral transcriptional modifiers and their essential domains
Source: PLoS Pathog. 2022 Jan 18;18(1):e1010236. doi: 10.1371/journal.ppat.1010236 (PMC8797222; doi:10.1371/journal.ppat.1010236)
Supplement: S7 Data — (XLSX) [file ppat.1010236.s011.xlsx]

## Sheet: Sheet1
Name	Type	Sequence
ORF9_11364	sgRNA	gCGCGAGTTGGGTCGATAAA
ORF9_12400	sgRNA	gGAGGTCTTTGAGTTTCCTT
ORF9_12497	sgRNA	gCCAGAGGCGGTTCCGATGG
ORF46_68804	sgRNA	gTCGACAGCTGGGCTCGCCA
ORF46_68508	sgRNA	GTGGCGAGTCAAATAGTCGT
ORF46_68957	sgRNA	GGCCCTTGTGGTACGGGTCC
ORF45_68204	sgRNA	gCTCGGCGAAGACGTCGTCT
ORF45_67917	sgRNA	gACGGACACGGCGGAGTCCG
ORF45_67356	sgRNA	gGGAGACACGATCACGCTCA
ORF24_40809	sgRNA	gACCAGCACGCGCGCATCGA
ORF24_41824	sgRNA	gTTCGACAGGTTCTTCAGCA
ORF24_42354	sgRNA	gTTCTTGATGTATAAAAGGG
ORF57_82624	sgRNA	gTCCGGGACGTGGGATGGTG
ORF57_82924	sgRNA	gAAGGACATAGATATAATTT
ORF57_82327	sgRNA	gGGACGTGTGTTTTGACCGG
vSAFE_1	sgRNA	GCAATTAACGAATCCACCAT
vSAFE_2	sgRNA	gTTACCTGACCATACCCGAG
vSAFE_3	sgRNA	gTCGTCTGATTAAACCACGC
vSAFE_4	sgRNA	GATGACGGAATCAGTACCGA
vSAFE_5	sgRNA	gTGACGGAATCAGTACCGAT
vSAFE_6	sgRNA	gCGCCCAAGGTGTATCCATT
SAFE_4501	sgRNA	GAGCAGAGACCTCCTGAACC
SAFE_4502	sgRNA	GCAGGGGGACACGGGCACAT
SAFE_4503	sgRNA	GCATCACAGAGGTGACACTG
ORF50_1	sgRNA	gCCACTCTATTTAGGTCACT
ORF50_2	sgRNA	GAAATGAAGGCCAAATGCCT
ORF50_3	sgRNA	gATCTTCCACCACTCTATTT
ORF37_1	sgRNA	gTCTGGTTGACACCCTGGAT
ORF37_2	sgRNA	gACCAAGTAATCAGATTCAC
ORF37_3	sgRNA	GGATGTGTGTAACTTTTTCG
ORF18_1	sgRNA	GTCTAAATGTGTACCTGTTA
ORF18_2	sgRNA	gTTGCTACCTGATAGTCTCC
ORF18_3	sgRNA	gAATGTGTACCTGTTAAGGG
ORF21_1	sgRNA	GGCGTTCTAATGAGGTGCAC
ORF21_2	sgRNA	gGATGTAGGTGACCGTCTCA
ORF21_3	sgRNA	GCCCATGGTGTACTGGACGA
prORF57_fwd	qPCR primer	cagtgttttgccagcaagtg
prORF57_rev	qPCR primer	gggctattttgggaacctg
CRKO_PCR1	First PCR CRISPR screen	aggcttggatttctataacttcgtatagcatacattatac
CRKO_PCR1_rev	First PCR CRISPR screen	ACATGCATGGCGGTAATACGGTTATC
CRKO_common	Common second PCR	caagcagaagacggcatacgagatgcacaaaaggaaactcaccct
CRKO_sequencing	CRISPR sequencing primer	GCCACTTTTTCAAGTTGATAACGGACTAGCCTTATTTAAACTTGCTATGCTGTTTCCAGCTTAGCTCTTAAAC
CRKO_truseq_25	Second PCR index	aatgatacggcgaccaccgagatctacacGATCGGAAGAGCACACGTCTGAACTCCAGTCACACTGATCGACTCGGTGCCACTTTTTC
CRKO_truseq_26	Second PCR index	aatgatacggcgaccaccgagatctacacGATCGGAAGAGCACACGTCTGAACTCCAGTCACATGAGCCGACTCGGTGCCACTTTTTC
CRKO_truseq_27	Second PCR index	aatgatacggcgaccaccgagatctacacGATCGGAAGAGCACACGTCTGAACTCCAGTCACATTCCTCGACTCGGTGCCACTTTTTC
CRKO_truseq_28	Second PCR index	aatgatacggcgaccaccgagatctacacGATCGGAAGAGCACACGTCTGAACTCCAGTCACCAAAAGCGACTCGGTGCCACTTTTTC
CRKO_truseq_29	Second PCR index	aatgatacggcgaccaccgagatctacacGATCGGAAGAGCACACGTCTGAACTCCAGTCACCAACTACGACTCGGTGCCACTTTTTC
CRKO_truseq_30	Second PCR index	aatgatacggcgaccaccgagatctacacGATCGGAAGAGCACACGTCTGAACTCCAGTCACCACCGGCGACTCGGTGCCACTTTTTC
CRKO_truseq_36	Second PCR index	aatgatacggcgaccaccgagatctacacGATCGGAAGAGCACACGTCTGAACTCCAGTCACCCAACACGACTCGGTGCCACTTTTTC
CRKO_truseq_32	Second PCR index	aatgatacggcgaccaccgagatctacacGATCGGAAGAGCACACGTCTGAACTCCAGTCACCACTCACGACTCGGTGCCACTTTTTC
CRKO_truseq_33	Second PCR index	aatgatacggcgaccaccgagatctacacGATCGGAAGAGCACACGTCTGAACTCCAGTCACCAGGCGCGACTCGGTGCCACTTTTTC
CRKO_truseq_34	Second PCR index	aatgatacggcgaccaccgagatctacacGATCGGAAGAGCACACGTCTGAACTCCAGTCACCATGGCCGACTCGGTGCCACTTTTTC
ORF18_amp_fwd	Targeted sequencing	GGGAGTCTGGGATAACTCGC
ORF18_amp_rev	Targeted sequencing	ATCGACCGTGTCCCACAAAC
ORF34_amp_fwd	Targeted sequencing	GCCTGGTACTCGACCAGTTG
ORF34_amp_rev	Targeted sequencing	CCACCTGACGATTGTGTCCT
ORF46_amp_fwd	Targeted sequencing	GATTCGCCGCTCGACTGAT
ORF46_amp_rev	Targeted sequencing	AATCACTGCAACGGGGTCTG
ORF21_amp_fwd	Targeted sequencing	AGCTCGGACGACGAATCAAG
ORF21_amp_rev	Targeted sequencing	TCGTCGTGGAACTTATCCGC
KSHV_lib_fwd	Library amplification	CTTAAACCGGCCAACATACC
KSHV_lib_rev	Library amplification	TCGAAAGGAACGAGTAGCAT
ORF6_fwd	qPCR primer	GCTTGGACAAAGGAGCAATC
ORF6_rev	qPCR primer	GCTCTGGCTATCCTGACCTG
18S_fwd	qPCR primer	CCTGCGGCTTAATTTGACTC
18S_rev	qPCR primer	ATGCCAGAGTCTCGTTCGTT
ORF18	Highly active guide	ACATGAGCCTCCTAAGCCC
ORF18	Highly active guide	ATCGCTGCCCCAAAAGGCG
ORF18	Highly active guide	CAAGGTTCCTGCGGAGGTG
ORF18	Highly active guide	CCTACGACGAGGTGGTCCT
ORF18	Highly active guide	GACCGAGCCGCTGAGCCCG
ORF18	Highly active guide	GGACGCAAGGTTCCTGCGG
ORF18	Highly active guide	TATCTGTTTCACCGGCTAG
ORF24	Highly active guide	AAGTCAAACAGGCCCCGGG
ORF24	Highly active guide	ACCAGCACGCGCGCATCGA
ORF24	Highly active guide	AGGATAGTGTGCAGGTACC
ORF24	Highly active guide	ATTAGGCGAGCCGCCGCCC
ORF24	Highly active guide	CATTAGGCGAGCCGCCGCC
ORF24	Highly active guide	CCGGTACGCGCCGAAAGAC
ORF24	Highly active guide	CTGGAAATATTCTGCTGTC
ORF24	Highly active guide	CTGGTTTTCCAGTCCGTGC
ORF24	Highly active guide	GATAAACCCTGCGAATTCA
ORF24	Highly active guide	GTAACATAGCTTAGACCAG
ORF24	Highly active guide	TGGTGCACGTTAGTAGCGC
ORF24	Highly active guide	TTCGACAGGTTCTTCAGCA
ORF24	Highly active guide	TTCTTGATGTATAAAAGGG
ORF34	Highly active guide	AGTACACCAAGTTTCTATA
ORF34	Highly active guide	CAGCAAAATAGCATAATTG
ORF34	Highly active guide	CCCGCCATTCGCTACTTCT
ORF34	Highly active guide	CCGAGAAGTAGCGAATGGC
ORF34	Highly active guide	CTGCAGATTGGCTGGACCT
ORF34	Highly active guide	GAAACACACGAAAAGGGCC
ORF34	Highly active guide	GATTTTTCCGGGACATGGG
ORF34	Highly active guide	GTATCCGAGAAGTAGCGAA
ORF34	Highly active guide	GTCCTCGGGCAGGGTTTCG
ORF34	Highly active guide	TGGGAGCGTACATGTGACC
ORF40/41	Highly active guide	AAGGTCGACAGCGGGGACG
ORF40/41	Highly active guide	AGATTCACGGCCACCAGAC
ORF40/41	Highly active guide	AGGCCAAGAGGGAAAAGCG
ORF40/41	Highly active guide	CACCTCAGGCTCCAAAGCT
ORF40/41	Highly active guide	CATTTCCTTTGCGTCTTGG
ORF40/41	Highly active guide	CCATCGTTAGAGAACCATC
ORF40/41	Highly active guide	CCCCGTCGTTTGGGTCCAG
ORF40/41	Highly active guide	CCTCTGCGGCTTTGTTACC
ORF40/41	Highly active guide	CGACCTTGGACTGCCTGCA
ORF40/41	Highly active guide	CGCCGCGGGCCCGGTTAGT
ORF40/41	Highly active guide	CTCTTGGACCTTTCCACCC
ORF40/41	Highly active guide	GCAGTCAAATGGTAAAGGG
ORF40/41	Highly active guide	GGCAGTCAAATGGTAAAGG
ORF40/41	Highly active guide	GTCCAAGCTTTGGAGCCTG
ORF40/41	Highly active guide	GTGGACACGCTGACGAAAG
ORF40/41	Highly active guide	TATCATGGTCCACCTCTAG
ORF40/41	Highly active guide	TCGCCTACCTCTCTGGACA
ORF40/41	Highly active guide	TGCCGCATTATTGTCTGGC
ORF40/41	Highly active guide	TGGCCGGGTTTACTCTGAA
ORF40	Highly active guide	AGATTCACGGCCACCAGAC
ORF40	Highly active guide	AGGCCAAGAGGGAAAAGCG
ORF40	Highly active guide	CACCTCAGGCTCCAAAGCT
ORF40	Highly active guide	CCATCGTTAGAGAACCATC
ORF40	Highly active guide	CCCCGTCGTTTGGGTCCAG
ORF40	Highly active guide	CGCCGCGGGCCCGGTTAGT
ORF40	Highly active guide	CTCTTGGACCTTTCCACCC
ORF40	Highly active guide	GTGGACACGCTGACGAAAG
ORF40	Highly active guide	TATCATGGTCCACCTCTAG
ORF40	Highly active guide	TCGCCTACCTCTCTGGACA
ORF40	Highly active guide	TGCCGCATTATTGTCTGGC
ORF44	Highly active guide	AACCAATAGAAGAACACCA
ORF44	Highly active guide	AGACTCTTCATCTCACACC
ORF44	Highly active guide	CAACTCCAGAGATACGAGC
ORF44	Highly active guide	CCACTTCCCCCGGGCTCCA
ORF44	Highly active guide	CCCGCTCGAGTATGCAGGG
ORF44	Highly active guide	CGCTGAGGCGCTGTCCTCC
ORF44	Highly active guide	CGTCAAAATATGGGACGAG
ORF44	Highly active guide	GATAAATAGCTCCCCGTCT
ORF44	Highly active guide	GCGCTTATTGTTTATAAAT
ORF44	Highly active guide	GGGGATGGTGGGAGGCTGG
ORF44	Highly active guide	GTGCCTTGCATAGTCTGCG
ORF44	Highly active guide	TATGGGAGTCATGTGTGTG
ORF45	Highly active guide	ACGGACACGGCGGAGTCCG
ORF45	Highly active guide	CACGGACGCCACTGCTTTG
ORF45	Highly active guide	CGCAGTTCAACGGACACGG
ORF45	Highly active guide	CTCGGCGAAGACGTCGTCT
ORF45	Highly active guide	GGAGACACGATCACGCTCA
ORF45	Highly active guide	TCACGGGGGGTCGTCTGCG
ORF45	Highly active guide	TCGCTGCACCTGGACCCCG
ORF45	Highly active guide	TCGGGGAGTGACACAGACG
ORF45	Highly active guide	TGGGAAAAATGGCGCGCGT
ORF45	Highly active guide	TTTATCTCACTTGCGCCCG
ORF46	Highly active guide	CACGGGTGCCTCGACAGCT
ORF46	Highly active guide	CCACGGGTGCCTCGACAGC
ORF46	Highly active guide	CCCACAGGACAAGCTGATG
ORF46	Highly active guide	CTGGCGAGCCCAGCTGTCG
ORF46	Highly active guide	GATTACAGCCCTGGAACCG
ORF46	Highly active guide	TCCTGTGGGGGATACACTG
ORF46	Highly active guide	TCGACAGCTGGGCTCGCCA
ORF46	Highly active guide	TGGCGAGTCAAATAGTCGT
ORF56	Highly active guide	AAAGGAGATATATATGAAA
ORF56	Highly active guide	AAGCCCACCTTGTAACAGT
ORF56	Highly active guide	ACTCACTGGCATTCTAAAC
ORF56	Highly active guide	AGAGACAGTCTGGAGACGG
ORF56	Highly active guide	AGCGGCTTGAATAACCCCG
ORF56	Highly active guide	ATCTATACACTGGCAAGCG
ORF56	Highly active guide	CAGAAGGAGTATGCGTCGT
ORF56	Highly active guide	CAGTACGTAGGACCAACAC
ORF56	Highly active guide	CATGACCGGCGCTGTGGCC
ORF56	Highly active guide	CCGCACGGCGTCCTGGCAA
ORF56	Highly active guide	CCTGATCTGGTCTATGGTG
ORF56	Highly active guide	CTGGGAATAAAAAAGGTCG
ORF56	Highly active guide	GAGCCAGGCCACCTGGCTC
ORF56	Highly active guide	GGCACCTGTTGGCTAATGG
ORF56	Highly active guide	GTTGGGTCGGAGCCCATGG
ORF56	Highly active guide	TACAAGGTGGGCTTAGTGG
ORF56	Highly active guide	TACATAGACATTCGGTACG
ORF56	Highly active guide	TAGACATTCGGTACGTGGG
ORF56	Highly active guide	TAGACGTGGCCGCACTGCG
ORF56	Highly active guide	TAGCTGCCCCAGCTCCTCG
ORF56	Highly active guide	TCATCGGAACCTCGCAGTG
ORF56	Highly active guide	TTGGCCGGCAGATAGCTAA
ORF57	Highly active guide	TAGACATGGACATTATGAA
ORF57	Highly active guide	AAGGACATAGATATAATTT
ORF57	Highly active guide	AGATGAAGTAATCTAAATC
ORF57	Highly active guide	CCTCCGGGACGTGGGATGG
ORF57	Highly active guide	CTCATCAAACCACCCCCCG
ORF57	Highly active guide	GGACGTGTGTTTTGACCGG
ORF57	Highly active guide	TCCGGGACGTGGGATGGTG
ORF59	Highly active guide	ACGCCAGCTGTCCCCACGC
ORF59	Highly active guide	AGGGGGAGGCATGCGATAC
ORF59	Highly active guide	CCCTGGTGGGACACACGGA
ORF59	Highly active guide	CGGGACTTTACACAGTCTC
ORF59	Highly active guide	CTCAGACTCGAGCCAGTCC
ORF59	Highly active guide	CTTAGTTGGCGCCGCTGGG
ORF59	Highly active guide	GATCTGTGTCTGCCGAGGG
ORF59	Highly active guide	GGGGACAGCTGGCGTTCTG
ORF59	Highly active guide	TCACCTGATTGGCAGCCAG
ORF59	Highly active guide	TCCCGGGTTGGTTTACCCC
ORF59	Highly active guide	TGCCTGTGGATTTTCACTA
ORF59	Highly active guide	TGGGACACACGGAAGGCAG
ORF6	Highly active guide	AATGTGTGACCTGTGTCAG
ORF6	Highly active guide	ACTGTTGGTGTTTTTATGG
ORF6	Highly active guide	AGGGGTGGACAGAAATCTC
ORF6	Highly active guide	AGTGAATATGGAGTCATGT
ORF6	Highly active guide	ATGGCGGTCATAGTTACAG
ORF6	Highly active guide	CAGAGCAGGCCTTGCATAT
ORF6	Highly active guide	CCAAACTTCTAGTGCACGA
ORF6	Highly active guide	CCGAGACACCTGGTAGTAT
ORF6	Highly active guide	CTTTACTGTTGCCTCTGAG
ORF6	Highly active guide	GACACTGGCACGCCCTTGA
ORF6	Highly active guide	GCACAGGCTCTAAGGGTAA
ORF6	Highly active guide	GGGGAGAAAGAGGACGCGT
ORF6	Highly active guide	TACAGGGCAGAAGTTTTTG
ORF6	Highly active guide	TGGGTTATCTCTGTCTTCC
ORF6	Highly active guide	TTCCCCTTAAACGTAAAGG
ORF66	Highly active guide	ATGTGGCTTTTGTCATATT
ORF66	Highly active guide	CGTCCGGTAATATCGCACA
ORF66	Highly active guide	CTCGCAGTCGGGCGTCCCA
ORF66	Highly active guide	GCGGGAAGTGTTCCTCCTG
ORF66	Highly active guide	GGCGAGAATGGCGTGCCAG
ORF66	Highly active guide	TACGTGGCGGGACTTAATA
ORF66	Highly active guide	TTCACCATCTGTGCGACCA
ORF9	Highly active guide	CAGTCAAAGGTCAAAATAT
ORF9	Highly active guide	CCAGAGGCGGTTCCGATGG
ORF9	Highly active guide	CCCGAAATAAGCTTGGCCG
ORF9	Highly active guide	CCGCGTCTCCTTTTGGGAC
ORF9	Highly active guide	CCGGGCTATGATGTATGGA
ORF9	Highly active guide	CCGTGCTGCTTGACGTACT
ORF9	Highly active guide	CCTTTGATATAGAATGTAT
ORF9	Highly active guide	CGCGAGTTGGGTCGATAAA
ORF9	Highly active guide	CGCGTCTCCTTTTGGGACG
ORF9	Highly active guide	CGCTAAGCGTTCGCATCAT
ORF9	Highly active guide	GAGGTCTTTGAGTTTCCTT
ORF9	Highly active guide	GGGAGAATGTAACCTTCCG
ORF9	Highly active guide	GGTGGAAATGTGGTGTCCA
ORF9	Highly active guide	TGCTGCATGGGTTTCAACA
ORF9	Highly active guide	TTCTCCCCGCTTGGGGCCC
ORF9	Highly active guide	TTGGCGACTGTGACGGCGT
